# Supplementary material for: Neutron structures of Leishmania mexicana triosephosphate isomerase in complex with reaction-intermediate mimics shed light on the proton-shuttling steps
Source: IUCrJ. 2021 Jun 3;8(Pt 4):633–43. doi: 10.1107/S2052252521004619 (PMC8256706; doi:10.1107/S2052252521004619)
Supplement: Supplementary file 2 [file m-08-00633-sup2.zip]

Archive with 26 entries (19 files):
- PGA/
- PGA/7AZ3.mtz
- __MACOSX/
- __MACOSX/PGA/
- __MACOSX/PGA/._7AZ3.mtz
- PGA/7AZ3.pdb
- __MACOSX/PGA/._7AZ3.pdb
- __MACOSX/._PGA
- PGHTIM/
- PGHTIM/7AZ9.mtz
- __MACOSX/PGHTIM/
- __MACOSX/PGHTIM/._7AZ9.mtz
- PGHTIM/7AZ9.pdb
- __MACOSX/PGHTIM/._7AZ9.pdb
- __MACOSX/._PGHTIM
- QRefined_New/
- QRefined_New/7AZ4.mtz
- __MACOSX/QRefined_New/
- __MACOSX/QRefined_New/._7AZ4.mtz
- QRefined_New/7AZ4.pdb
- __MACOSX/QRefined_New/._7AZ4.pdb
- QRefined_New/7AZA.mtz
- __MACOSX/QRefined_New/._7AZA.mtz
- QRefined_New/7AZA.pdb
- __MACOSX/QRefined_New/._7AZA.pdb
- __MACOSX/._QRefined_New
