# Supplementary material for: Neutron structures of Leishmania mexicana triosephosphate isomerase in complex with reaction-intermediate mimics shed light on the proton-shuttling steps
Source: IUCrJ. 2021 Jun 3;8(Pt 4):633–43. doi: 10.1107/S2052252521004619 (PMC8256706; doi:10.1107/S2052252521004619)
Supplement: Supplementary file 2 [file m-08-00633-sup2.zip › PGA/7AZ3.pdb]

REMARK Date 2020-09-10 Time 13:45:24 W. Europe Daylight Time +0200 (1599738324.6
REMARK PHENIX refinement                                                        
REMARK                                                                          
REMARK ****************** INPUT FILES AND LABELS ****************************** 
REMARK X-RAY DATA.                                                              
REMARK Reflections:                                                             
REMARK   file name      : C:\DTIM2PG full resolution\Refine_47\TIM2PG_FUll_resol
REMARK   labels         : ['F-obs-xray,SIGF-obs-xray']                          
REMARK R-free flags:                                                            
REMARK   file name      : C:\DTIM2PG full resolution\Refine_47\TIM2PG_FUll_resol
REMARK   label          : R-free-flags-xray                                     
REMARK   test_flag_value: 1                                                     
REMARK NEUTRON DATA.                                                            
REMARK Reflections:                                                             
REMARK   file name      : C:\DTIM2PG full resolution\Refine_47\TIM2PG_FUll_resol
REMARK   labels         : ['F-obs-neutron,SIGF-obs-neutron']                    
REMARK R-free flags:                                                            
REMARK   file name      : C:\DTIM2PG full resolution\Refine_47\TIM2PG_FUll_resol
REMARK   label          : R-free-flags-neutron                                  
REMARK   test_flag_value: 1                                                     
REMARK Model file name(s):                                                      
REMARK   C:\DTIM2PG full resolution\TIM2PG_FUll_resolution_refine_047-coot-0.pdb
REMARK                                                                          
REMARK ******************** REFINEMENT SUMMARY: QUICK FACTS ******************* 
REMARK X-ray data:                                                              
REMARK Start: r_work = 0.1403 r_free = 0.1526 bonds = 0.010 angles = 1.215      
REMARK Final: r_work = 0.1402 r_free = 0.1528 bonds = 0.010 angles = 1.223      
REMARK Neutron data:                                                            
REMARK Start: r_work = 0.1845 r_free = 0.2208                                   
REMARK Final: r_work = 0.1819 r_free = 0.2226                                   
REMARK ************************************************************************ 
REMARK                                                                          
REMARK ****************** REFINEMENT STATISTICS STEP BY STEP ****************** 
REMARK leading digit, like 1_, means number of macro-cycle                      
REMARK   0  : statistics at the very beginning when nothing is done yet         
REMARK   1 s: bulk solvent correction and/or (anisotropic) scaling              
REMARK   1 z: refinement of coordinates                                         
REMARK   1 p: refinement of ADPs (Atomic Displacement Parameters)               
REMARK   1 c: refinement of occupancies                                         
REMARK ------------------------------------------------------------------------ 
REMARK  stage       r-work r-free bonds angles b_min b_max b_ave n_water shift  
REMARK       0    : 0.4947 0.3498 0.010  1.22  14.4  89.9  27.2 434      0.000  
REMARK       1_bss: 0.1403 0.1526 0.010  1.22  14.4  89.9  27.2 434      0.000  
REMARK   1 ttarget: 0.1403 0.1526 0.010  1.22  14.4  89.9  27.2 434      0.000  
REMARK    1_weight: 0.1403 0.1526 0.010  1.22  14.4  89.9  27.2 434      0.000  
REMARK    1_checkH: 0.1403 0.1526 0.010  1.22  14.4  89.9  27.2 434      0.000  
REMARK    1_xyzrec: 0.1486 0.1645 0.009  1.11  14.4  89.9  27.2 434      0.045  
REMARK    1_checkH: 0.1486 0.1645 0.009  1.11  14.4  89.9  27.2 434      0.045  
REMARK       1_adp: 0.1522 0.1688 0.009  1.11  15.1  89.5  27.4 434      0.045  
REMARK       1_occ: 0.1522 0.1687 0.009  1.11  15.1  89.5  27.4 434      0.045  
REMARK       2_bss: 0.1517 0.1688 0.009  1.11  15.1  89.5  27.4 434      0.045  
REMARK   2 ttarget: 0.1517 0.1688 0.009  1.11  15.1  89.5  27.4 434      0.045  
REMARK   2 datecdl: 0.1517 0.1688 0.009  1.12  15.1  89.5  27.4 434      0.045  
REMARK    2_weight: 0.1517 0.1688 0.009  1.12  15.1  89.5  27.4 434      0.045  
REMARK    2_checkH: 0.1517 0.1688 0.009  1.12  15.1  89.5  27.4 434      0.045  
REMARK    2_xyzrec: 0.1451 0.1581 0.009  1.19  15.1  89.5  27.4 434      0.016  
REMARK    2_checkH: 0.1451 0.1581 0.009  1.19  15.1  89.5  27.4 434      0.016  
REMARK       2_adp: 0.1415 0.1536 0.009  1.19  14.7  89.5  27.4 434      0.016  
REMARK       2_occ: 0.1415 0.1535 0.009  1.19  14.7  89.5  27.4 434      0.016  
REMARK       3_bss: 0.1414 0.1536 0.009  1.19  14.7  89.5  27.4 434      0.016  
REMARK   3 ttarget: 0.1414 0.1536 0.009  1.19  14.7  89.5  27.4 434      0.016  
REMARK   3 datecdl: 0.1414 0.1536 0.009  1.19  14.7  89.5  27.4 434      0.016  
REMARK    3_weight: 0.1414 0.1536 0.009  1.19  14.7  89.5  27.4 434      0.016  
REMARK    3_checkH: 0.1414 0.1536 0.009  1.19  14.7  89.5  27.4 434      0.016  
REMARK    3_xyzrec: 0.1404 0.1527 0.010  1.22  14.7  89.5  27.4 434      0.006  
REMARK    3_checkH: 0.1404 0.1527 0.010  1.22  14.7  89.5  27.4 434      0.006  
REMARK       3_adp: 0.1402 0.1530 0.010  1.22  15.0  89.9  27.5 434      0.006  
REMARK       3_occ: 0.1402 0.1530 0.010  1.22  15.0  89.9  27.5 434      0.006  
REMARK         end: 0.1402 0.1528 0.010  1.22  15.0  89.9  27.5 434      0.006  
REMARK ------------------------------------------------------------------------ 
REMARK MODEL CONTENT.                                                           
REMARK  ELEMENT        ATOM RECORD COUNT   OCCUPANCY SUM                        
REMARK        C                     1266         1195.00                        
REMARK        D                     2192         2065.00                        
REMARK        H                        2            2.00                        
REMARK        O                      593          553.76                        
REMARK        N                      328          314.00                        
REMARK        P                        1            1.00                        
REMARK        S                        7            6.00                        
REMARK    TOTAL                     4389         4136.77                        
REMARK -----------------------------------------------------------------------  
REMARK ****************** REFINEMENT STATISTICS STEP BY STEP ****************** 
REMARK leading digit, like 1_, means number of macro-cycle                      
REMARK   0  : statistics at the very beginning when nothing is done yet         
REMARK   1 s: bulk solvent correction and/or (anisotropic) scaling              
REMARK   1 z: refinement of coordinates                                         
REMARK   1 p: refinement of ADPs (Atomic Displacement Parameters)               
REMARK   1 c: refinement of occupancies                                         
REMARK ------------------------------------------------------------------------ 
REMARK  stage       r-work r-free bonds angles b_min b_max b_ave n_water shift  
REMARK       0    : 0.2701 0.3046 0.010  1.22  14.4  89.9  27.2 434      0.000  
REMARK       1_bss: 0.1845 0.2208 0.010  1.22  14.4  89.9  27.2 434      0.000  
REMARK   1 ttarget: 0.1845 0.2208 0.010  1.22  14.4  89.9  27.2 434      0.000  
REMARK    1_weight: 0.1845 0.2208 0.010  1.22  14.4  89.9  27.2 434      0.000  
REMARK    1_checkH: 0.1845 0.2208 0.010  1.22  14.4  89.9  27.2 434      0.000  
REMARK    1_xyzrec: 0.1813 0.2267 0.009  1.11  14.4  89.9  27.2 434      0.045  
REMARK    1_checkH: 0.1813 0.2267 0.009  1.11  14.4  89.9  27.2 434      0.045  
REMARK       1_adp: 0.1799 0.2291 0.009  1.11  15.1  89.5  27.4 434      0.045  
REMARK       1_occ: 0.1799 0.2291 0.009  1.11  15.1  89.5  27.4 434      0.045  
REMARK       2_bss: 0.1783 0.2305 0.009  1.11  15.1  89.5  27.4 434      0.045  
REMARK   2 ttarget: 0.1783 0.2305 0.009  1.11  15.1  89.5  27.4 434      0.045  
REMARK   2 datecdl: 0.1783 0.2305 0.009  1.12  15.1  89.5  27.4 434      0.045  
REMARK    2_weight: 0.1783 0.2305 0.009  1.12  15.1  89.5  27.4 434      0.045  
REMARK    2_checkH: 0.1783 0.2305 0.009  1.12  15.1  89.5  27.4 434      0.045  
REMARK    2_xyzrec: 0.1808 0.2257 0.009  1.19  15.1  89.5  27.4 434      0.016  
REMARK    2_checkH: 0.1808 0.2257 0.009  1.19  15.1  89.5  27.4 434      0.016  
REMARK       2_adp: 0.1820 0.2227 0.009  1.19  14.7  89.5  27.4 434      0.016  
REMARK       2_occ: 0.1820 0.2228 0.009  1.19  14.7  89.5  27.4 434      0.016  
REMARK       3_bss: 0.1819 0.2226 0.009  1.19  14.7  89.5  27.4 434      0.016  
REMARK   3 ttarget: 0.1819 0.2226 0.009  1.19  14.7  89.5  27.4 434      0.016  
REMARK   3 datecdl: 0.1819 0.2226 0.009  1.19  14.7  89.5  27.4 434      0.016  
REMARK    3_weight: 0.1819 0.2226 0.009  1.19  14.7  89.5  27.4 434      0.016  
REMARK    3_checkH: 0.1819 0.2226 0.009  1.19  14.7  89.5  27.4 434      0.016  
REMARK    3_xyzrec: 0.1822 0.2227 0.010  1.22  14.7  89.5  27.4 434      0.006  
REMARK    3_checkH: 0.1822 0.2227 0.010  1.22  14.7  89.5  27.4 434      0.006  
REMARK       3_adp: 0.1819 0.2227 0.010  1.22  15.0  89.9  27.5 434      0.006  
REMARK       3_occ: 0.1819 0.2226 0.010  1.22  15.0  89.9  27.5 434      0.006  
REMARK         end: 0.1819 0.2226 0.010  1.22  15.0  89.9  27.5 434      0.006  
REMARK ------------------------------------------------------------------------ 
REMARK r_free_flags.md5.hexdigest cb04122a4737a70f0bd2f8fa9fe9ca02              
REMARK                                                                          
REMARK IF THIS FILE IS FOR PDB DEPOSITION: REMOVE ALL FROM THIS LINE UP.        
REMARK   3                                                                      
REMARK   3 REFINEMENT.                                                          
REMARK   3   PROGRAM     : PHENIX (1.11.1_2575: ???)                            
REMARK   3   AUTHORS     : Adams,Afonine,Bunkoczi,Burnley,Chen,Dar,Davis,       
REMARK   3               : Draizen,Echols,Gildea,Gros,Grosse-Kunstleve,Headd,   
REMARK   3               : Hintze,Hung,Ioerger,Liebschner,McCoy,McKee,Moriarty, 
REMARK   3               : Oeffner,Poon,Read,Richardson,Richardson,Sacchettini, 
REMARK   3               : Sauter,Sobolev,Storoni,Terwilliger,Williams,Zwart    
REMARK   3                                                                      
REMARK   3  X-RAY DATA.                                                         
REMARK   3                                                                      
REMARK   3  REFINEMENT TARGET : ML                                              
REMARK   3                                                                      
REMARK   3  DATA USED IN REFINEMENT.                                            
REMARK   3   RESOLUTION RANGE HIGH (ANGSTROMS) : 1.137                          
REMARK   3   RESOLUTION RANGE LOW  (ANGSTROMS) : 25.326                         
REMARK   3   MIN(FOBS/SIGMA_FOBS)              : 1.35                           
REMARK   3   COMPLETENESS FOR RANGE        (%) : 99.48                          
REMARK   3   NUMBER OF REFLECTIONS             : 95574                          
REMARK   3   NUMBER OF REFLECTIONS (NON-ANOMALOUS) : 95574                      
REMARK   3                                                                      
REMARK   3  FIT TO DATA USED IN REFINEMENT.                                     
REMARK   3   R VALUE     (WORKING + TEST SET) : 0.1404                          
REMARK   3   R VALUE            (WORKING SET) : 0.1402                          
REMARK   3   FREE R VALUE                     : 0.1528                          
REMARK   3   FREE R VALUE TEST SET SIZE   (%) : 2.09                            
REMARK   3   FREE R VALUE TEST SET COUNT      : 1998                            
REMARK   3                                                                      
REMARK   3  FIT TO DATA USED IN REFINEMENT (IN BINS).                           
REMARK   3   BIN  RESOLUTION RANGE  COMPL.    NWORK NFREE   RWORK  RFREE  CCWOR 
REMARK   3     1 25.3325 -  2.7403    0.99     6798   146  0.1189 0.1253   0.96 
REMARK   3     2  2.7403 -  2.1755    1.00     6737   144  0.1232 0.1279   0.95 
REMARK   3     3  2.1755 -  1.9006    1.00     6739   143  0.1205 0.1389   0.96 
REMARK   3     4  1.9006 -  1.7268    1.00     6713   144  0.1323 0.1671   0.95 
REMARK   3     5  1.7268 -  1.6031    1.00     6693   142  0.1458 0.1410   0.94 
REMARK   3     6  1.6031 -  1.5086    1.00     6710   144  0.1542 0.1857   0.94 
REMARK   3     7  1.5086 -  1.4331    1.00     6702   143  0.1583 0.1649   0.93 
REMARK   3     8  1.4331 -  1.3707    1.00     6705   143  0.1707 0.1878   0.92 
REMARK   3     9  1.3707 -  1.3179    1.00     6665   142  0.1872 0.2114   0.91 
REMARK   3    10  1.3179 -  1.2724    1.00     6646   142  0.1987 0.2314   0.90 
REMARK   3    11  1.2724 -  1.2326    1.00     6689   143  0.2082 0.2294   0.89 
REMARK   3    12  1.2326 -  1.1974    1.00     6657   142  0.2175 0.2418   0.87 
REMARK   3    13  1.1974 -  1.1659    0.99     6615   141  0.2228 0.2317   0.87 
REMARK   3    14  1.1659 -  1.1374    0.97     6507   139  0.2498 0.2544   0.83 
REMARK   3                                                                      
REMARK   3  BULK SOLVENT MODELLING.                                             
REMARK   3   METHOD USED        : FLAT BULK SOLVENT MODEL                       
REMARK   3   SOLVENT RADIUS     : 1.11                                          
REMARK   3   SHRINKAGE RADIUS   : 0.90                                          
REMARK   3   GRID STEP FACTOR   : 4.00                                          
REMARK   3                                                                      
REMARK   3  ERROR ESTIMATES.                                                    
REMARK   3   COORDINATE ERROR (MAXIMUM-LIKELIHOOD BASED)     : 0.10             
REMARK   3   PHASE ERROR (DEGREES, MAXIMUM-LIKELIHOOD BASED) : 17.18            
REMARK   3                                                                      
REMARK   3  STRUCTURE FACTORS CALCULATION ALGORITHM : FFT                       
REMARK   3                                                                      
REMARK   3  NEUTRON DATA.                                                       
REMARK   3                                                                      
REMARK   3  REFINEMENT TARGET : ML                                              
REMARK   3                                                                      
REMARK   3  DATA USED IN REFINEMENT.                                            
REMARK   3   RESOLUTION RANGE HIGH (ANGSTROMS) : 1.700                          
REMARK   3   RESOLUTION RANGE LOW  (ANGSTROMS) : 30.391                         
REMARK   3   MIN(FOBS/SIGMA_FOBS)              :   None                         
REMARK   3   COMPLETENESS FOR RANGE        (%) : 88.01                          
REMARK   3   NUMBER OF REFLECTIONS             : 25544                          
REMARK   3   NUMBER OF REFLECTIONS (NON-ANOMALOUS) : 25544                      
REMARK   3                                                                      
REMARK   3  FIT TO DATA USED IN REFINEMENT.                                     
REMARK   3   R VALUE     (WORKING + TEST SET) : 0.1828                          
REMARK   3   R VALUE            (WORKING SET) : 0.1819                          
REMARK   3   FREE R VALUE                     : 0.2226                          
REMARK   3   FREE R VALUE TEST SET SIZE   (%) : 2.09                            
REMARK   3   FREE R VALUE TEST SET COUNT      : 533                             
REMARK   3                                                                      
REMARK   3  FIT TO DATA USED IN REFINEMENT (IN BINS).                           
REMARK   3   BIN  RESOLUTION RANGE  COMPL.    NWORK NFREE   RWORK  RFREE  CCWOR 
REMARK   3     1 30.3961 -  2.6981    0.97     6991   149  0.1656 0.2028   0.94 
REMARK   3     2  2.6981 -  2.1418    0.91     6437   140  0.1809 0.2078   0.90 
REMARK   3     3  2.1418 -  1.8711    0.85     5982   126  0.2027 0.2712   0.88 
REMARK   3     4  1.8711 -  1.7000    0.79     5601   118  0.2822 0.3465   0.73 
REMARK   3                                                                      
REMARK   3  BULK SOLVENT MODELLING.                                             
REMARK   3   METHOD USED        : FLAT BULK SOLVENT MODEL                       
REMARK   3   SOLVENT RADIUS     : 1.11                                          
REMARK   3   SHRINKAGE RADIUS   : 0.90                                          
REMARK   3   GRID STEP FACTOR   : 4.00                                          
REMARK   3                                                                      
REMARK   3  ERROR ESTIMATES.                                                    
REMARK   3   COORDINATE ERROR (MAXIMUM-LIKELIHOOD BASED)     : 0.20             
REMARK   3   PHASE ERROR (DEGREES, MAXIMUM-LIKELIHOOD BASED) : 27.61            
REMARK   3                                                                      
REMARK   3  STRUCTURE FACTORS CALCULATION ALGORITHM : FFT                       
REMARK   3                                                                      
REMARK   3  RESTRAINTS LIBRARY                                                  
REMARK   3    GEOSTD + MON.LIB. + CDL v1.2                                      
REMARK   3                                                                      
REMARK   3  DEVIATIONS FROM IDEAL VALUES.                                       
REMARK   3                 RMSD     MAX  COUNT                                  
REMARK   3   BOND      :  0.010   0.085   4227                                  
REMARK   3   ANGLE     :  1.223   8.288   7408                                  
REMARK   3   CHIRALITY :  0.091   0.474    332                                  
REMARK   3   PLANARITY :  0.007   0.043    655                                  
REMARK   3   DIHEDRAL  : 18.049 140.760   1100                                  
REMARK   3   MIN NONBONDED DISTANCE : 1.602                                     
REMARK   3                                                                      
REMARK   3  MOLPROBITY STATISTICS.                                              
REMARK   3   ALL-ATOM CLASHSCORE : 1.26                                         
REMARK   3   RAMACHANDRAN PLOT:                                                 
REMARK   3     OUTLIERS : 0.00  %                                               
REMARK   3     ALLOWED  : 1.63  %                                               
REMARK   3     FAVORED  : 98.37 %                                               
REMARK   3   ROTAMER OUTLIERS : 0.50 %                                          
REMARK   3   CBETA DEVIATIONS : 0                                               
REMARK   3   PEPTIDE PLANE:                                                     
REMARK   3     CIS-PROLINE     : 0                                              
REMARK   3     CIS-GENERAL     : 0                                              
REMARK   3     TWISTED PROLINE : 0                                              
REMARK   3     TWISTED GENERAL : 0                                              
REMARK   3                                                                      
REMARK   3  ATOMIC DISPLACEMENT PARAMETERS.                                     
REMARK   3   WILSON B : 12.57                                                   
REMARK   3   RMS(B_ISO_OR_EQUIVALENT_BONDED) : 2.97                             
REMARK   3   ATOMS          NUMBER OF ATOMS                                     
REMARK   3                    ISO.  ANISO.                                      
REMARK   3    ALL         :   4389       0                                      
REMARK   3    ALL (NO H)  :   2195       0                                      
REMARK   3    SOLVENT     :    214       0                                      
REMARK   3    NON-SOLVENT :   1981       0                                      
REMARK   3    HYDROGENS   :   2194       0                                      
REMARK   3                                                                      
CRYST1   98.341   52.365   58.463  90.00 118.03  90.00 C 1 2 1                  
SCALE1      0.010169  0.000000  0.005413        0.00000                         
SCALE2      0.000000  0.019097  0.000000        0.00000                         
SCALE3      0.000000  0.000000  0.019378        0.00000                         
ATOM      1  N   LYS A   3      -3.372   3.533  -9.657  1.00 32.91           N  
ATOM      2  CA  LYS A   3      -4.623   3.119 -10.289  1.00 29.97           C  
ATOM      3  C   LYS A   3      -4.981   4.027 -11.460  1.00 26.45           C  
ATOM      4  O   LYS A   3      -4.706   5.220 -11.437  1.00 30.69           O  
ATOM      5  CB  LYS A   3      -5.782   3.210  -9.311  1.00 29.77           C  
ATOM      6  CG  LYS A   3      -5.859   2.135  -8.298  1.00 30.77           C  
ATOM      7  CD  LYS A   3      -7.191   2.266  -7.582  1.00 31.53           C  
ATOM      8  CE  LYS A   3      -7.405   1.104  -6.705  1.00 31.82           C  
ATOM      9  NZ  LYS A   3      -8.608   1.288  -5.835  1.00 26.02           N  
ATOM     10  HA  LYS A   3      -4.539   2.196 -10.574  1.00 26.03           D  
ATOM     11  HB2 LYS A   3      -5.735   4.071  -8.851  1.00 35.27           D  
ATOM     12  HB3 LYS A   3      -6.601   3.150  -9.824  1.00 31.42           D  
ATOM     13  HG2 LYS A   3      -5.811   1.258  -8.727  1.00 28.43           D  
ATOM     14  HG3 LYS A   3      -5.147   2.243  -7.647  1.00 32.69           D  
ATOM     15  HD2 LYS A   3      -7.209   3.082  -7.054  1.00 33.16           D  
ATOM     16  HD3 LYS A   3      -7.906   2.277  -8.237  1.00 31.84           D  
ATOM     17  HE2 LYS A   3      -7.541   0.327  -7.274  1.00 35.55           D  
ATOM     18  HE3 LYS A   3      -6.610   0.976  -6.160  1.00 36.35           D  
ATOM     19  HZ1 LYS A   3      -8.752   2.156  -5.667  1.00 34.24           D  
ATOM     20  HZ2 LYS A   3      -9.323   0.953  -6.250  1.00 39.91           D  
ATOM     21  HZ3 LYS A   3      -8.492   0.865  -5.055  1.00 39.90           D  
ATOM     22  N   PRO A   4      -5.643   3.474 -12.466  1.00 25.76           N  
ATOM     23  CA  PRO A   4      -6.161   4.308 -13.549  1.00 27.32           C  
ATOM     24  C   PRO A   4      -7.307   5.173 -13.057  1.00 25.45           C  
ATOM     25  O   PRO A   4      -7.772   5.059 -11.925  1.00 26.14           O  
ATOM     26  CB  PRO A   4      -6.625   3.299 -14.600  1.00 30.19           C  
ATOM     27  CG  PRO A   4      -6.908   2.060 -13.817  1.00 31.93           C  
ATOM     28  CD  PRO A   4      -5.976   2.052 -12.645  1.00 27.99           C  
ATOM     29  HA  PRO A   4      -5.452   4.864 -13.912  1.00 25.08           D  
ATOM     30  HB2 PRO A   4      -7.418   3.609 -15.075  1.00 31.53           D  
ATOM     31  HB3 PRO A   4      -5.897   3.163 -15.226  1.00 36.74           D  
ATOM     32  HG2 PRO A   4      -7.828   2.081 -13.513  1.00 35.17           D  
ATOM     33  HG3 PRO A   4      -6.746   1.279 -14.366  1.00 33.61           D  
ATOM     34  HD2 PRO A   4      -6.403   1.702 -11.846  1.00 35.69           D  
ATOM     35  HD3 PRO A   4      -5.186   1.527 -12.854  1.00 38.49           D  
ATOM     36  N   GLN A   5      -7.730   6.064 -13.914  1.00 24.73           N  
ATOM     37  CA  GLN A   5      -8.791   6.996 -13.570  1.00 22.97           C  
ATOM     38  C   GLN A   5     -10.052   6.234 -13.171  1.00 22.20           C  
ATOM     39  O   GLN A   5     -10.512   5.363 -13.920  1.00 22.73           O  
ATOM     40  CB  GLN A   5      -9.103   7.860 -14.767  1.00 24.45           C  
ATOM     41  CG  GLN A   5     -10.281   8.797 -14.532  1.00 24.48           C  
ATOM     42  CD  GLN A   5     -10.852   9.317 -15.807  1.00 24.95           C  
ATOM     43  OE1 GLN A   5     -11.265   8.572 -16.691  1.00 27.65           O  
ATOM     44  NE2 GLN A   5     -10.877  10.613 -15.912  1.00 29.80           N  
ATOM     45  H   GLN A   5      -7.428   6.156 -14.714  1.00 38.41           D  
ATOM     46  HA  GLN A   5      -8.515   7.592 -12.861  1.00 26.22           D  
ATOM     47  HB2 GLN A   5      -8.312   8.391 -14.962  1.00 30.18           D  
ATOM     48  HB3 GLN A   5      -9.296   7.286 -15.524  1.00 24.24           D  
ATOM     49  HG2 GLN A   5     -10.993   8.326 -14.065  1.00 25.90           D  
ATOM     50  HG3 GLN A   5      -9.998   9.567 -13.991  1.00 23.20           D  
ATOM     51 HE21 GLN A   5     -10.526  11.089 -15.280  1.00 39.47           D  
ATOM     52 HE22 GLN A   5     -11.239  10.978 -16.604  1.00 39.01           D  
ATOM     53  N   PRO A   6     -10.628   6.520 -12.019  1.00 21.28           N  
ATOM     54  CA  PRO A   6     -11.820   5.789 -11.610  1.00 20.78           C  
ATOM     55  C   PRO A   6     -13.039   6.250 -12.373  1.00 20.18           C  
ATOM     56  O   PRO A   6     -13.078   7.339 -12.939  1.00 20.78           O  
ATOM     57  CB  PRO A   6     -11.943   6.125 -10.126  1.00 22.91           C  
ATOM     58  CG  PRO A   6     -11.296   7.441  -9.998  1.00 23.56           C  
ATOM     59  CD  PRO A   6     -10.144   7.404 -10.946  1.00 22.76           C  
ATOM     60  HA  PRO A   6     -11.706   4.838 -11.734  1.00 22.74           D  
ATOM     61  HB2 PRO A   6     -12.888   6.164  -9.870  1.00 19.59           D  
ATOM     62  HB3 PRO A   6     -11.487   5.448  -9.603  1.00 26.58           D  
ATOM     63  HG2 PRO A   6     -11.920   8.135 -10.287  1.00 22.54           D  
ATOM     64  HG3 PRO A   6     -10.989   7.559  -9.086  1.00 27.13           D  
ATOM     65  HD2 PRO A   6      -9.990   8.312 -11.273  1.00 21.82           D  
ATOM     66  HD3 PRO A   6      -9.361   7.023 -10.525  1.00 26.86           D  
ATOM     67  N   ILE A   7     -14.060   5.412 -12.315  1.00 19.86           N  
ATOM     68  CA  ILE A   7     -15.358   5.687 -12.888  1.00 20.00           C  
ATOM     69  C   ILE A   7     -16.403   5.481 -11.826  1.00 19.04           C  
ATOM     70  O   ILE A   7     -16.389   4.476 -11.114  1.00 20.66           O  
ATOM     71  CB  ILE A   7     -15.639   4.767 -14.090  1.00 20.36           C  
ATOM     72  CG1 ILE A   7     -14.639   5.108 -15.199  1.00 22.64           C  
ATOM     73  CG2 ILE A   7     -17.084   4.903 -14.588  1.00 22.71           C  
ATOM     74  CD1 ILE A   7     -14.626   4.083 -16.310  1.00 24.05           C  
ATOM     75  H   ILE A   7     -14.020   4.666 -11.885  1.00 17.83           D  
ATOM     76  HA  ILE A   7     -15.373   6.623 -13.155  1.00 23.67           D  
ATOM     77  HB  ILE A   7     -15.507   3.858 -13.792  1.00 22.08           D  
ATOM     78 HG12 ILE A   7     -14.859   5.980 -15.577  1.00 24.10           D  
ATOM     79 HG13 ILE A   7     -13.739   5.140 -14.819  1.00 21.34           D  
ATOM     80 HG21 ILE A   7     -17.689   4.654 -13.869  1.00 25.53           D  
ATOM     81 HG22 ILE A   7     -17.223   5.827 -14.856  1.00 25.62           D  
ATOM     82 HG23 ILE A   7     -17.225   4.318 -15.351  1.00 26.27           D  
ATOM     83 HD11 ILE A   7     -14.374   3.227 -15.933  1.00 22.51           D  
ATOM     84 HD12 ILE A   7     -15.510   4.035 -16.700  1.00 25.44           D  
ATOM     85 HD13 ILE A   7     -13.988   4.344 -16.998  1.00 25.88           D  
ATOM     86  N   ALA A   8     -17.337   6.396 -11.748  1.00 18.41           N  
ATOM     87  CA  ALA A   8     -18.528   6.240 -10.931  1.00 18.67           C  
ATOM     88  C   ALA A   8     -19.702   6.341 -11.870  1.00 18.55           C  
ATOM     89  O   ALA A   8     -19.953   7.401 -12.445  1.00 19.91           O  
ATOM     90  CB  ALA A   8     -18.590   7.295  -9.827  1.00 21.48           C  
ATOM     91  H   ALA A   8     -17.330   7.100 -12.249  1.00 18.58           D  
ATOM     92  HA  ALA A   8     -18.539   5.353 -10.532  1.00 23.18           D  
ATOM     93  HB1 ALA A   8     -18.451   8.171 -10.208  1.00 15.86           D  
ATOM     94  HB2 ALA A   8     -19.447   7.280  -9.361  1.00 21.64           D  
ATOM     95  HB3 ALA A   8     -17.864   7.077  -9.203  1.00 22.64           D  
ATOM     96  N   ALA A   9     -20.401   5.240 -12.064  1.00 18.68           N  
ATOM     97  CA  ALA A   9     -21.443   5.165 -13.074  1.00 18.18           C  
ATOM     98  C   ALA A   9     -22.793   4.921 -12.432  1.00 18.29           C  
ATOM     99  O   ALA A   9     -22.945   4.022 -11.593  1.00 20.83           O  
ATOM    100  CB  ALA A   9     -21.117   4.061 -14.075  1.00 20.83           C  
ATOM    101  H   ALA A   9     -20.246   4.510 -11.645  1.00 16.60           D  
ATOM    102  HA  ALA A   9     -21.456   6.020 -13.549  1.00 17.75           D  
ATOM    103  HB1 ALA A   9     -20.255   4.245 -14.507  1.00 24.82           D  
ATOM    104  HB2 ALA A   9     -21.077   3.202 -13.608  1.00 28.42           D  
ATOM    105  HB3 ALA A   9     -21.842   4.066 -14.737  1.00 19.62           D  
ATOM    106  N   ALA A  10     -23.767   5.704 -12.827  1.00 18.30           N  
ATOM    107  CA  ALA A  10     -25.143   5.635 -12.352  1.00 18.31           C  
ATOM    108  C   ALA A  10     -25.993   4.939 -13.395  1.00 18.39           C  
ATOM    109  O   ALA A  10     -26.224   5.495 -14.474  1.00 21.08           O  
ATOM    110  CB  ALA A  10     -25.662   7.044 -12.140  1.00 19.79           C  
ATOM    111  H   ALA A  10     -23.622   6.340 -13.404  1.00 17.81           D  
ATOM    112  HA  ALA A  10     -25.185   5.140 -11.525  1.00 21.28           D  
ATOM    113  HB1 ALA A  10     -26.623   7.010 -11.930  1.00 23.55           D  
ATOM    114  HB2 ALA A  10     -25.178   7.470 -11.399  1.00 23.58           D  
ATOM    115  HB3 ALA A  10     -25.517   7.544 -12.962  1.00 25.20           D  
ATOM    116  N   ASN A  11     -26.458   3.754 -13.091  1.00 17.51           N  
ATOM    117  CA  ASN A  11     -27.387   3.033 -13.941  1.00 18.20           C  
ATOM    118  C   ASN A  11     -28.763   3.247 -13.365  1.00 17.92           C  
ATOM    119  O   ASN A  11     -29.155   2.616 -12.386  1.00 17.94           O  
ATOM    120  CB  ASN A  11     -27.052   1.564 -13.951  1.00 19.44           C  
ATOM    121  CG  ASN A  11     -28.016   0.782 -14.802  1.00 19.32           C  
ATOM    122  OD1 ASN A  11     -28.827   1.343 -15.535  1.00 19.51           O  
ATOM    123  ND2 ASN A  11     -27.935  -0.530 -14.716  1.00 21.14           N  
ATOM    124  H   ASN A  11     -26.329   3.376 -12.327  1.00 21.37           D  
ATOM    125  HA  ASN A  11     -27.365   3.385 -14.845  1.00 20.18           D  
ATOM    126  HB2 ASN A  11     -26.152   1.436 -14.293  1.00 19.03           D  
ATOM    127  HB3 ASN A  11     -27.103   1.220 -13.045  1.00 20.29           D  
ATOM    128 HD21 ASN A  11     -28.568  -1.012 -15.063  1.00 25.01           D  
ATOM    129 HD22 ASN A  11     -27.285  -0.902 -14.284  1.00 28.83           D  
ATOM    130  N   TRP A  12     -29.499   4.186 -13.931  1.00 17.63           N  
ATOM    131  CA  TRP A  12     -30.832   4.489 -13.451  1.00 17.70           C  
ATOM    132  C   TRP A  12     -31.840   3.412 -13.776  1.00 17.99           C  
ATOM    133  O   TRP A  12     -32.955   3.445 -13.233  1.00 19.27           O  
ATOM    134  CB  TRP A  12     -31.288   5.838 -13.971  1.00 18.06           C  
ATOM    135  CG  TRP A  12     -30.610   6.976 -13.322  1.00 18.41           C  
ATOM    136  CD1 TRP A  12     -29.812   6.959 -12.228  1.00 19.62           C  
ATOM    137  CD2 TRP A  12     -30.728   8.335 -13.706  1.00 18.65           C  
ATOM    138  NE1 TRP A  12     -29.407   8.241 -11.920  1.00 20.79           N  
ATOM    139  CE2 TRP A  12     -29.967   9.102 -12.815  1.00 20.26           C  
ATOM    140  CE3 TRP A  12     -31.415   8.985 -14.731  1.00 19.52           C  
ATOM    141  CZ2 TRP A  12     -29.867  10.479 -12.917  1.00 21.61           C  
ATOM    142  CZ3 TRP A  12     -31.316  10.348 -14.837  1.00 20.49           C  
ATOM    143  CH2 TRP A  12     -30.542  11.085 -13.930  1.00 22.93           C  
ATOM    144  H   TRP A  12     -29.214   4.655 -14.612  1.00 20.41           D  
ATOM    145  HA  TRP A  12     -30.807   4.554 -12.475  1.00 17.66           D  
ATOM    146  HB2 TRP A  12     -31.127   5.870 -14.915  1.00 19.90           D  
ATOM    147  HB3 TRP A  12     -32.232   5.908 -13.798  1.00 21.45           D  
ATOM    148  HD1 TRP A  12     -29.563   6.192 -11.748  1.00 18.78           D  
ATOM    149  HE1 TRP A  12     -28.892   8.468 -11.266  1.00 28.13           D  
ATOM    150  HE3 TRP A  12     -31.941   8.499 -15.334  1.00 25.29           D  
ATOM    151  HZ2 TRP A  12     -29.339  10.968 -12.323  1.00 23.22           D  
ATOM    152  HZ3 TRP A  12     -31.776  10.794 -15.524  1.00 24.92           D  
ATOM    153  HH2 TRP A  12     -30.487  12.009 -14.031  1.00 24.49           D  
ATOM    154  N   LYS A  13     -31.477   2.447 -14.595  1.00 17.27           N  
ATOM    155  CA  LYS A  13     -32.378   1.381 -15.017  1.00 17.48           C  
ATOM    156  C   LYS A  13     -33.658   1.987 -15.553  1.00 17.36           C  
ATOM    157  O   LYS A  13     -33.633   3.045 -16.181  1.00 18.30           O  
ATOM    158  CB  LYS A  13     -32.567   0.321 -13.947  1.00 18.35           C  
ATOM    159  CG  LYS A  13     -31.264  -0.167 -13.442  1.00 19.89           C  
ATOM    160  CD  LYS A  13     -31.449  -1.348 -12.495  1.00 20.61           C  
ATOM    161  CE  LYS A  13     -30.103  -1.707 -11.974  1.00 24.03           C  
ATOM    162  NZ  LYS A  13     -30.168  -2.939 -11.173  1.00 21.01           N  
ATOM    163  H   LYS A  13     -30.683   2.350 -14.935  1.00 16.88           D  
ATOM    164  HA  LYS A  13     -31.977   0.941 -15.781  1.00 16.84           D  
ATOM    165  HB2 LYS A  13     -33.071   0.638 -13.179  1.00 17.40           D  
ATOM    166  HB3 LYS A  13     -33.048  -0.450 -14.324  1.00 17.46           D  
ATOM    167  HG2 LYS A  13     -30.723  -0.434 -14.209  1.00 22.84           D  
ATOM    168  HG3 LYS A  13     -30.806   0.530 -12.971  1.00 24.74           D  
ATOM    169  HD2 LYS A  13     -31.995  -1.127 -11.726  1.00 16.99           D  
ATOM    170  HD3 LYS A  13     -31.819  -2.103 -12.986  1.00 20.56           D  
ATOM    171  HE2 LYS A  13     -29.490  -1.833 -12.714  1.00 24.02           D  
ATOM    172  HE3 LYS A  13     -29.811  -0.982 -11.382  1.00 21.62           D  
ATOM    173  HZ1 LYS A  13     -29.343  -3.140 -10.886  1.00 35.77           D  
ATOM    174  HZ2 LYS A  13     -30.721  -2.804 -10.487  1.00 33.30           D  
ATOM    175  HZ3 LYS A  13     -30.491  -3.610 -11.675  1.00 31.35           D  
ATOM    176  N   CYS A  14     -34.774   1.323 -15.369  1.00 17.71           N  
ATOM    177  CA  CYS A  14     -36.016   1.779 -15.957  1.00 18.12           C  
ATOM    178  C   CYS A  14     -36.772   2.584 -14.914  1.00 18.10           C  
ATOM    179  O   CYS A  14     -37.800   2.179 -14.381  1.00 19.33           O  
ATOM    180  CB  CYS A  14     -36.808   0.589 -16.448  1.00 18.42           C  
ATOM    181  SG  CYS A  14     -38.274   1.024 -17.348  1.00 20.44           S  
ATOM    182  H   CYS A  14     -34.855   0.618 -14.882  1.00 21.78           D  
ATOM    183  HA  CYS A  14     -35.817   2.344 -16.708  1.00 17.02           D  
ATOM    184  HB2 CYS A  14     -36.202   0.091 -17.039  1.00 20.56           D  
ATOM    185  HB3 CYS A  14     -37.069   0.034 -15.691  1.00 17.09           D  
ATOM    186  HG  CYS A  14     -38.978   0.065 -17.458  1.00 41.08           D  
ATOM    187  N   ASN A  15     -36.235   3.745 -14.623  1.00 19.19           N  
ATOM    188  CA  ASN A  15     -36.761   4.575 -13.563  1.00 19.64           C  
ATOM    189  C   ASN A  15     -36.642   6.028 -13.944  1.00 21.53           C  
ATOM    190  O   ASN A  15     -35.766   6.424 -14.702  1.00 23.85           O  
ATOM    191  CB  ASN A  15     -35.980   4.427 -12.271  1.00 20.80           C  
ATOM    192  CG  ASN A  15     -36.141   3.087 -11.677  1.00 20.95           C  
ATOM    193  OD1 ASN A  15     -37.207   2.764 -11.122  1.00 24.12           O  
ATOM    194  ND2 ASN A  15     -35.127   2.261 -11.778  1.00 21.16           N  
ATOM    195  H   ASN A  15     -35.533   4.060 -14.996  1.00 35.82           D  
ATOM    196  HA  ASN A  15     -37.693   4.346 -13.394  1.00 20.17           D  
ATOM    197  HB2 ASN A  15     -35.042   4.559 -12.486  1.00 25.23           D  
ATOM    198  HB3 ASN A  15     -36.294   5.097 -11.623  1.00 20.98           D  
ATOM    199 HD21 ASN A  15     -35.267   1.409 -11.806  1.00 33.90           D  
ATOM    200 HD22 ASN A  15     -34.326   2.572 -11.838  1.00 37.38           D  
ATOM    201  N   GLY A  16     -37.495   6.828 -13.333  1.00 23.14           N  
ATOM    202  CA  GLY A  16     -37.410   8.269 -13.452  1.00 24.72           C  
ATOM    203  C   GLY A  16     -38.678   8.887 -13.957  1.00 23.02           C  
ATOM    204  O   GLY A  16     -39.457   8.274 -14.697  1.00 25.51           O  
ATOM    205  H   GLY A  16     -38.128   6.541 -12.819  1.00 35.64           D  
ATOM    206  HA2 GLY A  16     -37.194   8.656 -12.583  1.00 24.24           D  
ATOM    207  HA3 GLY A  16     -36.722   8.526 -14.081  1.00 23.96           D  
ATOM    208  N   THR A  17     -38.884  10.124 -13.568  1.00 21.48           N  
ATOM    209  CA  THR A  17     -39.869  10.995 -14.179  1.00 22.39           C  
ATOM    210  C   THR A  17     -39.141  12.268 -14.521  1.00 20.73           C  
ATOM    211  O   THR A  17     -38.040  12.528 -14.039  1.00 21.82           O  
ATOM    212  CB  THR A  17     -41.026  11.325 -13.235  1.00 24.32           C  
ATOM    213  OG1 THR A  17     -40.487  12.007 -12.095  1.00 25.05           O  
ATOM    214  CG2 THR A  17     -41.810  10.084 -12.845  1.00 30.93           C  
ATOM    215  H   THR A  17     -38.435  10.495 -12.940  1.00 26.94           D  
ATOM    216  HA  THR A  17     -40.198  10.586 -14.996  1.00 29.53           D  
ATOM    217  HB  THR A  17     -41.657  11.910 -13.679  1.00 29.03           D  
ATOM    218  HG1 THR A  17     -40.703  11.603 -11.390  1.00 31.72           D  
ATOM    219 HG21 THR A  17     -41.305   9.502 -12.249  1.00 26.19           D  
ATOM    220 HG22 THR A  17     -42.627  10.345 -12.399  1.00 29.06           D  
ATOM    221 HG23 THR A  17     -42.053   9.594 -13.653  1.00 27.25           D  
ATOM    222  N   THR A  18     -39.746  13.110 -15.343  1.00 21.52           N  
ATOM    223  C   THR A  18     -38.798  15.159 -14.415  1.00 21.82           C  
ATOM    224  O   THR A  18     -37.713  15.715 -14.270  1.00 23.20           O  
ATOM    225  CA ATHR A  18     -39.054  14.341 -15.668  0.52 22.49           C  
ATOM    226  CB ATHR A  18     -39.770  15.156 -16.748  0.52 25.85           C  
ATOM    227  OG1ATHR A  18     -41.072  15.504 -16.295  0.52 25.50           O  
ATOM    228  CG2ATHR A  18     -39.887  14.373 -18.046  0.52 28.68           C  
ATOM    229  H  ATHR A  18     -40.511  12.994 -15.720  0.52 30.76           D  
ATOM    230  HA ATHR A  18     -38.184  14.104 -16.018  0.52 23.93           D  
ATOM    231  HB ATHR A  18     -39.266  15.964 -16.923  0.52 27.20           D  
ATOM    232  HG1ATHR A  18     -41.506  14.805 -16.116  0.52 32.31           D  
ATOM    233 HG21ATHR A  18     -40.530  14.805 -18.635  0.52 31.81           D  
ATOM    234 HG22ATHR A  18     -39.024  14.333 -18.492  0.52 29.41           D  
ATOM    235 HG23ATHR A  18     -40.197  13.471 -17.861  0.52 28.93           D  
ATOM    236  CA BTHR A  18     -39.148  14.393 -15.677  0.48 22.12           C  
ATOM    237  CB BTHR A  18     -40.147  15.214 -16.501  0.48 22.24           C  
ATOM    238  OG1BTHR A  18     -40.484  14.509 -17.707  0.48 25.20           O  
ATOM    239  CG2BTHR A  18     -39.556  16.571 -16.828  0.48 27.99           C  
ATOM    240  H  BTHR A  18     -40.499  12.956 -15.732  0.48 30.68           D  
ATOM    241  HA BTHR A  18     -38.336  14.253 -16.185  0.48 24.19           D  
ATOM    242  HB BTHR A  18     -40.952  15.361 -15.980  0.48 29.98           D  
ATOM    243  HG1BTHR A  18     -39.813  14.095 -18.000  0.48 31.24           D  
ATOM    244 HG21BTHR A  18     -39.656  17.175 -16.075  0.48 30.04           D  
ATOM    245 HG22BTHR A  18     -38.612  16.474 -17.027  0.48 29.47           D  
ATOM    246 HG23BTHR A  18     -40.008  16.952 -17.596  0.48 35.58           D  
ATOM    247  N   ALA A  19     -39.741  15.205 -13.503  1.00 22.37           N  
ATOM    248  CA  ALA A  19     -39.538  16.009 -12.307  1.00 24.25           C  
ATOM    249  C   ALA A  19     -38.449  15.429 -11.432  1.00 23.07           C  
ATOM    250  O   ALA A  19     -37.626  16.178 -10.892  1.00 24.95           O  
ATOM    251  CB  ALA A  19     -40.824  16.138 -11.509  1.00 29.45           C  
ATOM    252  H   ALA A  19     -40.485  14.786 -13.540  1.00 32.47           D  
ATOM    253  HA  ALA A  19     -39.252  16.907 -12.567  1.00 23.86           D  
ATOM    254  HB1 ALA A  19     -41.179  15.258 -11.291  1.00 19.88           D  
ATOM    255  HB2 ALA A  19     -40.598  16.619 -10.695  1.00 35.33           D  
ATOM    256  HB3 ALA A  19     -41.451  16.667 -12.030  1.00 35.72           D  
ATOM    257  N   SER A  20     -38.430  14.115 -11.233  1.00 21.99           N  
ATOM    258  CA  SER A  20     -37.421  13.559 -10.349  1.00 22.36           C  
ATOM    259  C   SER A  20     -36.049  13.662 -10.959  1.00 21.31           C  
ATOM    260  O   SER A  20     -35.063  13.920 -10.255  1.00 22.42           O  
ATOM    261  CB  SER A  20     -37.768  12.124  -9.996  1.00 24.07           C  
ATOM    262  OG  SER A  20     -37.607  11.216 -11.074  1.00 25.47           O  
ATOM    263  H   SER A  20     -38.977  13.536 -11.561  1.00 27.74           D  
ATOM    264  HA  SER A  20     -37.411  14.092  -9.541  1.00 28.64           D  
ATOM    265  HB2 SER A  20     -37.196  11.828  -9.275  1.00 25.62           D  
ATOM    266  HB3 SER A  20     -38.705  12.113  -9.742  1.00 25.57           D  
ATOM    267  HG  SER A  20     -36.883  10.800 -10.984  1.00 32.36           D  
ATOM    268  N   ILE A  21     -35.958  13.526 -12.274  1.00 20.38           N  
ATOM    269  CA  ILE A  21     -34.673  13.651 -12.932  1.00 19.86           C  
ATOM    270  C   ILE A  21     -34.158  15.074 -12.875  1.00 21.80           C  
ATOM    271  O   ILE A  21     -32.971  15.308 -12.628  1.00 22.75           O  
ATOM    272  CB  ILE A  21     -34.789  13.142 -14.375  1.00 21.02           C  
ATOM    273  CG1 ILE A  21     -34.948  11.635 -14.328  1.00 21.97           C  
ATOM    274  CG2 ILE A  21     -33.540  13.533 -15.212  1.00 23.48           C  
ATOM    275  CD1 ILE A  21     -35.338  11.028 -15.657  1.00 25.90           C  
ATOM    276  H   ILE A  21     -36.630  13.358 -12.781  1.00 27.94           D  
ATOM    277  HA  ILE A  21     -34.072  13.070 -12.446  1.00 18.14           D  
ATOM    278  HB  ILE A  21     -35.594  13.515 -14.778  1.00 26.01           D  
ATOM    279 HG12 ILE A  21     -34.091  11.254 -14.065  1.00 24.41           D  
ATOM    280 HG13 ILE A  21     -35.645  11.418 -13.681  1.00 22.29           D  
ATOM    281 HG21 ILE A  21     -32.730  13.396 -14.683  1.00 25.18           D  
ATOM    282 HG22 ILE A  21     -33.511  12.962 -16.012  1.00 24.07           D  
ATOM    283 HG23 ILE A  21     -33.563  14.459 -15.493  1.00 18.73           D  
ATOM    284 HD11 ILE A  21     -36.032  11.564 -16.085  1.00 24.55           D  
ATOM    285 HD12 ILE A  21     -34.557  11.005 -16.231  1.00 29.40           D  
ATOM    286 HD13 ILE A  21     -35.647  10.124 -15.483  1.00 28.21           D  
ATOM    287  N  AGLU A  22     -35.033  16.057 -13.088  0.50 22.75           N  
ATOM    288  CA AGLU A  22     -34.592  17.444 -13.004  0.50 25.15           C  
ATOM    289  C  AGLU A  22     -34.016  17.737 -11.631  0.50 23.68           C  
ATOM    290  O  AGLU A  22     -32.971  18.388 -11.512  0.50 26.31           O  
ATOM    291  CB AGLU A  22     -35.752  18.386 -13.304  0.50 26.53           C  
ATOM    292  CG AGLU A  22     -36.127  18.431 -14.753  0.50 31.85           C  
ATOM    293  CD AGLU A  22     -37.265  19.396 -15.014  0.50 41.31           C  
ATOM    294  OE1AGLU A  22     -37.876  19.876 -14.033  0.50 49.70           O  
ATOM    295  OE2AGLU A  22     -37.547  19.671 -16.198  0.50 49.34           O  
ATOM    296  H  AGLU A  22     -35.871  15.945 -13.240  0.50 26.37           D  
ATOM    297  HA AGLU A  22     -33.891  17.612 -13.649  0.50 26.05           D  
ATOM    298  HB2AGLU A  22     -36.534  18.105 -12.806  0.50 22.46           D  
ATOM    299  HB3AGLU A  22     -35.497  19.283 -13.041  0.50 31.99           D  
ATOM    300  HG2AGLU A  22     -35.355  18.720 -15.264  0.50 33.01           D  
ATOM    301  HG3AGLU A  22     -36.407  17.549 -15.041  0.50 30.74           D  
ATOM    302  N  BGLU A  22     -35.033  16.057 -13.088  0.50 22.74           N  
ATOM    303  CA BGLU A  22     -34.594  17.444 -13.004  0.50 25.15           C  
ATOM    304  C  BGLU A  22     -34.017  17.738 -11.631  0.50 23.68           C  
ATOM    305  O  BGLU A  22     -32.972  18.388 -11.514  0.50 26.31           O  
ATOM    306  CB BGLU A  22     -35.757  18.383 -13.301  0.50 26.53           C  
ATOM    307  CG BGLU A  22     -36.143  18.418 -14.748  0.50 31.85           C  
ATOM    308  CD BGLU A  22     -37.325  19.332 -14.998  0.50 41.40           C  
ATOM    309  OE1BGLU A  22     -38.027  19.681 -14.022  0.50 49.35           O  
ATOM    310  OE2BGLU A  22     -37.551  19.697 -16.170  0.50 49.37           O  
ATOM    311  H  BGLU A  22     -35.871  15.944 -13.240  0.50 26.37           D  
ATOM    312  HA BGLU A  22     -33.894  17.614 -13.650  0.50 26.05           D  
ATOM    313  HB2BGLU A  22     -36.535  18.104 -12.796  0.50 22.47           D  
ATOM    314  HB3BGLU A  22     -35.501  19.283 -13.046  0.50 31.99           D  
ATOM    315  HG2BGLU A  22     -35.387  18.740 -15.263  0.50 33.05           D  
ATOM    316  HG3BGLU A  22     -36.388  17.526 -15.038  0.50 30.73           D  
ATOM    317  N   LYS A  23     -34.669  17.248 -10.591  1.00 22.80           N  
ATOM    318  CA  LYS A  23     -34.188  17.487  -9.232  1.00 24.86           C  
ATOM    319  C   LYS A  23     -32.856  16.794  -8.999  1.00 23.75           C  
ATOM    320  O   LYS A  23     -31.938  17.379  -8.408  1.00 25.14           O  
ATOM    321  CB  LYS A  23     -35.238  17.011  -8.233  1.00 26.25           C  
ATOM    322  CG  LYS A  23     -36.487  17.868  -8.227  1.00 32.56           C  
ATOM    323  CD  LYS A  23     -37.476  17.431  -7.150  1.00 39.04           C  
ATOM    324  H   LYS A  23     -35.394  16.794 -10.643  1.00 24.01           D  
ATOM    325  HA  LYS A  23     -34.064  18.439  -9.089  1.00 32.50           D  
ATOM    326  HB2 LYS A  23     -35.529  16.119  -8.480  1.00 24.05           D  
ATOM    327  HB3 LYS A  23     -34.878  17.003  -7.327  1.00 30.69           D  
ATOM    328  HG2 LYS A  23     -36.237  18.799  -8.085  1.00 26.99           D  
ATOM    329  HG3 LYS A  23     -36.922  17.767  -9.092  1.00 31.75           D  
ATOM    330  N   LEU A  24     -32.721  15.544  -9.433  1.00 21.85           N  
ATOM    331  CA  LEU A  24     -31.482  14.830  -9.183  1.00 21.29           C  
ATOM    332  C   LEU A  24     -30.331  15.398  -9.985  1.00 21.08           C  
ATOM    333  O   LEU A  24     -29.204  15.499  -9.481  1.00 21.51           O  
ATOM    334  CB  LEU A  24     -31.711  13.363  -9.483  1.00 22.51           C  
ATOM    335  CG  LEU A  24     -30.600  12.470  -9.023  1.00 24.34           C  
ATOM    336  CD1 LEU A  24     -30.433  12.470  -7.536  1.00 27.83           C  
ATOM    337  CD2 LEU A  24     -30.933  11.055  -9.464  1.00 26.62           C  
ATOM    338  H   LEU A  24     -33.329  15.094  -9.847  1.00 27.31           D  
ATOM    339  HA  LEU A  24     -31.278  14.929  -8.237  1.00 25.84           D  
ATOM    340  HB2 LEU A  24     -32.519  13.068  -9.032  1.00 20.50           D  
ATOM    341  HB3 LEU A  24     -31.792  13.240 -10.443  1.00 20.84           D  
ATOM    342  HG  LEU A  24     -29.772  12.754  -9.442  1.00 29.44           D  
ATOM    343 HD11 LEU A  24     -29.887  11.712  -7.293  1.00 25.10           D  
ATOM    344 HD12 LEU A  24     -30.028  13.297  -7.238  1.00 23.18           D  
ATOM    345 HD13 LEU A  24     -31.304  12.364  -7.134  1.00 30.70           D  
ATOM    346 HD21 LEU A  24     -30.347  10.458  -8.976  1.00 27.99           D  
ATOM    347 HD22 LEU A  24     -31.866  10.868  -9.255  1.00 29.41           D  
ATOM    348 HD23 LEU A  24     -30.785  10.971 -10.421  1.00 31.88           D  
ATOM    349  N   VAL A  25     -30.576  15.800 -11.234  1.00 20.55           N  
ATOM    350  CA  VAL A  25     -29.502  16.377 -12.010  1.00 20.82           C  
ATOM    351  C   VAL A  25     -29.015  17.680 -11.386  1.00 21.13           C  
ATOM    352  O   VAL A  25     -27.826  17.986 -11.421  1.00 21.80           O  
ATOM    353  CB  VAL A  25     -29.967  16.563 -13.460  1.00 22.21           C  
ATOM    354  CG1 VAL A  25     -29.007  17.401 -14.211  1.00 26.79           C  
ATOM    355  CG2 VAL A  25     -30.160  15.208 -14.134  1.00 24.56           C  
ATOM    356  H   VAL A  25     -31.328  15.738 -11.645  1.00 23.83           D  
ATOM    357  HA  VAL A  25     -28.753  15.763 -11.988  1.00 19.64           D  
ATOM    358  HB  VAL A  25     -30.814  17.038 -13.479  1.00 25.68           D  
ATOM    359 HG11 VAL A  25     -29.192  18.326 -13.987  1.00 24.49           D  
ATOM    360 HG12 VAL A  25     -28.105  17.144 -13.945  1.00 27.14           D  
ATOM    361 HG13 VAL A  25     -29.155  17.255 -15.161  1.00 32.13           D  
ATOM    362 HG21 VAL A  25     -30.592  15.355 -14.994  1.00 29.78           D  
ATOM    363 HG22 VAL A  25     -29.299  14.787 -14.236  1.00 24.65           D  
ATOM    364 HG23 VAL A  25     -30.731  14.668 -13.555  1.00 21.18           D  
ATOM    365  N   GLN A  26     -29.930  18.455 -10.832  1.00 21.59           N  
ATOM    366  CA  GLN A  26     -29.535  19.672 -10.112  1.00 22.88           C  
ATOM    367  C   GLN A  26     -28.605  19.339  -8.961  1.00 22.92           C  
ATOM    368  O   GLN A  26     -27.586  20.013  -8.770  1.00 23.52           O  
ATOM    369  CB  GLN A  26     -30.786  20.409  -9.643  1.00 26.62           C  
ATOM    370  CG  GLN A  26     -30.533  21.778  -8.988  1.00 43.12           C  
ATOM    371  CD  GLN A  26     -31.800  22.369  -8.365  1.00 43.97           C  
ATOM    372  H   GLN A  26     -30.780  18.301 -10.848  1.00 26.66           D  
ATOM    373  HA  GLN A  26     -29.046  20.261 -10.709  1.00 23.78           D  
ATOM    374  HB2 GLN A  26     -31.362  20.568 -10.418  1.00 25.71           D  
ATOM    375  HB3 GLN A  26     -31.263  19.877  -8.991  1.00 24.40           D  
ATOM    376  HG2 GLN A  26     -29.872  21.675  -8.289  1.00 39.35           D  
ATOM    377  HG3 GLN A  26     -30.204  22.399  -9.662  1.00 39.21           D  
ATOM    378  N   VAL A  27     -28.924  18.294  -8.212  1.00 21.60           N  
ATOM    379  CA  VAL A  27     -28.064  17.849  -7.126  1.00 22.52           C  
ATOM    380  C   VAL A  27     -26.691  17.502  -7.662  1.00 21.64           C  
ATOM    381  O   VAL A  27     -25.655  17.892  -7.102  1.00 22.84           O  
ATOM    382  CB  VAL A  27     -28.706  16.642  -6.426  1.00 24.17           C  
ATOM    383  CG1 VAL A  27     -27.781  16.052  -5.381  1.00 27.50           C  
ATOM    384  CG2 VAL A  27     -29.965  17.060  -5.782  1.00 28.26           C  
ATOM    385  H   VAL A  27     -29.644  17.828  -8.314  1.00 29.15           D  
ATOM    386  HA  VAL A  27     -27.978  18.571  -6.473  1.00 29.58           D  
ATOM    387  HB  VAL A  27     -28.928  15.938  -7.074  1.00 25.44           D  
ATOM    388 HG11 VAL A  27     -28.248  15.303  -4.978  1.00 29.38           D  
ATOM    389 HG12 VAL A  27     -26.947  15.752  -5.775  1.00 27.28           D  
ATOM    390 HG13 VAL A  27     -27.602  16.737  -4.712  1.00 28.11           D  
ATOM    391 HG21 VAL A  27     -30.496  17.580  -6.407  1.00 29.64           D  
ATOM    392 HG22 VAL A  27     -30.432  16.247  -5.534  1.00 29.12           D  
ATOM    393 HG23 VAL A  27     -29.729  17.575  -4.993  1.00 29.29           D  
ATOM    394  N   PHE A  28     -26.646  16.763  -8.763  1.00 20.52           N  
ATOM    395  CA  PHE A  28     -25.362  16.394  -9.308  1.00 20.52           C  
ATOM    396  C   PHE A  28     -24.607  17.596  -9.829  1.00 20.86           C  
ATOM    397  O   PHE A  28     -23.374  17.634  -9.756  1.00 22.61           O  
ATOM    398  CB  PHE A  28     -25.544  15.371 -10.418  1.00 22.48           C  
ATOM    399  CG  PHE A  28     -26.079  14.038  -9.979  1.00 23.73           C  
ATOM    400  CD1 PHE A  28     -26.223  13.689  -8.670  1.00 25.73           C  
ATOM    401  CD2 PHE A  28     -26.420  13.115 -10.942  1.00 28.03           C  
ATOM    402  CE1 PHE A  28     -26.726  12.423  -8.332  1.00 30.06           C  
ATOM    403  CE2 PHE A  28     -26.909  11.865 -10.595  1.00 28.22           C  
ATOM    404  CZ  PHE A  28     -27.063  11.541  -9.309  1.00 29.12           C  
ATOM    405  H   PHE A  28     -27.338  16.454  -9.191  1.00 24.27           D  
ATOM    406  HA  PHE A  28     -24.834  15.997  -8.601  1.00 26.45           D  
ATOM    407  HB2 PHE A  28     -26.155  15.730 -11.093  1.00 20.97           D  
ATOM    408  HB3 PHE A  28     -24.668  15.205 -10.803  1.00 25.60           D  
ATOM    409  HD1 PHE A  28     -26.006  14.299  -7.988  1.00 24.52           D  
ATOM    410  HD2 PHE A  28     -26.322  13.341 -11.838  1.00 23.02           D  
ATOM    411  HE1 PHE A  28     -26.832  12.194  -7.438  1.00 25.27           D  
ATOM    412  HE2 PHE A  28     -27.135  11.263 -11.264  1.00 33.16           D  
ATOM    413  HZ  PHE A  28     -27.387  10.702  -9.079  1.00 28.64           D  
ATOM    414  N   ASN A  29     -25.317  18.561 -10.419  1.00 21.02           N  
ATOM    415  CA  ASN A  29     -24.656  19.755 -10.920  1.00 21.51           C  
ATOM    416  C   ASN A  29     -24.019  20.568  -9.799  1.00 22.62           C  
ATOM    417  O   ASN A  29     -22.986  21.207 -10.005  1.00 25.32           O  
ATOM    418  CB  ASN A  29     -25.657  20.647 -11.638  1.00 22.97           C  
ATOM    419  CG  ASN A  29     -26.021  20.151 -13.001  1.00 22.43           C  
ATOM    420  OD1 ASN A  29     -25.295  19.381 -13.603  1.00 24.56           O  
ATOM    421  ND2 ASN A  29     -27.124  20.659 -13.513  1.00 24.84           N  
ATOM    422  H   ASN A  29     -26.170  18.547 -10.525  1.00 31.09           D  
ATOM    423  HA  ASN A  29     -23.964  19.488 -11.524  1.00 22.19           D  
ATOM    424  HB2 ASN A  29     -26.462  20.775 -11.111  1.00 20.73           D  
ATOM    425  HB3 ASN A  29     -25.238  21.506 -11.791  1.00 22.11           D  
ATOM    426 HD21 ASN A  29     -27.677  21.085 -13.000  1.00 25.45           D  
ATOM    427 HD22 ASN A  29     -27.285  20.583 -14.356  1.00 39.02           D  
ATOM    428  N   GLU A  30     -24.648  20.624  -8.659  1.00 21.04           N  
ATOM    429  CA  GLU A  30     -24.188  21.469  -7.568  1.00 22.10           C  
ATOM    430  C   GLU A  30     -23.112  20.805  -6.740  1.00 22.64           C  
ATOM    431  O   GLU A  30     -22.532  21.460  -5.860  1.00 26.88           O  
ATOM    432  CB  GLU A  30     -25.378  21.858  -6.707  1.00 25.68           C  
ATOM    433  CG  GLU A  30     -26.307  22.822  -7.424  1.00 28.10           C  
ATOM    434  CD  GLU A  30     -27.554  23.149  -6.649  1.00 32.72           C  
ATOM    435  OE1 GLU A  30     -27.668  22.745  -5.476  1.00 43.61           O  
ATOM    436  OE2 GLU A  30     -28.424  23.829  -7.231  1.00 44.03           O  
ATOM    437  H   GLU A  30     -25.388  20.222  -8.505  1.00 31.00           D  
ATOM    438  HA  GLU A  30     -23.795  22.264  -7.962  1.00 22.00           D  
ATOM    439  HB2 GLU A  30     -25.883  21.074  -6.436  1.00 25.37           D  
ATOM    440  HB3 GLU A  30     -25.042  22.316  -5.918  1.00 31.93           D  
ATOM    441  HG2 GLU A  30     -25.830  23.660  -7.543  1.00 28.58           D  
ATOM    442  HG3 GLU A  30     -26.572  22.467  -8.285  1.00 26.42           D  
ATOM    443  N   HIS A  31     -22.786  19.554  -7.015  1.00 22.30           N  
ATOM    444  CA  HIS A  31     -21.741  18.836  -6.303  1.00 21.82           C  
ATOM    445  C   HIS A  31     -20.440  19.039  -7.035  1.00 23.50           C  
ATOM    446  O   HIS A  31     -20.254  18.565  -8.157  1.00 25.56           O  
ATOM    447  CB  HIS A  31     -22.131  17.376  -6.260  1.00 23.15           C  
ATOM    448  CG  HIS A  31     -21.080  16.472  -5.753  1.00 21.96           C  
ATOM    449  ND1 HIS A  31     -20.813  15.266  -6.357  1.00 22.73           N  
ATOM    450  CD2 HIS A  31     -20.266  16.555  -4.681  1.00 23.95           C  
ATOM    451  CE1 HIS A  31     -19.861  14.653  -5.687  1.00 22.64           C  
ATOM    452  NE2 HIS A  31     -19.514  15.410  -4.659  1.00 24.04           N  
ATOM    453  H   HIS A  31     -23.162  19.101  -7.642  1.00 33.17           D  
ATOM    454  HA  HIS A  31     -21.636  19.157  -5.387  1.00 25.15           D  
ATOM    455  HB2 HIS A  31     -22.913  17.273  -5.686  1.00 20.35           D  
ATOM    456  HB3 HIS A  31     -22.299  17.074  -7.162  1.00 22.53           D  
ATOM    457  HD2 HIS A  31     -20.227  17.257  -4.076  1.00 31.28           D  
ATOM    458  HE1 HIS A  31     -19.490  13.823  -5.890  1.00 23.93           D  
ATOM    459  HE2 HIS A  31     -18.910  15.233  -4.073  1.00 33.56           D  
ATOM    460  N   THR A  32     -19.519  19.714  -6.390  1.00 25.07           N  
ATOM    461  CA  THR A  32     -18.262  20.039  -7.017  1.00 27.97           C  
ATOM    462  C   THR A  32     -17.319  18.874  -6.766  1.00 27.61           C  
ATOM    463  O   THR A  32     -17.096  18.483  -5.615  1.00 30.63           O  
ATOM    464  CB  THR A  32     -17.730  21.333  -6.411  1.00 36.09           C  
ATOM    465  OG1 THR A  32     -18.672  22.384  -6.649  1.00 37.97           O  
ATOM    466  CG2 THR A  32     -16.414  21.699  -7.023  1.00 47.53           C  
ATOM    467  H   THR A  32     -19.587  19.966  -5.575  1.00 32.59           D  
ATOM    468  HA  THR A  32     -18.415  20.160  -7.969  1.00 29.99           D  
ATOM    469  HB  THR A  32     -17.615  21.208  -5.460  1.00 25.09           D  
ATOM    470  HG1 THR A  32     -18.879  22.407  -7.470  1.00 36.65           D  
ATOM    471 HG21 THR A  32     -16.479  21.681  -8.000  1.00 35.87           D  
ATOM    472 HG22 THR A  32     -16.173  22.592  -6.736  1.00 53.75           D  
ATOM    473 HG23 THR A  32     -15.735  21.078  -6.712  1.00 43.54           D  
ATOM    474  N   ILE A  33     -16.797  18.303  -7.835  1.00 26.39           N  
ATOM    475  CA  ILE A  33     -15.925  17.147  -7.747  1.00 26.20           C  
ATOM    476  C   ILE A  33     -14.510  17.635  -7.991  1.00 27.49           C  
ATOM    477  O   ILE A  33     -14.233  18.242  -9.025  1.00 31.48           O  
ATOM    478  CB  ILE A  33     -16.341  16.102  -8.785  1.00 24.10           C  
ATOM    479  CG1 ILE A  33     -17.768  15.652  -8.511  1.00 24.32           C  
ATOM    480  CG2 ILE A  33     -15.403  14.933  -8.769  1.00 27.98           C  
ATOM    481  CD1 ILE A  33     -18.428  14.973  -9.649  1.00 24.97           C  
ATOM    482  H   ILE A  33     -16.933  18.557  -8.650  1.00 34.44           D  
ATOM    483  HA  ILE A  33     -15.982  16.770  -6.857  1.00 25.30           D  
ATOM    484  HB  ILE A  33     -16.333  16.528  -9.647  1.00 25.26           D  
ATOM    485 HG12 ILE A  33     -17.748  15.022  -7.766  1.00 26.60           D  
ATOM    486 HG13 ILE A  33     -18.305  16.431  -8.301  1.00 26.95           D  
ATOM    487 HG21 ILE A  33     -15.343  14.583  -7.865  1.00 26.26           D  
ATOM    488 HG22 ILE A  33     -15.755  14.260  -9.383  1.00 29.33           D  
ATOM    489 HG23 ILE A  33     -14.538  15.242  -9.080  1.00 27.05           D  
ATOM    490 HD11 ILE A  33     -18.567  15.616 -10.357  1.00 24.47           D  
ATOM    491 HD12 ILE A  33     -17.853  14.249  -9.952  1.00 24.19           D  
ATOM    492 HD13 ILE A  33     -19.282  14.628  -9.341  1.00 24.82           D  
ATOM    493  N   SER A  34     -13.616  17.369  -7.048  1.00 30.04           N  
ATOM    494  CA  SER A  34     -12.290  17.974  -7.109  1.00 36.11           C  
ATOM    495  C   SER A  34     -11.217  17.036  -7.614  1.00 39.62           C  
ATOM    496  O   SER A  34     -10.113  17.499  -7.918  0.89 44.53           O  
ATOM    497  CB  SER A  34     -11.872  18.508  -5.734  1.00 40.29           C  
ATOM    498  OG  SER A  34     -11.996  17.500  -4.747  1.00 44.14           O  
ATOM    499  H   SER A  34     -13.748  16.859  -6.370  1.00 26.58           D  
ATOM    500  HA  SER A  34     -12.312  18.714  -7.739  1.00 39.48           D  
ATOM    501  HB2 SER A  34     -10.943  18.786  -5.785  1.00 43.37           D  
ATOM    502  HB3 SER A  34     -12.439  19.258  -5.500  1.00 47.07           D  
ATOM    503  HG  SER A  34     -12.756  17.543  -4.396  1.00 41.82           D  
ATOM    504  N   HIS A  35     -11.510  15.753  -7.739  1.00 28.17           N  
ATOM    505  CA  HIS A  35     -10.514  14.790  -8.125  1.00 26.02           C  
ATOM    506  C   HIS A  35     -10.829  14.262  -9.518  1.00 26.86           C  
ATOM    507  O   HIS A  35     -11.870  14.550 -10.105  1.00 26.83           O  
ATOM    508  CB  HIS A  35     -10.397  13.670  -7.092  1.00 28.78           C  
ATOM    509  CG  HIS A  35     -11.570  12.751  -7.049  1.00 26.24           C  
ATOM    510  ND1 HIS A  35     -12.808  13.141  -6.597  1.00 28.03           N  
ATOM    511  CD2 HIS A  35     -11.679  11.446  -7.388  1.00 28.05           C  
ATOM    512  CE1 HIS A  35     -13.630  12.105  -6.645  1.00 28.05           C  
ATOM    513  NE2 HIS A  35     -12.973  11.071  -7.132  1.00 28.90           N  
ATOM    514  H   HIS A  35     -12.284  15.408  -7.604  1.00 43.67           D  
ATOM    515  HA  HIS A  35      -9.670  15.256  -8.137  1.00 30.83           D  
ATOM    516  HB2 HIS A  35      -9.619  13.120  -7.274  1.00 30.97           D  
ATOM    517  HB3 HIS A  35     -10.322  14.083  -6.216  1.00 33.81           D  
ATOM    518  HD2 HIS A  35     -11.005  10.906  -7.727  1.00 26.28           D  
ATOM    519  HE1 HIS A  35     -14.530  12.119  -6.410  1.00 33.44           D  
ATOM    520  HE2 HIS A  35     -13.313  10.291  -7.267  1.00 39.71           D  
ATOM    521  N   ASP A  36      -9.885  13.513 -10.056  1.00 26.57           N  
ATOM    522  CA  ASP A  36      -9.992  12.996 -11.413  1.00 25.11           C  
ATOM    523  C   ASP A  36     -10.826  11.716 -11.378  1.00 24.80           C  
ATOM    524  O   ASP A  36     -10.385  10.681 -10.891  1.00 27.36           O  
ATOM    525  CB  ASP A  36      -8.605  12.737 -11.987  1.00 28.94           C  
ATOM    526  CG  ASP A  36      -8.639  12.208 -13.409  1.00 31.02           C  
ATOM    527  OD1 ASP A  36      -9.589  12.513 -14.150  1.00 31.43           O  
ATOM    528  OD2 ASP A  36      -7.704  11.472 -13.786  1.00 42.20           O  
ATOM    529  H   ASP A  36      -9.161  13.289  -9.655  1.00 38.54           D  
ATOM    530  HA  ASP A  36     -10.423  13.649 -11.978  1.00 26.24           D  
ATOM    531  HB2 ASP A  36      -8.108  13.572 -12.000  1.00 30.49           D  
ATOM    532  HB3 ASP A  36      -8.156  12.086 -11.428  1.00 31.92           D  
ATOM    533  N   VAL A  37     -12.047  11.816 -11.864  1.00 24.07           N  
ATOM    534  CA  VAL A  37     -12.976  10.694 -11.928  1.00 22.06           C  
ATOM    535  C   VAL A  37     -13.849  10.944 -13.133  1.00 22.34           C  
ATOM    536  O   VAL A  37     -14.162  12.091 -13.455  1.00 24.26           O  
ATOM    537  CB  VAL A  37     -13.789  10.568 -10.624  1.00 22.44           C  
ATOM    538  CG1 VAL A  37     -14.494  11.864 -10.229  1.00 24.70           C  
ATOM    539  CG2 VAL A  37     -14.811   9.449 -10.698  1.00 22.28           C  
ATOM    540  H   VAL A  37     -12.388  12.549 -12.162  1.00 32.97           D  
ATOM    541  HA  VAL A  37     -12.471   9.869 -12.051  1.00 21.18           D  
ATOM    542  HB  VAL A  37     -13.190  10.344  -9.901  1.00 29.67           D  
ATOM    543 HG11 VAL A  37     -15.171  12.106 -10.878  1.00 27.69           D  
ATOM    544 HG12 VAL A  37     -14.913  11.677  -9.381  1.00 21.08           D  
ATOM    545 HG13 VAL A  37     -13.847  12.578 -10.129  1.00 27.49           D  
ATOM    546 HG21 VAL A  37     -15.522   9.737 -11.297  1.00 25.58           D  
ATOM    547 HG22 VAL A  37     -14.407   8.624 -10.992  1.00 19.19           D  
ATOM    548 HG23 VAL A  37     -15.188   9.337  -9.814  1.00 22.73           D  
ATOM    549  N   GLN A  38     -14.221   9.887 -13.825  1.00 20.93           N  
ATOM    550  CA  GLN A  38     -15.218   9.988 -14.859  1.00 20.11           C  
ATOM    551  C   GLN A  38     -16.537   9.555 -14.269  1.00 19.07           C  
ATOM    552  O   GLN A  38     -16.697   8.392 -13.892  1.00 21.15           O  
ATOM    553  CB  GLN A  38     -14.871   9.093 -16.044  1.00 22.14           C  
ATOM    554  CG  GLN A  38     -15.885   9.154 -17.139  1.00 22.94           C  
ATOM    555  CD  GLN A  38     -15.841  10.462 -17.841  1.00 24.96           C  
ATOM    556  OE1 GLN A  38     -14.910  10.744 -18.614  1.00 30.59           O  
ATOM    557  NE2 GLN A  38     -16.810  11.289 -17.584  1.00 23.57           N  
ATOM    558  H   GLN A  38     -13.916   9.089 -13.701  1.00 25.29           D  
ATOM    559  HA  GLN A  38     -15.287  10.921 -15.126  1.00 17.86           D  
ATOM    560  HB2 GLN A  38     -14.033   9.411 -16.419  1.00 26.77           D  
ATOM    561  HB3 GLN A  38     -14.780   8.174 -15.738  1.00 26.81           D  
ATOM    562  HG2 GLN A  38     -15.710   8.451 -17.791  1.00 30.87           D  
ATOM    563  HG3 GLN A  38     -16.775   9.046 -16.763  1.00 27.89           D  
ATOM    564 HE21 GLN A  38     -16.761  12.117 -17.834  1.00 32.30           D  
ATOM    565 HE22 GLN A  38     -17.526  11.000 -17.189  1.00 32.16           D  
ATOM    566  N   CYS A  39     -17.477  10.461 -14.204  1.00 18.62           N  
ATOM    567  CA  CYS A  39     -18.822  10.111 -13.799  1.00 18.25           C  
ATOM    568  C   CYS A  39     -19.632   9.816 -15.043  1.00 18.77           C  
ATOM    569  O   CYS A  39     -19.447  10.433 -16.090  1.00 20.04           O  
ATOM    570  CB  CYS A  39     -19.440  11.241 -12.996  1.00 19.15           C  
ATOM    571  SG  CYS A  39     -18.525  11.587 -11.509  1.00 22.43           S  
ATOM    572  H   CYS A  39     -17.369  11.296 -14.380  1.00 28.77           D  
ATOM    573  HA  CYS A  39     -18.820   9.299 -13.266  1.00 18.15           D  
ATOM    574  HB2 CYS A  39     -19.420  12.015 -13.577  1.00 21.80           D  
ATOM    575  HB3 CYS A  39     -20.352  11.000 -12.731  1.00 24.03           D  
ATOM    576  N   VAL A  40     -20.543   8.874 -14.924  1.00 18.80           N  
ATOM    577  CA  VAL A  40     -21.361   8.442 -16.037  1.00 18.40           C  
ATOM    578  C   VAL A  40     -22.775   8.363 -15.516  1.00 18.52           C  
ATOM    579  O   VAL A  40     -22.997   7.819 -14.427  1.00 20.59           O  
ATOM    580  CB  VAL A  40     -20.928   7.053 -16.520  1.00 19.70           C  
ATOM    581  CG1 VAL A  40     -21.767   6.604 -17.687  1.00 23.02           C  
ATOM    582  CG2 VAL A  40     -19.477   7.057 -16.924  1.00 22.44           C  
ATOM    583  H   VAL A  40     -20.723   8.500 -14.177  1.00 21.82           D  
ATOM    584  HA  VAL A  40     -21.283   9.058 -16.780  1.00 21.27           D  
ATOM    585  HB  VAL A  40     -21.035   6.417 -15.782  1.00 22.92           D  
ATOM    586 HG11 VAL A  40     -22.699   6.517 -17.420  1.00 24.00           D  
ATOM    587 HG12 VAL A  40     -21.663   7.267 -18.393  1.00 23.57           D  
ATOM    588 HG13 VAL A  40     -21.404   5.755 -17.964  1.00 19.40           D  
ATOM    589 HG21 VAL A  40     -18.929   7.170 -16.124  1.00 26.98           D  
ATOM    590 HG22 VAL A  40     -19.277   6.203 -17.346  1.00 20.92           D  
ATOM    591 HG23 VAL A  40     -19.321   7.786 -17.551  1.00 24.40           D  
ATOM    592  N   VAL A  41     -23.739   8.879 -16.256  1.00 18.03           N  
ATOM    593  C   VAL A  41     -25.803   8.019 -17.114  1.00 17.52           C  
ATOM    594  O   VAL A  41     -25.634   8.457 -18.250  1.00 17.82           O  
ATOM    595  CA AVAL A  41     -25.154   8.709 -15.934  0.39 18.45           C  
ATOM    596  CB AVAL A  41     -25.843  10.054 -15.647  0.39 19.17           C  
ATOM    597  CG1AVAL A  41     -27.382   9.929 -15.719  0.39 22.90           C  
ATOM    598  CG2AVAL A  41     -25.440  10.562 -14.275  0.39 20.96           C  
ATOM    599  H  AVAL A  41     -23.603   9.339 -16.977  0.39 19.53           D  
ATOM    600  HA AVAL A  41     -25.269   8.131 -15.158  0.39 20.58           D  
ATOM    601  HB AVAL A  41     -25.562  10.709 -16.302  0.39 22.91           D  
ATOM    602 HG11AVAL A  41     -27.777  10.687 -15.257  0.39 23.23           D  
ATOM    603 HG12AVAL A  41     -27.668   9.945 -16.648  0.39 22.20           D  
ATOM    604 HG13AVAL A  41     -27.655   9.101 -15.291  0.39 23.36           D  
ATOM    605 HG21AVAL A  41     -25.527   9.844 -13.626  0.39 18.09           D  
ATOM    606 HG22AVAL A  41     -24.521  10.855 -14.321  0.39 21.57           D  
ATOM    607 HG23AVAL A  41     -26.012  11.302 -14.020  0.39 22.99           D  
ATOM    608  CA BVAL A  41     -25.130   8.661 -15.921  0.61 18.22           C  
ATOM    609  CB BVAL A  41     -25.814   9.955 -15.463  0.61 21.00           C  
ATOM    610  CG1BVAL A  41     -25.787  11.018 -16.537  0.61 21.70           C  
ATOM    611  CG2BVAL A  41     -27.215   9.663 -14.975  0.61 23.45           C  
ATOM    612  H  BVAL A  41     -23.614   9.352 -16.974  0.61 19.49           D  
ATOM    613  HA BVAL A  41     -25.213   8.017 -15.191  0.61 20.49           D  
ATOM    614  HB BVAL A  41     -25.331  10.307 -14.696  0.61 23.82           D  
ATOM    615 HG11BVAL A  41     -25.932  11.887 -16.121  0.61 23.66           D  
ATOM    616 HG12BVAL A  41     -24.924  11.008 -16.992  0.61 21.80           D  
ATOM    617 HG13BVAL A  41     -26.500  10.824 -17.169  0.61 23.39           D  
ATOM    618 HG21BVAL A  41     -27.144   9.081 -14.202  0.61 21.40           D  
ATOM    619 HG22BVAL A  41     -27.649  10.492 -14.708  0.61 24.35           D  
ATOM    620 HG23BVAL A  41     -27.728   9.226 -15.675  0.61 24.48           D  
ATOM    621  N   ALA A  42     -26.561   6.979 -16.843  1.00 17.12           N  
ATOM    622  CA  ALA A  42     -27.238   6.199 -17.864  1.00 17.49           C  
ATOM    623  C   ALA A  42     -28.725   6.265 -17.613  1.00 16.58           C  
ATOM    624  O   ALA A  42     -29.292   5.446 -16.888  1.00 18.00           O  
ATOM    625  CB  ALA A  42     -26.762   4.762 -17.855  1.00 18.91           C  
ATOM    626  H   ALA A  42     -26.691   6.668 -16.041  1.00 19.52           D  
ATOM    627  HA  ALA A  42     -27.033   6.562 -18.722  1.00 20.27           D  
ATOM    628  HB1 ALA A  42     -27.158   4.329 -18.636  1.00 21.60           D  
ATOM    629  HB2 ALA A  42     -25.794   4.771 -17.925  1.00 24.57           D  
ATOM    630  HB3 ALA A  42     -27.032   4.318 -17.038  1.00 18.92           D  
ATOM    631  N   PRO A  43     -29.399   7.226 -18.217  1.00 17.70           N  
ATOM    632  CA  PRO A  43     -30.846   7.329 -18.104  1.00 17.67           C  
ATOM    633  C   PRO A  43     -31.515   6.386 -19.085  1.00 16.93           C  
ATOM    634  O   PRO A  43     -30.870   5.842 -19.964  1.00 18.17           O  
ATOM    635  CB  PRO A  43     -31.139   8.782 -18.498  1.00 20.01           C  
ATOM    636  CG  PRO A  43     -29.868   9.366 -18.924  1.00 24.15           C  
ATOM    637  CD  PRO A  43     -28.855   8.289 -19.073  1.00 19.08           C  
ATOM    638  HA  PRO A  43     -31.140   7.154 -17.201  1.00 19.60           D  
ATOM    639  HB2 PRO A  43     -31.746   8.791 -19.254  1.00 26.44           D  
ATOM    640  HB3 PRO A  43     -31.518   9.253 -17.743  1.00 27.09           D  
ATOM    641  HG2 PRO A  43     -30.000   9.860 -19.747  1.00 26.11           D  
ATOM    642  HG3 PRO A  43     -29.597   9.949 -18.198  1.00 26.18           D  
ATOM    643  HD2 PRO A  43     -28.799   7.961 -19.986  1.00 26.57           D  
ATOM    644  HD3 PRO A  43     -27.997   8.610 -18.755  1.00 21.93           D  
ATOM    645  N   THR A  44     -32.815   6.249 -18.947  1.00 17.06           N  
ATOM    646  CA  THR A  44     -33.536   5.560 -20.003  1.00 17.50           C  
ATOM    647  C   THR A  44     -33.432   6.344 -21.295  1.00 17.29           C  
ATOM    648  O   THR A  44     -33.192   7.540 -21.328  1.00 17.91           O  
ATOM    649  CB  THR A  44     -35.025   5.383 -19.716  1.00 17.86           C  
ATOM    650  OG1 THR A  44     -35.740   6.596 -19.994  1.00 20.05           O  
ATOM    651  CG2 THR A  44     -35.304   4.867 -18.364  1.00 20.03           C  
ATOM    652  H   THR A  44     -33.306   6.542 -18.310  1.00 27.29           D  
ATOM    653  HA  THR A  44     -33.138   4.675 -20.138  1.00 17.08           D  
ATOM    654  HB  THR A  44     -35.387   4.712 -20.337  1.00 18.62           D  
ATOM    655  HG1 THR A  44     -35.629   7.122 -19.354  1.00 31.53           D  
ATOM    656 HG21 THR A  44     -35.135   5.576 -17.719  1.00 25.64           D  
ATOM    657 HG22 THR A  44     -36.228   4.566 -18.306  1.00 18.35           D  
ATOM    658 HG23 THR A  44     -34.724   4.104 -18.184  1.00 19.83           D  
ATOM    659  N   PHE A  45     -33.691   5.662 -22.403  1.00 17.40           N  
ATOM    660  CA  PHE A  45     -33.537   6.300 -23.705  1.00 17.74           C  
ATOM    661  C   PHE A  45     -34.348   7.572 -23.791  1.00 17.47           C  
ATOM    662  O   PHE A  45     -33.896   8.555 -24.387  1.00 19.02           O  
ATOM    663  CB  PHE A  45     -34.016   5.388 -24.813  1.00 18.29           C  
ATOM    664  CG  PHE A  45     -33.168   4.178 -25.059  1.00 17.66           C  
ATOM    665  CD1 PHE A  45     -31.838   4.261 -25.353  1.00 18.93           C  
ATOM    666  CD2 PHE A  45     -33.759   2.940 -25.056  1.00 19.75           C  
ATOM    667  CE1 PHE A  45     -31.106   3.109 -25.638  1.00 20.92           C  
ATOM    668  CE2 PHE A  45     -33.034   1.810 -25.336  1.00 20.72           C  
ATOM    669  CZ  PHE A  45     -31.728   1.898 -25.633  1.00 20.73           C  
ATOM    670  H   PHE A  45     -33.936   4.830 -22.438  1.00 22.50           D  
ATOM    671  HA  PHE A  45     -32.599   6.539 -23.848  1.00 18.56           D  
ATOM    672  HB2 PHE A  45     -34.932   5.118 -24.604  1.00 18.51           D  
ATOM    673  HB3 PHE A  45     -33.998   5.933 -25.603  1.00 20.95           D  
ATOM    674  HD1 PHE A  45     -31.435   5.092 -25.380  1.00 24.69           D  
ATOM    675  HD2 PHE A  45     -34.668   2.866 -24.861  1.00 26.27           D  
ATOM    676  HE1 PHE A  45     -30.201   3.146 -25.862  1.00 19.67           D  
ATOM    677  HE2 PHE A  45     -33.453   0.980 -25.329  1.00 23.44           D  
ATOM    678  HZ  PHE A  45     -31.244   1.103 -25.811  1.00 22.33           D  
ATOM    679  N   VAL A  46     -35.592   7.555 -23.305  1.00 17.60           N  
ATOM    680  CA  VAL A  46     -36.446   8.708 -23.506  1.00 18.28           C  
ATOM    681  C   VAL A  46     -36.016   9.893 -22.693  1.00 19.12           C  
ATOM    682  O   VAL A  46     -36.447  11.017 -22.988  1.00 20.92           O  
ATOM    683  CB  VAL A  46     -37.933   8.453 -23.246  1.00 19.64           C  
ATOM    684  CG1 VAL A  46     -38.508   7.517 -24.175  1.00 25.94           C  
ATOM    685  CG2 VAL A  46     -38.241   8.110 -21.818  1.00 21.25           C  
ATOM    686  H   VAL A  46     -35.948   6.932 -22.816  1.00 20.26           D  
ATOM    687  HA  VAL A  46     -36.348   9.005 -24.424  1.00 19.73           D  
ATOM    688  HB  VAL A  46     -38.404   9.302 -23.438  1.00 25.17           D  
ATOM    689 HG11 VAL A  46     -38.363   7.897 -25.071  1.00 31.46           D  
ATOM    690 HG12 VAL A  46     -38.093   6.638 -24.068  1.00 23.88           D  
ATOM    691 HG13 VAL A  46     -39.469   7.518 -23.978  1.00 29.11           D  
ATOM    692 HG21 VAL A  46     -39.205   8.053 -21.717  1.00 23.68           D  
ATOM    693 HG22 VAL A  46     -37.819   7.270 -21.592  1.00 24.41           D  
ATOM    694 HG23 VAL A  46     -37.925   8.840 -21.254  1.00 23.89           D  
ATOM    695  N   HIS A  47     -35.210   9.685 -21.661  1.00 18.06           N  
ATOM    696  CA  HIS A  47     -34.722  10.749 -20.805  1.00 18.62           C  
ATOM    697  C   HIS A  47     -33.377  11.257 -21.216  1.00 18.63           C  
ATOM    698  O   HIS A  47     -32.900  12.219 -20.625  1.00 20.07           O  
ATOM    699  CB  HIS A  47     -34.650  10.258 -19.374  1.00 19.06           C  
ATOM    700  CG  HIS A  47     -35.973   9.943 -18.802  1.00 18.67           C  
ATOM    701  ND1 HIS A  47     -36.169   8.857 -17.988  1.00 20.45           N  
ATOM    702  CD2 HIS A  47     -37.150  10.599 -18.868  1.00 20.50           C  
ATOM    703  CE1 HIS A  47     -37.428   8.850 -17.595  1.00 21.40           C  
ATOM    704  NE2 HIS A  47     -38.046   9.889 -18.122  1.00 21.30           N  
ATOM    705  H   HIS A  47     -34.950   8.882 -21.408  1.00 19.12           D  
ATOM    706  HA  HIS A  47     -35.339  11.492 -20.853  1.00 21.30           D  
ATOM    707  HB2 HIS A  47     -34.128   9.451 -19.378  1.00 18.59           D  
ATOM    708  HB3 HIS A  47     -34.223  10.930 -18.813  1.00 26.34           D  
ATOM    709  HD2 HIS A  47     -37.334  11.373 -19.347  1.00 27.98           D  
ATOM    710  HE1 HIS A  47     -37.821   8.218 -17.037  1.00 20.91           D  
ATOM    711  HE2 HIS A  47     -38.883  10.085 -18.007  1.00 23.48           D  
ATOM    712  N   ILE A  48     -32.731  10.651 -22.200  1.00 19.33           N  
ATOM    713  CA  ILE A  48     -31.416  11.134 -22.617  1.00 19.49           C  
ATOM    714  C   ILE A  48     -31.465  12.605 -23.007  1.00 19.58           C  
ATOM    715  O   ILE A  48     -30.615  13.376 -22.537  1.00 19.89           O  
ATOM    716  CB  ILE A  48     -30.818  10.213 -23.691  1.00 19.96           C  
ATOM    717  CG1 ILE A  48     -30.294   8.950 -23.036  1.00 21.38           C  
ATOM    718  CG2 ILE A  48     -29.668  10.921 -24.439  1.00 22.78           C  
ATOM    719  CD1 ILE A  48     -29.867   7.875 -23.989  1.00 24.24           C  
ATOM    720  H   ILE A  48     -33.038   9.976 -22.643  1.00 22.23           D  
ATOM    721  HA  ILE A  48     -30.807  11.119 -21.860  1.00 19.95           D  
ATOM    722  HB  ILE A  48     -31.537   9.950 -24.297  1.00 20.88           D  
ATOM    723 HG12 ILE A  48     -29.522   9.164 -22.492  1.00 29.94           D  
ATOM    724 HG13 ILE A  48     -30.989   8.603 -22.484  1.00 21.17           D  
ATOM    725 HG21 ILE A  48     -29.340  10.357 -25.166  1.00 22.73           D  
ATOM    726 HG22 ILE A  48     -29.963  11.773 -24.803  1.00 24.45           D  
ATOM    727 HG23 ILE A  48     -28.948  11.074 -23.811  1.00 25.35           D  
ATOM    728 HD11 ILE A  48     -29.151   8.208 -24.551  1.00 27.76           D  
ATOM    729 HD12 ILE A  48     -29.565   7.120 -23.461  1.00 23.27           D  
ATOM    730 HD13 ILE A  48     -30.639   7.622 -24.526  1.00 23.36           D  
ATOM    731  N   PRO A  49     -32.398  13.060 -23.829  1.00 19.15           N  
ATOM    732  CA  PRO A  49     -32.385  14.484 -24.204  1.00 19.83           C  
ATOM    733  C   PRO A  49     -32.560  15.413 -23.030  1.00 20.74           C  
ATOM    734  O   PRO A  49     -31.906  16.459 -22.970  1.00 21.82           O  
ATOM    735  CB  PRO A  49     -33.518  14.583 -25.245  1.00 21.91           C  
ATOM    736  CG  PRO A  49     -33.552  13.224 -25.855  1.00 22.44           C  
ATOM    737  CD  PRO A  49     -33.307  12.288 -24.688  1.00 20.76           C  
ATOM    738  HA  PRO A  49     -31.522  14.652 -24.599  1.00 18.85           D  
ATOM    739  HB2 PRO A  49     -34.365  14.790 -24.823  1.00 23.20           D  
ATOM    740  HB3 PRO A  49     -33.324  15.263 -25.900  1.00 31.26           D  
ATOM    741  HG2 PRO A  49     -34.435  13.072 -26.233  1.00 23.59           D  
ATOM    742  HG3 PRO A  49     -32.841  13.114 -26.508  1.00 27.83           D  
ATOM    743  HD2 PRO A  49     -34.122  12.079 -24.198  1.00 18.55           D  
ATOM    744  HD3 PRO A  49     -32.842  11.486 -24.961  1.00 20.96           D  
ATOM    745  N   LEU A  50     -33.426  15.070 -22.102  1.00 20.11           N  
ATOM    746  CA  LEU A  50     -33.588  15.882 -20.900  1.00 21.09           C  
ATOM    747  C   LEU A  50     -32.296  15.978 -20.126  1.00 21.19           C  
ATOM    748  O   LEU A  50     -31.880  17.068 -19.716  1.00 22.40           O  
ATOM    749  CB  LEU A  50     -34.685  15.278 -20.041  1.00 22.21           C  
ATOM    750  CG  LEU A  50     -34.920  15.930 -18.672  1.00 25.23           C  
ATOM    751  CD1 LEU A  50     -35.337  17.356 -18.817  1.00 33.10           C  
ATOM    752  CD2 LEU A  50     -35.979  15.126 -17.859  1.00 32.31           C  
ATOM    753  H   LEU A  50     -33.975  14.419 -22.163  1.00 28.22           D  
ATOM    754  HA  LEU A  50     -33.810  16.789 -21.156  1.00 21.05           D  
ATOM    755  HB2 LEU A  50     -35.498  15.347 -20.566  1.00 23.25           D  
ATOM    756  HB3 LEU A  50     -34.480  14.341 -19.900  1.00 23.93           D  
ATOM    757  HG  LEU A  50     -34.073  15.936 -18.185  1.00 24.40           D  
ATOM    758 HD11 LEU A  50     -36.211  17.390 -19.237  1.00 38.51           D  
ATOM    759 HD12 LEU A  50     -35.380  17.757 -17.934  1.00 38.85           D  
ATOM    760 HD13 LEU A  50     -34.673  17.819 -19.357  1.00 36.23           D  
ATOM    761 HD21 LEU A  50     -36.851  15.186 -18.293  1.00 33.15           D  
ATOM    762 HD22 LEU A  50     -35.711  14.190 -17.792  1.00 30.55           D  
ATOM    763 HD23 LEU A  50     -36.049  15.512 -16.969  1.00 35.31           D  
ATOM    764  N   VAL A  51     -31.629  14.861 -19.926  1.00 19.65           N  
ATOM    765  CA  VAL A  51     -30.392  14.907 -19.168  1.00 19.94           C  
ATOM    766  C   VAL A  51     -29.326  15.670 -19.930  1.00 20.37           C  
ATOM    767  O   VAL A  51     -28.558  16.436 -19.336  1.00 21.65           O  
ATOM    768  CB  VAL A  51     -29.967  13.476 -18.824  1.00 20.37           C  
ATOM    769  CG1 VAL A  51     -28.642  13.485 -18.149  1.00 23.06           C  
ATOM    770  CG2 VAL A  51     -31.024  12.817 -17.917  1.00 21.40           C  
ATOM    771  H   VAL A  51     -31.897  14.082 -20.183  1.00 19.54           D  
ATOM    772  HA  VAL A  51     -30.589  15.379 -18.345  1.00 21.97           D  
ATOM    773  HB  VAL A  51     -29.915  12.995 -19.677  1.00 18.11           D  
ATOM    774 HG11 VAL A  51     -28.696  14.029 -17.337  1.00 21.89           D  
ATOM    775 HG12 VAL A  51     -28.429  12.559 -17.934  1.00 27.40           D  
ATOM    776 HG13 VAL A  51     -27.977  13.845 -18.756  1.00 28.16           D  
ATOM    777 HG21 VAL A  51     -31.132  13.353 -17.107  1.00 25.36           D  
ATOM    778 HG22 VAL A  51     -31.905  12.720 -18.342  1.00 23.29           D  
ATOM    779 HG23 VAL A  51     -30.692  11.939 -17.667  1.00 22.36           D  
ATOM    780  N   GLN A  52     -29.270  15.524 -21.255  1.00 20.62           N  
ATOM    781  CA  GLN A  52     -28.315  16.298 -22.043  1.00 21.16           C  
ATOM    782  C   GLN A  52     -28.546  17.779 -21.853  1.00 22.31           C  
ATOM    783  O   GLN A  52     -27.585  18.557 -21.830  1.00 25.76           O  
ATOM    784  CB  GLN A  52     -28.464  15.958 -23.520  1.00 21.91           C  
ATOM    785  CG  GLN A  52     -27.949  14.613 -23.847  1.00 23.85           C  
ATOM    786  CD  GLN A  52     -28.153  14.246 -25.301  1.00 25.15           C  
ATOM    787  OE1 GLN A  52     -29.247  14.409 -25.834  1.00 28.87           O  
ATOM    788  NE2 GLN A  52     -27.105  13.766 -25.935  1.00 28.03           N  
ATOM    789  H   GLN A  52     -29.770  14.994 -21.715  1.00 32.83           D  
ATOM    790  HA  GLN A  52     -27.399  16.096 -21.787  1.00 21.11           D  
ATOM    791  HB2 GLN A  52     -29.405  16.009 -23.749  1.00 25.78           D  
ATOM    792  HB3 GLN A  52     -27.971  16.604 -24.049  1.00 23.68           D  
ATOM    793  HG2 GLN A  52     -27.001  14.575 -23.626  1.00 19.00           D  
ATOM    794  HG3 GLN A  52     -28.451  13.972 -23.316  1.00 23.61           D  
ATOM    795 HE21 GLN A  52     -27.212  13.249 -26.620  1.00 44.12           D  
ATOM    796 HE22 GLN A  52     -26.305  13.967 -25.664  1.00 35.00           D  
ATOM    797  N   ALA A  53     -29.793  18.185 -21.738  1.00 22.31           N  
ATOM    798  CA  ALA A  53     -30.126  19.600 -21.626  1.00 25.12           C  
ATOM    799  C   ALA A  53     -29.806  20.147 -20.253  1.00 25.04           C  
ATOM    800  O   ALA A  53     -29.514  21.340 -20.120  1.00 29.30           O  
ATOM    801  CB  ALA A  53     -31.610  19.812 -21.861  1.00 27.37           C  
ATOM    802  H   ALA A  53     -30.474  17.657 -21.700  1.00 28.48           D  
ATOM    803  HA  ALA A  53     -29.600  20.088 -22.273  1.00 28.57           D  
ATOM    804  HB1 ALA A  53     -31.752  19.755 -22.813  1.00 29.91           D  
ATOM    805  HB2 ALA A  53     -32.117  19.133 -21.393  1.00 27.92           D  
ATOM    806  HB3 ALA A  53     -31.854  20.688 -21.523  1.00 32.43           D  
ATOM    807  N   LYS A  54     -29.886  19.332 -19.222  1.00 22.09           N  
ATOM    808  CA  LYS A  54     -29.802  19.853 -17.870  1.00 22.47           C  
ATOM    809  C   LYS A  54     -28.488  19.566 -17.187  1.00 22.72           C  
ATOM    810  O   LYS A  54     -28.126  20.285 -16.250  1.00 24.67           O  
ATOM    811  CB  LYS A  54     -30.895  19.249 -16.997  1.00 24.73           C  
ATOM    812  CG  LYS A  54     -32.317  19.499 -17.420  1.00 32.63           C  
ATOM    813  CD  LYS A  54     -32.652  20.914 -17.265  1.00 43.64           C  
ATOM    814  CE  LYS A  54     -34.050  21.163 -17.718  1.00 51.06           C  
ATOM    815  NZ  LYS A  54     -34.214  22.621 -17.820  1.00 65.48           N  
ATOM    816  H   LYS A  54     -29.978  18.487 -19.287  1.00 29.51           D  
ATOM    817  HA  LYS A  54     -29.906  20.815 -17.881  1.00 32.28           D  
ATOM    818  HB2 LYS A  54     -30.739  18.288 -16.936  1.00 30.27           D  
ATOM    819  HB3 LYS A  54     -30.809  19.615 -16.101  1.00 29.72           D  
ATOM    820  HG2 LYS A  54     -32.449  19.245 -18.351  1.00 34.45           D  
ATOM    821  HG3 LYS A  54     -32.900  19.012 -16.809  1.00 34.09           D  
ATOM    822  HD2 LYS A  54     -32.586  21.144 -16.316  1.00 40.31           D  
ATOM    823  HD3 LYS A  54     -32.053  21.448 -17.809  1.00 34.98           D  
ATOM    824  HE2 LYS A  54     -34.187  20.760 -18.593  1.00 45.48           D  
ATOM    825  HE3 LYS A  54     -34.675  20.809 -17.066  1.00 48.05           D  
ATOM    826  HZ1 LYS A  54     -33.896  22.902 -18.605  1.00 62.56           D  
ATOM    827  HZ2 LYS A  54     -35.074  22.834 -17.751  1.00 70.61           D  
ATOM    828  HZ3 LYS A  54     -33.757  23.017 -17.160  1.00 64.41           D  
ATOM    829  N   LEU A  55     -27.794  18.507 -17.549  1.00 23.01           N  
ATOM    830  CA  LEU A  55     -26.585  18.119 -16.855  1.00 23.20           C  
ATOM    831  C   LEU A  55     -25.440  18.992 -17.322  1.00 24.53           C  
ATOM    832  O   LEU A  55     -25.169  19.114 -18.522  1.00 30.20           O  
ATOM    833  CB  LEU A  55     -26.316  16.645 -17.134  1.00 26.87           C  
ATOM    834  CG  LEU A  55     -25.122  16.037 -16.393  1.00 28.03           C  
ATOM    835  CD1 LEU A  55     -25.229  16.100 -14.962  1.00 30.91           C  
ATOM    836  CD2 LEU A  55     -25.046  14.584 -16.815  1.00 35.29           C  
ATOM    837  H   LEU A  55     -28.015  17.977 -18.191  1.00 26.84           D  
ATOM    838  HA  LEU A  55     -26.734  18.229 -15.903  1.00 24.08           D  
ATOM    839  HB2 LEU A  55     -27.119  16.158 -16.870  1.00 21.20           D  
ATOM    840  HB3 LEU A  55     -26.156  16.509 -18.079  1.00 22.11           D  
ATOM    841  HG  LEU A  55     -24.319  16.523 -16.649  1.00 28.95           D  
ATOM    842 HD11 LEU A  55     -25.289  17.026 -14.697  1.00 33.55           D  
ATOM    843 HD12 LEU A  55     -26.016  15.612 -14.672  1.00 33.72           D  
ATOM    844 HD13 LEU A  55     -24.423  15.691 -14.619  1.00 32.95           D  
ATOM    845 HD21 LEU A  55     -25.833  14.144 -16.448  1.00 31.18           D  
ATOM    846 HD22 LEU A  55     -25.058  14.562 -17.791  1.00 26.58           D  
ATOM    847 HD23 LEU A  55     -24.243  14.162 -16.457  1.00 33.43           D  
ATOM    848  N   ARG A  56     -24.780  19.624 -16.369  1.00 23.85           N  
ATOM    849  CA  ARG A  56     -23.714  20.565 -16.667  1.00 25.83           C  
ATOM    850  C   ARG A  56     -22.412  20.247 -15.958  1.00 26.34           C  
ATOM    851  O   ARG A  56     -21.379  20.825 -16.312  1.00 29.86           O  
ATOM    852  CB  ARG A  56     -24.166  21.999 -16.331  1.00 31.07           C  
ATOM    853  CG  ARG A  56     -25.376  22.470 -17.142  1.00 36.09           C  
ATOM    854  H   ARG A  56     -24.943  19.529 -15.532  1.00 32.97           D  
ATOM    855  HA  ARG A  56     -23.530  20.526 -17.618  1.00 36.57           D  
ATOM    856  HB2 ARG A  56     -24.421  22.058 -15.394  1.00 23.82           D  
ATOM    857  HB3 ARG A  56     -23.435  22.609 -16.512  1.00 35.55           D  
ATOM    858  N   ASN A  57     -22.408  19.331 -15.019  1.00 23.47           N  
ATOM    859  CA  ASN A  57     -21.210  19.042 -14.271  1.00 22.02           C  
ATOM    860  C   ASN A  57     -20.173  18.486 -15.222  1.00 23.31           C  
ATOM    861  O   ASN A  57     -20.447  17.488 -15.908  1.00 23.25           O  
ATOM    862  CB  ASN A  57     -21.543  18.027 -13.198  1.00 22.58           C  
ATOM    863  CG  ASN A  57     -20.428  17.834 -12.243  1.00 21.40           C  
ATOM    864  OD1 ASN A  57     -19.283  17.635 -12.632  1.00 24.12           O  
ATOM    865  ND2 ASN A  57     -20.738  17.920 -10.969  1.00 24.13           N  
ATOM    866  H   ASN A  57     -23.086  18.855 -14.788  1.00 28.90           D  
ATOM    867  HA  ASN A  57     -20.883  19.859 -13.862  1.00 25.33           D  
ATOM    868  HB2 ASN A  57     -22.307  18.337 -12.691  1.00 27.60           D  
ATOM    869  HB3 ASN A  57     -21.745  17.188 -13.634  1.00 27.12           D  
ATOM    870 HD21 ASN A  57     -21.566  18.031 -10.741  1.00 32.67           D  
ATOM    871 HD22 ASN A  57     -20.120  17.872 -10.368  1.00 38.43           D  
ATOM    872  N   PRO A  58     -18.985  19.073 -15.314  1.00 24.01           N  
ATOM    873  CA  PRO A  58     -18.053  18.676 -16.364  1.00 23.85           C  
ATOM    874  C   PRO A  58     -17.462  17.313 -16.190  1.00 23.83           C  
ATOM    875  O   PRO A  58     -16.833  16.820 -17.131  1.00 26.23           O  
ATOM    876  CB  PRO A  58     -16.984  19.774 -16.328  1.00 30.45           C  
ATOM    877  CG  PRO A  58     -17.062  20.331 -15.021  1.00 36.91           C  
ATOM    878  CD  PRO A  58     -18.497  20.253 -14.580  1.00 25.90           C  
ATOM    879  HA  PRO A  58     -18.492  18.710 -17.226  1.00 25.51           D  
ATOM    880  HB2 PRO A  58     -16.118  19.368 -16.486  1.00 33.34           D  
ATOM    881  HB3 PRO A  58     -17.182  20.440 -17.004  1.00 34.75           D  
ATOM    882  HG2 PRO A  58     -16.488  19.803 -14.443  1.00 32.97           D  
ATOM    883  HG3 PRO A  58     -16.768  21.255 -15.051  1.00 39.45           D  
ATOM    884  HD2 PRO A  58     -18.534  20.118 -13.624  1.00 23.26           D  
ATOM    885  HD3 PRO A  58     -19.007  21.028 -14.865  1.00 29.01           D  
ATOM    886  N   LYS A  59     -17.640  16.686 -15.044  1.00 22.42           N  
ATOM    887  CA  LYS A  59     -17.097  15.372 -14.842  1.00 21.44           C  
ATOM    888  C   LYS A  59     -17.995  14.273 -15.373  1.00 20.70           C  
ATOM    889  O   LYS A  59     -17.610  13.111 -15.269  1.00 22.76           O  
ATOM    890  CB  LYS A  59     -16.837  15.106 -13.365  1.00 24.66           C  
ATOM    891  CG  LYS A  59     -15.950  16.072 -12.691  1.00 30.55           C  
ATOM    892  CD  LYS A  59     -14.564  15.783 -12.931  1.00 30.28           C  
ATOM    893  CE  LYS A  59     -13.766  16.644 -12.004  1.00 38.52           C  
ATOM    894  NZ  LYS A  59     -12.400  16.709 -12.447  1.00 41.75           N  
ATOM    895  H   LYS A  59     -18.097  16.989 -14.383  1.00 33.93           D  
ATOM    896  HA  LYS A  59     -16.258  15.304 -15.313  1.00 21.12           D  
ATOM    897  HB2 LYS A  59     -17.675  15.086 -12.882  1.00 23.89           D  
ATOM    898  HB3 LYS A  59     -16.396  14.245 -13.293  1.00 22.47           D  
ATOM    899  HG2 LYS A  59     -16.116  16.955 -13.029  1.00 30.56           D  
ATOM    900  HG3 LYS A  59     -16.084  16.035 -11.736  1.00 36.81           D  
ATOM    901  HD2 LYS A  59     -14.373  14.865 -12.694  1.00 24.03           D  
ATOM    902  HD3 LYS A  59     -14.353  15.963 -13.863  1.00 27.67           D  
ATOM    903  HE2 LYS A  59     -14.130  17.545 -11.975  1.00 35.34           D  
ATOM    904  HE3 LYS A  59     -13.781  16.234 -11.118  1.00 35.20           D  
ATOM    905  HZ1 LYS A  59     -11.995  17.398 -12.047  1.00 57.23           D  
ATOM    906  HZ2 LYS A  59     -11.986  15.954 -12.223  1.00 49.51           D  
ATOM    907  HZ3 LYS A  59     -12.381  16.817 -13.333  1.00 45.91           D  
ATOM    908  N   TYR A  60     -19.155  14.606 -15.910  1.00 20.94           N  
ATOM    909  CA  TYR A  60     -20.118  13.596 -16.313  1.00 19.65           C  
ATOM    910  C   TYR A  60     -20.211  13.432 -17.810  1.00 20.74           C  
ATOM    911  O   TYR A  60     -20.097  14.399 -18.578  1.00 22.58           O  
ATOM    912  CB  TYR A  60     -21.508  13.980 -15.865  1.00 21.38           C  
ATOM    913  CG  TYR A  60     -21.812  13.717 -14.422  1.00 20.34           C  
ATOM    914  CD1 TYR A  60     -21.288  14.494 -13.409  1.00 22.19           C  
ATOM    915  CD2 TYR A  60     -22.693  12.721 -14.075  1.00 20.89           C  
ATOM    916  CE1 TYR A  60     -21.612  14.252 -12.085  1.00 21.95           C  
ATOM    917  CE2 TYR A  60     -23.018  12.468 -12.774  1.00 22.04           C  
ATOM    918  CZ  TYR A  60     -22.484  13.249 -11.782  1.00 21.37           C  
ATOM    919  OH  TYR A  60     -22.857  12.983 -10.487  1.00 23.15           O  
ATOM    920  H   TYR A  60     -19.419  15.412 -16.060  1.00 29.94           D  
ATOM    921  HA  TYR A  60     -19.832  12.745 -15.926  1.00 20.07           D  
ATOM    922  HB2 TYR A  60     -21.634  14.928 -16.027  1.00 23.39           D  
ATOM    923  HB3 TYR A  60     -22.149  13.467 -16.392  1.00 22.07           D  
ATOM    924  HD1 TYR A  60     -20.699  15.180 -13.631  1.00 25.75           D  
ATOM    925  HD2 TYR A  60     -23.062  12.196 -14.747  1.00 24.12           D  
ATOM    926  HE1 TYR A  60     -21.244  14.782 -11.417  1.00 30.14           D  
ATOM    927  HE2 TYR A  60     -23.620  11.784 -12.554  1.00 27.07           D  
ATOM    928  HH  TYR A  60     -22.332  13.385  -9.965  1.00 33.65           D  
ATOM    929  N  AVAL A  61     -20.434  12.202 -18.226  0.84 19.15           N  
ATOM    930  CA AVAL A  61     -20.874  11.874 -19.560  0.84 19.41           C  
ATOM    931  C  AVAL A  61     -22.169  11.095 -19.417  0.84 18.19           C  
ATOM    932  O  AVAL A  61     -22.505  10.571 -18.348  0.84 19.67           O  
ATOM    933  CB AVAL A  61     -19.843  11.059 -20.355  0.84 21.89           C  
ATOM    934  CG1AVAL A  61     -18.669  11.904 -20.673  0.84 26.17           C  
ATOM    935  CG2AVAL A  61     -19.444   9.777 -19.638  0.84 21.75           C  
ATOM    936  H  AVAL A  61     -20.337  11.511 -17.714  0.84 21.20           D  
ATOM    937  HA AVAL A  61     -21.042  12.705 -20.032  0.84 22.95           D  
ATOM    938  HB AVAL A  61     -20.220  10.810 -21.221  0.84 25.79           D  
ATOM    939 HG11AVAL A  61     -18.160  11.429 -21.352  0.84 26.05           D  
ATOM    940 HG12AVAL A  61     -18.968  12.762 -21.010  0.84 27.87           D  
ATOM    941 HG13AVAL A  61     -18.170  12.029 -19.849  0.84 26.69           D  
ATOM    942 HG21AVAL A  61     -19.185   9.989 -18.731  0.84 22.57           D  
ATOM    943 HG22AVAL A  61     -20.192   9.170 -19.645  0.84 21.48           D  
ATOM    944 HG23AVAL A  61     -18.702   9.374 -20.093  0.84 20.93           D  
ATOM    945  N  BVAL A  61     -20.484  12.193 -18.202  0.16 19.71           N  
ATOM    946  CA BVAL A  61     -20.792  11.808 -19.568  0.16 19.89           C  
ATOM    947  C  BVAL A  61     -22.015  10.903 -19.500  0.16 20.41           C  
ATOM    948  O  BVAL A  61     -22.170  10.118 -18.560  0.16 15.05           O  
ATOM    949  CB BVAL A  61     -19.602  11.076 -20.225  0.16 20.51           C  
ATOM    950  CG1BVAL A  61     -19.876  10.829 -21.689  0.16 21.42           C  
ATOM    951  CG2BVAL A  61     -18.318  11.878 -20.085  0.16 26.73           C  
ATOM    952  H  BVAL A  61     -20.498  11.526 -17.658  0.16 21.28           D  
ATOM    953  HA BVAL A  61     -21.008  12.594 -20.093  0.16 22.95           D  
ATOM    954  HB BVAL A  61     -19.472  10.219 -19.789  0.16 21.28           D  
ATOM    955 HG11BVAL A  61     -20.462  10.063 -21.774  0.16 21.92           D  
ATOM    956 HG12BVAL A  61     -20.289  11.617 -22.067  0.16 22.69           D  
ATOM    957 HG13BVAL A  61     -19.034  10.653 -22.135  0.16 23.91           D  
ATOM    958 HG21BVAL A  61     -18.355  12.445 -19.303  0.16 23.90           D  
ATOM    959 HG22BVAL A  61     -17.575  11.259 -20.007  0.16 25.66           D  
ATOM    960 HG23BVAL A  61     -18.208  12.424 -20.880  0.16 27.02           D  
ATOM    961  N   ILE A  62     -22.875  10.998 -20.520  1.00 19.00           N  
ATOM    962  CA  ILE A  62     -24.133  10.276 -20.569  1.00 18.17           C  
ATOM    963  C   ILE A  62     -23.919   8.979 -21.300  1.00 19.15           C  
ATOM    964  O   ILE A  62     -23.252   8.928 -22.346  1.00 20.81           O  
ATOM    965  CB  ILE A  62     -25.191  11.134 -21.265  1.00 20.17           C  
ATOM    966  CG1 ILE A  62     -25.420  12.398 -20.427  1.00 24.37           C  
ATOM    967  CG2 ILE A  62     -26.475  10.379 -21.427  1.00 23.70           C  
ATOM    968  CD1 ILE A  62     -26.188  13.454 -21.128  1.00 28.44           C  
ATOM    969  H   ILE A  62     -22.684  11.409 -21.254  1.00 27.79           D  
ATOM    970  HA  ILE A  62     -24.427  10.072 -19.673  1.00 19.83           D  
ATOM    971  HB  ILE A  62     -24.863  11.357 -22.149  1.00 23.65           D  
ATOM    972 HG12 ILE A  62     -25.882  12.161 -19.596  1.00 24.94           D  
ATOM    973 HG13 ILE A  62     -24.571  12.795 -20.191  1.00 26.43           D  
ATOM    974 HG21 ILE A  62     -27.149  11.003 -21.725  1.00 25.03           D  
ATOM    975 HG22 ILE A  62     -26.370   9.659 -22.069  1.00 20.00           D  
ATOM    976 HG23 ILE A  62     -26.717  10.026 -20.558  1.00 27.33           D  
ATOM    977 HD11 ILE A  62     -27.115  13.182 -21.180  1.00 27.46           D  
ATOM    978 HD12 ILE A  62     -26.094  14.277 -20.630  1.00 31.40           D  
ATOM    979 HD13 ILE A  62     -25.816  13.553 -22.020  1.00 30.14           D  
ATOM    980  N   SER A  63     -24.510   7.924 -20.796  1.00 19.15           N  
ATOM    981  CA  SER A  63     -24.447   6.614 -21.403  1.00 17.97           C  
ATOM    982  C   SER A  63     -25.832   6.101 -21.680  1.00 18.11           C  
ATOM    983  O   SER A  63     -26.780   6.381 -20.949  1.00 19.50           O  
ATOM    984  CB  SER A  63     -23.737   5.660 -20.445  1.00 18.72           C  
ATOM    985  OG  SER A  63     -23.578   4.354 -20.940  1.00 19.35           O  
ATOM    986  H   SER A  63     -24.997   7.956 -20.073  1.00 27.25           D  
ATOM    987  HA  SER A  63     -23.969   6.672 -22.243  1.00 18.95           D  
ATOM    988  HB2 SER A  63     -22.849   6.010 -20.278  1.00 25.36           D  
ATOM    989  HB3 SER A  63     -24.212   5.649 -19.592  1.00 18.37           D  
ATOM    990  HG  SER A  63     -24.341   4.040 -21.110  1.00 25.13           D  
ATOM    991  N   ALA A  64     -25.940   5.280 -22.708  1.00 17.03           N  
ATOM    992  CA  ALA A  64     -27.132   4.475 -22.866  1.00 16.84           C  
ATOM    993  C   ALA A  64     -27.014   3.206 -22.036  1.00 16.94           C  
ATOM    994  O   ALA A  64     -25.930   2.768 -21.694  1.00 18.00           O  
ATOM    995  CB  ALA A  64     -27.331   4.111 -24.328  1.00 19.23           C  
ATOM    996  H   ALA A  64     -25.294   5.133 -23.244  1.00 18.86           D  
ATOM    997  HA  ALA A  64     -27.895   4.995 -22.571  1.00 20.90           D  
ATOM    998  HB1 ALA A  64     -27.533   4.942 -24.830  1.00 16.89           D  
ATOM    999  HB2 ALA A  64     -26.530   3.673 -24.675  1.00 15.00           D  
ATOM   1000  HB3 ALA A  64     -28.086   3.489 -24.404  1.00 21.25           D  
ATOM   1001  N   GLN A  65     -28.143   2.617 -21.742  1.00 16.84           N  
ATOM   1002  CA  GLN A  65     -28.227   1.372 -20.972  1.00 16.94           C  
ATOM   1003  C   GLN A  65     -28.184   0.123 -21.812  1.00 17.30           C  
ATOM   1004  O   GLN A  65     -28.096  -0.968 -21.261  1.00 18.51           O  
ATOM   1005  CB  GLN A  65     -29.516   1.349 -20.174  1.00 16.79           C  
ATOM   1006  CG  GLN A  65     -29.530   2.306 -19.003  1.00 17.48           C  
ATOM   1007  CD  GLN A  65     -30.830   2.295 -18.288  1.00 17.00           C  
ATOM   1008  OE1 GLN A  65     -31.562   1.317 -18.306  1.00 18.32           O  
ATOM   1009  NE2 GLN A  65     -31.125   3.381 -17.599  1.00 17.99           N  
ATOM   1010  H   GLN A  65     -28.908   2.997 -21.889  1.00 16.29           D  
ATOM   1011  HA  GLN A  65     -27.471   1.260 -20.361  1.00 16.59           D  
ATOM   1012  HB2 GLN A  65     -30.227   1.653 -20.778  1.00 15.88           D  
ATOM   1013  HB3 GLN A  65     -29.712   0.454 -19.832  1.00 15.27           D  
ATOM   1014  HG2 GLN A  65     -28.850   2.036 -18.359  1.00 20.03           D  
ATOM   1015  HG3 GLN A  65     -29.348   3.207 -19.317  1.00 15.34           D  
ATOM   1016 HE21 GLN A  65     -30.513   3.998 -17.540  1.00 21.46           D  
ATOM   1017 HE22 GLN A  65     -31.877   3.442 -17.171  1.00 21.09           D  
ATOM   1018  N   ASN A  66     -28.276   0.260 -23.116  1.00 17.76           N  
ATOM   1019  CA  ASN A  66     -28.276  -0.828 -24.083  1.00 17.33           C  
ATOM   1020  C   ASN A  66     -28.269  -0.195 -25.455  1.00 17.38           C  
ATOM   1021  O   ASN A  66     -28.554   0.986 -25.598  1.00 18.56           O  
ATOM   1022  CB  ASN A  66     -29.505  -1.698 -23.900  1.00 18.80           C  
ATOM   1023  CG  ASN A  66     -29.547  -2.856 -24.838  1.00 18.47           C  
ATOM   1024  OD1 ASN A  66     -28.545  -3.544 -25.037  1.00 18.95           O  
ATOM   1025  ND2 ASN A  66     -30.703  -3.085 -25.423  1.00 20.19           N  
ATOM   1026  H   ASN A  66     -28.391   1.041 -23.483  1.00 21.63           D  
ATOM   1027  HA  ASN A  66     -27.480  -1.346 -23.973  1.00 17.60           D  
ATOM   1028  HB2 ASN A  66     -29.438  -2.100 -23.020  1.00 21.37           D  
ATOM   1029  HB3 ASN A  66     -30.305  -1.160 -24.001  1.00 17.82           D  
ATOM   1030 HD21 ASN A  66     -30.832  -3.825 -25.842  1.00 32.12           D  
ATOM   1031 HD22 ASN A  66     -31.321  -2.491 -25.404  1.00 27.70           D  
ATOM   1032  N   ALA A  67     -28.015  -1.010 -26.465  1.00 17.83           N  
ATOM   1033  CA  ALA A  67     -28.177  -0.606 -27.843  1.00 17.97           C  
ATOM   1034  C   ALA A  67     -28.070  -1.858 -28.679  1.00 18.64           C  
ATOM   1035  O   ALA A  67     -27.594  -2.900 -28.229  1.00 19.96           O  
ATOM   1036  CB  ALA A  67     -27.100   0.389 -28.275  1.00 20.22           C  
ATOM   1037  H   ALA A  67     -27.852  -1.849 -26.368  1.00 18.93           D  
ATOM   1038  HA  ALA A  67     -29.051  -0.194 -27.955  1.00 19.30           D  
ATOM   1039  HB1 ALA A  67     -26.245  -0.062 -28.181  1.00 16.94           D  
ATOM   1040  HB2 ALA A  67     -27.223   0.648 -29.214  1.00 24.14           D  
ATOM   1041  HB3 ALA A  67     -27.120   1.194 -27.728  1.00 20.45           D  
ATOM   1042  N   ILE A  68     -28.498  -1.738 -29.923  1.00 18.15           N  
ATOM   1043  CA  ILE A  68     -28.202  -2.724 -30.955  1.00 18.32           C  
ATOM   1044  C   ILE A  68     -27.206  -2.093 -31.913  1.00 19.62           C  
ATOM   1045  O   ILE A  68     -27.035  -0.884 -31.963  1.00 20.21           O  
ATOM   1046  CB  ILE A  68     -29.441  -3.266 -31.673  1.00 18.90           C  
ATOM   1047  CG1 ILE A  68     -30.198  -2.174 -32.413  1.00 19.99           C  
ATOM   1048  CG2 ILE A  68     -30.348  -3.967 -30.667  1.00 21.87           C  
ATOM   1049  CD1 ILE A  68     -31.267  -2.730 -33.342  1.00 20.74           C  
ATOM   1050  H   ILE A  68     -28.927  -1.044 -30.204  1.00 22.52           D  
ATOM   1051  HA  ILE A  68     -27.792  -3.499 -30.538  1.00 24.75           D  
ATOM   1052  HB  ILE A  68     -29.145  -3.901 -32.350  1.00 25.89           D  
ATOM   1053 HG12 ILE A  68     -30.641  -1.571 -31.780  1.00 19.98           D  
ATOM   1054 HG13 ILE A  68     -29.568  -1.664 -32.951  1.00 22.14           D  
ATOM   1055 HG21 ILE A  68     -31.119  -4.334 -31.138  1.00 23.18           D  
ATOM   1056 HG22 ILE A  68     -29.837  -4.688 -30.261  1.00 24.91           D  
ATOM   1057 HG23 ILE A  68     -30.614  -3.310 -29.992  1.00 23.59           D  
ATOM   1058 HD11 ILE A  68     -31.944  -3.207 -32.825  1.00 22.17           D  
ATOM   1059 HD12 ILE A  68     -31.665  -1.996 -33.825  1.00 26.33           D  
ATOM   1060 HD13 ILE A  68     -30.831  -3.326 -33.974  1.00 25.63           D  
ATOM   1061  N   ALA A  69     -26.565  -2.927 -32.731  1.00 20.32           N  
ATOM   1062  CA  ALA A  69     -25.413  -2.461 -33.490  1.00 20.40           C  
ATOM   1063  C   ALA A  69     -25.781  -1.615 -34.691  1.00 20.99           C  
ATOM   1064  O   ALA A  69     -25.023  -0.706 -35.043  1.00 23.98           O  
ATOM   1065  CB  ALA A  69     -24.590  -3.650 -33.991  1.00 24.49           C  
ATOM   1066  H   ALA A  69     -26.766  -3.758 -32.825  1.00 25.33           D  
ATOM   1067  HA  ALA A  69     -24.843  -1.901 -32.944  1.00 22.14           D  
ATOM   1068  HB1 ALA A  69     -23.804  -3.259 -34.415  1.00 22.90           D  
ATOM   1069  HB2 ALA A  69     -24.331  -4.206 -33.237  1.00 26.48           D  
ATOM   1070  HB3 ALA A  69     -25.095  -4.174 -34.643  1.00 21.63           D  
ATOM   1071  N   LYS A  70     -26.888  -1.899 -35.357  1.00 21.04           N  
ATOM   1072  CA  LYS A  70     -27.186  -1.259 -36.630  1.00 22.14           C  
ATOM   1073  C   LYS A  70     -28.626  -0.803 -36.658  1.00 21.27           C  
ATOM   1074  O   LYS A  70     -29.498  -1.411 -36.047  1.00 22.04           O  
ATOM   1075  CB  LYS A  70     -26.928  -2.223 -37.787  1.00 28.93           C  
ATOM   1076  CG  LYS A  70     -25.454  -2.674 -37.813  1.00 36.03           C  
ATOM   1077  H   LYS A  70     -27.480  -2.486 -35.121  1.00 25.82           D  
ATOM   1078  HA  LYS A  70     -26.626  -0.479 -36.750  1.00 19.76           D  
ATOM   1079  HB2 LYS A  70     -27.502  -3.024 -37.693  1.00 22.51           D  
ATOM   1080  HB3 LYS A  70     -27.131  -1.763 -38.624  1.00 30.25           D  
ATOM   1081  HG2 LYS A  70     -25.409  -3.611 -38.046  1.00 39.50           D  
ATOM   1082  HG3 LYS A  70     -24.942  -2.127 -38.435  1.00 38.59           D  
ATOM   1083  N   SER A  71     -28.847   0.288 -37.358  1.00 20.48           N  
ATOM   1084  CA  SER A  71     -30.192   0.738 -37.639  1.00 20.02           C  
ATOM   1085  C   SER A  71     -30.874  -0.187 -38.621  1.00 20.24           C  
ATOM   1086  O   SER A  71     -30.222  -0.919 -39.382  1.00 23.45           O  
ATOM   1087  CB  SER A  71     -30.119   2.123 -38.220  1.00 19.92           C  
ATOM   1088  OG  SER A  71     -29.597   3.008 -37.228  1.00 22.36           O  
ATOM   1089  H   SER A  71     -28.241   0.799 -37.687  1.00 33.34           D  
ATOM   1090  HA  SER A  71     -30.707   0.754 -36.821  1.00 21.90           D  
ATOM   1091  HB2 SER A  71     -29.517   2.097 -38.983  1.00 26.24           D  
ATOM   1092  HB3 SER A  71     -31.002   2.415 -38.492  1.00 23.48           D  
ATOM   1093  HG  SER A  71     -29.741   3.808 -37.450  1.00 30.62           D  
ATOM   1094  N   GLY A  72     -32.179  -0.146 -38.612  1.00 19.85           N  
ATOM   1095  CA  GLY A  72     -32.952  -0.914 -39.547  1.00 20.53           C  
ATOM   1096  C   GLY A  72     -34.266  -1.338 -38.942  1.00 19.39           C  
ATOM   1097  O   GLY A  72     -34.836  -0.654 -38.091  1.00 19.70           O  
ATOM   1098  H   GLY A  72     -32.649   0.327 -38.075  1.00 31.07           D  
ATOM   1099  HA2 GLY A  72     -33.141  -0.394 -40.343  1.00 19.11           D  
ATOM   1100  HA3 GLY A  72     -32.468  -1.728 -39.780  1.00 21.50           D  
ATOM   1101  N   ALA A  73     -34.726  -2.484 -39.399  1.00 19.84           N  
ATOM   1102  CA  ALA A  73     -36.078  -2.938 -39.122  1.00 19.30           C  
ATOM   1103  C   ALA A  73     -36.094  -3.723 -37.812  1.00 19.69           C  
ATOM   1104  O   ALA A  73     -36.242  -4.929 -37.755  1.00 20.83           O  
ATOM   1105  CB  ALA A  73     -36.621  -3.739 -40.297  1.00 21.61           C  
ATOM   1106  H   ALA A  73     -34.254  -3.048 -39.839  1.00 30.41           D  
ATOM   1107  HA  ALA A  73     -36.638  -2.136 -39.034  1.00 19.19           D  
ATOM   1108  HB1 ALA A  73     -36.783  -3.117 -41.038  1.00 22.79           D  
ATOM   1109  HB2 ALA A  73     -35.949  -4.423 -40.544  1.00 20.34           D  
ATOM   1110  HB3 ALA A  73     -37.457  -4.156 -40.018  1.00 27.02           D  
ATOM   1111  N   PHE A  74     -35.908  -2.973 -36.718  1.00 18.62           N  
ATOM   1112  CA  PHE A  74     -35.837  -3.538 -35.376  1.00 18.74           C  
ATOM   1113  C   PHE A  74     -36.756  -2.710 -34.479  1.00 18.12           C  
ATOM   1114  O   PHE A  74     -36.302  -1.910 -33.644  1.00 19.56           O  
ATOM   1115  CB  PHE A  74     -34.397  -3.546 -34.869  1.00 20.61           C  
ATOM   1116  CG  PHE A  74     -33.454  -4.153 -35.828  1.00 21.18           C  
ATOM   1117  CD1 PHE A  74     -33.461  -5.506 -36.029  1.00 26.74           C  
ATOM   1118  CD2 PHE A  74     -32.591  -3.376 -36.568  1.00 22.40           C  
ATOM   1119  CE1 PHE A  74     -32.600  -6.083 -36.950  1.00 31.14           C  
ATOM   1120  CE2 PHE A  74     -31.723  -3.949 -37.495  1.00 24.99           C  
ATOM   1121  CZ  PHE A  74     -31.747  -5.305 -37.667  1.00 28.14           C  
ATOM   1122  H   PHE A  74     -35.764  -2.126 -36.757  1.00 27.72           D  
ATOM   1123  HA  PHE A  74     -36.154  -4.462 -35.447  1.00 20.86           D  
ATOM   1124  HB2 PHE A  74     -34.122  -2.624 -34.724  1.00 23.97           D  
ATOM   1125  HB3 PHE A  74     -34.325  -4.046 -34.034  1.00 22.43           D  
ATOM   1126  HD1 PHE A  74     -34.042  -6.038 -35.543  1.00 30.25           D  
ATOM   1127  HD2 PHE A  74     -32.583  -2.455 -36.455  1.00 22.73           D  
ATOM   1128  HE1 PHE A  74     -32.607  -6.995 -37.073  1.00 36.74           D  
ATOM   1129  HE2 PHE A  74     -31.143  -3.409 -37.980  1.00 30.36           D  
ATOM   1130  HZ  PHE A  74     -31.169  -5.707 -38.273  1.00 36.88           D  
ATOM   1131  N   THR A  75     -38.045  -2.899 -34.639  1.00 18.33           N  
ATOM   1132  CA  THR A  75     -39.024  -2.097 -33.923  1.00 17.15           C  
ATOM   1133  C   THR A  75     -38.766  -2.181 -32.437  1.00 17.23           C  
ATOM   1134  O   THR A  75     -38.632  -3.269 -31.877  1.00 17.95           O  
ATOM   1135  CB  THR A  75     -40.420  -2.593 -34.280  1.00 17.65           C  
ATOM   1136  OG1 THR A  75     -40.669  -2.337 -35.649  1.00 19.02           O  
ATOM   1137  CG2 THR A  75     -41.486  -1.880 -33.498  1.00 20.08           C  
ATOM   1138  H   THR A  75     -38.399  -3.471 -35.178  1.00 23.55           D  
ATOM   1139  HA  THR A  75     -38.943  -1.164 -34.197  1.00 18.02           D  
ATOM   1140  HB  THR A  75     -40.458  -3.557 -34.139  1.00 18.79           D  
ATOM   1141  HG1 THR A  75     -40.231  -2.863 -36.140  1.00 28.56           D  
ATOM   1142 HG21 THR A  75     -42.371  -2.238 -33.734  1.00 30.56           D  
ATOM   1143 HG22 THR A  75     -41.341  -1.975 -32.523  1.00 23.58           D  
ATOM   1144 HG23 THR A  75     -41.448  -0.936 -33.744  1.00 19.19           D  
ATOM   1145  N   GLY A  76     -38.700  -1.010 -31.811  1.00 17.08           N  
ATOM   1146  CA  GLY A  76     -38.522  -0.881 -30.394  1.00 17.15           C  
ATOM   1147  C   GLY A  76     -37.119  -0.674 -29.948  1.00 16.68           C  
ATOM   1148  O   GLY A  76     -36.925  -0.258 -28.805  1.00 18.56           O  
ATOM   1149  H   GLY A  76     -38.774  -0.255 -32.227  1.00 18.64           D  
ATOM   1150  HA2 GLY A  76     -39.032  -0.129 -30.062  1.00 21.45           D  
ATOM   1151  HA3 GLY A  76     -38.785  -1.713 -29.959  1.00 19.01           D  
ATOM   1152  N   GLU A  77     -36.135  -0.941 -30.768  1.00 17.29           N  
ATOM   1153  CA  GLU A  77     -34.747  -0.899 -30.342  1.00 17.66           C  
ATOM   1154  C   GLU A  77     -34.099   0.403 -30.775  1.00 18.12           C  
ATOM   1155  O   GLU A  77     -34.576   1.099 -31.668  1.00 19.18           O  
ATOM   1156  CB  GLU A  77     -33.980  -2.077 -30.944  1.00 19.10           C  
ATOM   1157  CG  GLU A  77     -34.511  -3.425 -30.534  1.00 20.33           C  
ATOM   1158  CD  GLU A  77     -34.332  -3.726 -29.077  1.00 20.51           C  
ATOM   1159  OE1 GLU A  77     -33.222  -3.506 -28.554  1.00 21.50           O  
ATOM   1160  OE2 GLU A  77     -35.289  -4.167 -28.433  1.00 21.68           O  
ATOM   1161  H   GLU A  77     -36.263  -1.119 -31.609  1.00 17.83           D  
ATOM   1162  HA  GLU A  77     -34.726  -0.969 -29.368  1.00 20.62           D  
ATOM   1163  HB2 GLU A  77     -34.000  -2.013 -31.914  1.00 19.28           D  
ATOM   1164  HB3 GLU A  77     -33.063  -2.015 -30.631  1.00 24.12           D  
ATOM   1165  HG2 GLU A  77     -35.454  -3.469 -30.752  1.00 21.73           D  
ATOM   1166  HG3 GLU A  77     -34.009  -4.092 -31.027  1.00 23.33           D  
ATOM   1167  N   VAL A  78     -32.971   0.712 -30.151  1.00 17.46           N  
ATOM   1168  CA  VAL A  78     -32.201   1.899 -30.462  1.00 17.23           C  
ATOM   1169  C   VAL A  78     -30.807   1.465 -30.859  1.00 17.70           C  
ATOM   1170  O   VAL A  78     -30.174   0.680 -30.150  1.00 19.13           O  
ATOM   1171  CB  VAL A  78     -32.148   2.849 -29.261  1.00 18.08           C  
ATOM   1172  CG1 VAL A  78     -31.271   4.031 -29.571  1.00 21.83           C  
ATOM   1173  CG2 VAL A  78     -33.560   3.286 -28.867  1.00 20.46           C  
ATOM   1174  H   VAL A  78     -32.646   0.225 -29.514  1.00 22.53           D  
ATOM   1175  HA  VAL A  78     -32.623   2.375 -31.199  1.00 23.12           D  
ATOM   1176  HB  VAL A  78     -31.761   2.367 -28.506  1.00 21.29           D  
ATOM   1177 HG11 VAL A  78     -31.728   4.545 -30.261  1.00 20.62           D  
ATOM   1178 HG12 VAL A  78     -31.153   4.541 -28.750  1.00 25.15           D  
ATOM   1179 HG13 VAL A  78     -30.382   3.763 -29.902  1.00 25.12           D  
ATOM   1180 HG21 VAL A  78     -34.133   2.509 -28.769  1.00 25.45           D  
ATOM   1181 HG22 VAL A  78     -33.517   3.750 -28.019  1.00 23.79           D  
ATOM   1182 HG23 VAL A  78     -33.940   3.867 -29.545  1.00 24.12           D  
ATOM   1183  N   SER A  79     -30.310   1.974 -31.971  1.00 18.09           N  
ATOM   1184  CA  SER A  79     -29.022   1.540 -32.484  1.00 17.95           C  
ATOM   1185  C   SER A  79     -27.893   2.457 -32.088  1.00 17.91           C  
ATOM   1186  O   SER A  79     -28.069   3.616 -31.745  1.00 18.46           O  
ATOM   1187  CB  SER A  79     -29.061   1.424 -33.997  1.00 18.98           C  
ATOM   1188  OG  SER A  79     -29.183   2.720 -34.504  1.00 19.57           O  
ATOM   1189  H   SER A  79     -30.700   2.593 -32.422  1.00 20.37           D  
ATOM   1190  HA  SER A  79     -28.810   0.669 -32.117  1.00 18.96           D  
ATOM   1191  HB2 SER A  79     -28.229   1.020 -34.300  1.00 18.75           D  
ATOM   1192  HB3 SER A  79     -29.783   0.836 -34.283  1.00 19.08           D  
ATOM   1193  HG  SER A  79     -29.203   2.705 -35.352  1.00 30.98           D  
ATOM   1194  N   MET A  80     -26.700   1.904 -32.230  1.00 18.29           N  
ATOM   1195  CA  MET A  80     -25.489   2.654 -31.956  1.00 18.63           C  
ATOM   1196  C   MET A  80     -25.327   3.867 -32.849  1.00 18.92           C  
ATOM   1197  O   MET A  80     -24.984   4.938 -32.332  1.00 19.76           O  
ATOM   1198  CB  MET A  80     -24.302   1.681 -32.024  1.00 20.00           C  
ATOM   1199  CG  MET A  80     -24.332   0.738 -30.835  1.00 20.16           C  
ATOM   1200  SD  MET A  80     -23.139  -0.559 -31.018  1.00 22.21           S  
ATOM   1201  CE  MET A  80     -23.720  -1.669 -29.729  1.00 25.99           C  
ATOM   1202  H   MET A  80     -26.562   1.091 -32.482  1.00 22.18           D  
ATOM   1203  HA  MET A  80     -25.600   2.982 -31.057  1.00 19.98           D  
ATOM   1204  HB2 MET A  80     -24.318   1.133 -32.831  1.00 16.48           D  
ATOM   1205  HB3 MET A  80     -23.484   2.228 -32.013  1.00 21.89           D  
ATOM   1206  HG2 MET A  80     -24.161   1.227 -30.012  1.00 23.61           D  
ATOM   1207  HG3 MET A  80     -25.208   0.301 -30.779  1.00 25.91           D  
ATOM   1208  HE1 MET A  80     -23.440  -1.337 -28.863  1.00 28.07           D  
ATOM   1209  HE2 MET A  80     -24.687  -1.735 -29.741  1.00 24.64           D  
ATOM   1210  HE3 MET A  80     -23.329  -2.539 -29.882  1.00 30.33           D  
ATOM   1211  N   PRO A  81     -25.595   3.808 -34.148  1.00 19.43           N  
ATOM   1212  CA  PRO A  81     -25.507   5.032 -34.949  1.00 20.07           C  
ATOM   1213  C   PRO A  81     -26.463   6.100 -34.513  1.00 19.25           C  
ATOM   1214  O   PRO A  81     -26.140   7.288 -34.557  1.00 20.34           O  
ATOM   1215  CB  PRO A  81     -25.798   4.528 -36.367  1.00 21.36           C  
ATOM   1216  CG  PRO A  81     -25.390   3.150 -36.352  1.00 23.86           C  
ATOM   1217  CD  PRO A  81     -25.757   2.625 -35.009  1.00 20.54           C  
ATOM   1218  HA  PRO A  81     -24.604   5.412 -34.892  1.00 18.78           D  
ATOM   1219  HB2 PRO A  81     -26.760   4.543 -36.528  1.00 29.46           D  
ATOM   1220  HB3 PRO A  81     -25.310   5.065 -37.010  1.00 24.29           D  
ATOM   1221  HG2 PRO A  81     -25.863   2.643 -37.027  1.00 28.75           D  
ATOM   1222  HG3 PRO A  81     -24.432   3.097 -36.484  1.00 24.32           D  
ATOM   1223  HD2 PRO A  81     -26.691   2.354 -35.011  1.00 22.17           D  
ATOM   1224  HD3 PRO A  81     -25.165   1.885 -34.791  1.00 21.01           D  
ATOM   1225  N   ILE A  82     -27.655   5.713 -34.078  1.00 18.92           N  
ATOM   1226  CA  ILE A  82     -28.621   6.681 -33.609  1.00 18.26           C  
ATOM   1227  C   ILE A  82     -28.125   7.370 -32.357  1.00 18.77           C  
ATOM   1228  O   ILE A  82     -28.256   8.585 -32.215  1.00 18.95           O  
ATOM   1229  CB  ILE A  82     -29.973   5.990 -33.412  1.00 19.18           C  
ATOM   1230  CG1 ILE A  82     -30.583   5.779 -34.774  1.00 20.27           C  
ATOM   1231  CG2 ILE A  82     -30.899   6.796 -32.485  1.00 21.01           C  
ATOM   1232  CD1 ILE A  82     -31.854   4.936 -34.741  1.00 24.25           C  
ATOM   1233  H   ILE A  82     -27.895   4.889 -34.010  1.00 27.84           D  
ATOM   1234  HA  ILE A  82     -28.711   7.370 -34.283  1.00 22.73           D  
ATOM   1235  HB  ILE A  82     -29.834   5.117 -33.025  1.00 18.58           D  
ATOM   1236 HG12 ILE A  82     -30.801   6.655 -35.156  1.00 22.95           D  
ATOM   1237 HG13 ILE A  82     -29.910   5.335 -35.339  1.00 21.29           D  
ATOM   1238 HG21 ILE A  82     -31.722   6.296 -32.403  1.00 23.13           D  
ATOM   1239 HG22 ILE A  82     -30.519   6.853 -31.594  1.00 25.04           D  
ATOM   1240 HG23 ILE A  82     -31.059   7.691 -32.840  1.00 24.73           D  
ATOM   1241 HD11 ILE A  82     -32.254   4.952 -35.628  1.00 25.14           D  
ATOM   1242 HD12 ILE A  82     -31.605   4.033 -34.486  1.00 22.69           D  
ATOM   1243 HD13 ILE A  82     -32.459   5.300 -34.068  1.00 27.57           D  
ATOM   1244  N   LEU A  83     -27.536   6.605 -31.438  1.00 18.09           N  
ATOM   1245  CA  LEU A  83     -26.997   7.200 -30.228  1.00 18.41           C  
ATOM   1246  C   LEU A  83     -25.861   8.134 -30.557  1.00 19.17           C  
ATOM   1247  O   LEU A  83     -25.783   9.234 -30.009  1.00 19.41           O  
ATOM   1248  CB  LEU A  83     -26.529   6.100 -29.283  1.00 19.36           C  
ATOM   1249  CG  LEU A  83     -27.670   5.312 -28.631  1.00 19.28           C  
ATOM   1250  CD1 LEU A  83     -27.121   4.056 -27.969  1.00 23.06           C  
ATOM   1251  CD2 LEU A  83     -28.434   6.181 -27.624  1.00 21.98           C  
ATOM   1252  H   LEU A  83     -27.440   5.743 -31.523  1.00 18.52           D  
ATOM   1253  HA  LEU A  83     -27.677   7.739 -29.803  1.00 21.32           D  
ATOM   1254  HB2 LEU A  83     -25.999   5.465 -29.780  1.00 19.63           D  
ATOM   1255  HB3 LEU A  83     -25.962   6.515 -28.604  1.00 24.99           D  
ATOM   1256  HG  LEU A  83     -28.305   5.024 -29.314  1.00 24.91           D  
ATOM   1257 HD11 LEU A  83     -27.846   3.579 -27.516  1.00 25.93           D  
ATOM   1258 HD12 LEU A  83     -26.713   3.488 -28.656  1.00 25.83           D  
ATOM   1259 HD13 LEU A  83     -26.454   4.329 -27.312  1.00 26.04           D  
ATOM   1260 HD21 LEU A  83     -27.813   6.540 -26.968  1.00 25.92           D  
ATOM   1261 HD22 LEU A  83     -28.882   6.916 -28.093  1.00 24.27           D  
ATOM   1262 HD23 LEU A  83     -29.101   5.639 -27.161  1.00 25.47           D  
ATOM   1263  N   LYS A  84     -24.958   7.717 -31.437  1.00 19.39           N  
ATOM   1264  CA  LYS A  84     -23.827   8.577 -31.778  1.00 20.66           C  
ATOM   1265  C   LYS A  84     -24.305   9.891 -32.343  1.00 20.96           C  
ATOM   1266  O   LYS A  84     -23.772  10.954 -32.013  1.00 21.39           O  
ATOM   1267  CB  LYS A  84     -22.915   7.917 -32.806  1.00 23.56           C  
ATOM   1268  CG  LYS A  84     -22.006   6.807 -32.339  1.00 31.79           C  
ATOM   1269  CD  LYS A  84     -20.943   7.288 -31.303  1.00 40.56           C  
ATOM   1270  CE  LYS A  84     -19.873   8.227 -31.899  1.00 48.51           C  
ATOM   1271  NZ  LYS A  84     -19.189   7.622 -33.058  1.00 49.92           N  
ATOM   1272  H   LYS A  84     -24.973   6.947 -31.828  1.00 20.14           D  
ATOM   1273  HA  LYS A  84     -23.345   8.798 -30.962  1.00 22.70           D  
ATOM   1274  HB2 LYS A  84     -23.455   7.583 -33.546  1.00 25.41           D  
ATOM   1275  HB3 LYS A  84     -22.295   8.608 -33.135  1.00 25.60           D  
ATOM   1276  HG2 LYS A  84     -22.557   6.100 -31.961  1.00 32.73           D  
ATOM   1277  HG3 LYS A  84     -21.521   6.474 -33.119  1.00 41.05           D  
ATOM   1278  HD2 LYS A  84     -21.393   7.772 -30.590  1.00 37.78           D  
ATOM   1279  HD3 LYS A  84     -20.478   6.507 -30.941  1.00 39.68           D  
ATOM   1280  HE2 LYS A  84     -20.295   9.053 -32.198  1.00 45.62           D  
ATOM   1281  HE3 LYS A  84     -19.182   8.416 -31.237  1.00 36.07           D  
ATOM   1282  HZ1 LYS A  84     -18.476   8.115 -33.268  1.00 55.36           D  
ATOM   1283  HZ2 LYS A  84     -18.924   6.800 -32.850  1.00 48.12           D  
ATOM   1284  HZ3 LYS A  84     -19.748   7.576 -33.756  1.00 46.95           D  
ATOM   1285  N   ASP A  85     -25.318   9.838 -33.189  1.00 19.78           N  
ATOM   1286  CA  ASP A  85     -25.835  11.046 -33.823  1.00 21.06           C  
ATOM   1287  C   ASP A  85     -26.410  12.008 -32.811  1.00 21.68           C  
ATOM   1288  O   ASP A  85     -26.332  13.232 -33.000  1.00 23.42           O  
ATOM   1289  CB  ASP A  85     -26.908  10.646 -34.828  1.00 21.08           C  
ATOM   1290  CG  ASP A  85     -27.611  11.814 -35.441  1.00 21.31           C  
ATOM   1291  OD1 ASP A  85     -26.989  12.507 -36.291  1.00 25.03           O  
ATOM   1292  OD2 ASP A  85     -28.757  12.077 -35.103  1.00 22.40           O  
ATOM   1293  HA  ASP A  85     -25.122  11.506 -34.288  1.00 30.58           D  
ATOM   1294  HB2 ASP A  85     -26.509  10.105 -35.527  1.00 21.16           D  
ATOM   1295  HB3 ASP A  85     -27.589  10.126 -34.364  1.00 23.27           D  
ATOM   1296  H  AASP A  85     -25.731   9.109 -33.391  0.54 19.66           D  
ATOM   1297  H  BASP A  85     -25.731   9.110 -33.395  0.46 19.68           D  
ATOM   1298  N   ILE A  86     -26.992  11.496 -31.721  1.00 21.45           N  
ATOM   1299  CA  ILE A  86     -27.549  12.357 -30.695  1.00 23.44           C  
ATOM   1300  C   ILE A  86     -26.506  12.744 -29.667  1.00 21.70           C  
ATOM   1301  O   ILE A  86     -26.827  13.508 -28.755  1.00 27.61           O  
ATOM   1302  CB  ILE A  86     -28.841  11.686 -30.164  1.00 28.26           C  
ATOM   1303  CG1 ILE A  86     -29.900  12.699 -29.794  1.00 43.28           C  
ATOM   1304  CG2 ILE A  86     -28.604  10.762 -29.005  1.00 28.21           C  
ATOM   1305  CD1 ILE A  86     -31.196  12.031 -29.284  1.00 50.74           C  
ATOM   1306  H   ILE A  86     -27.065  10.644 -31.569  1.00 24.12           D  
ATOM   1307  HA  ILE A  86     -27.805  13.189 -31.129  1.00 29.43           D  
ATOM   1308  HB  ILE A  86     -29.206  11.133 -30.884  1.00 34.27           D  
ATOM   1309 HG12 ILE A  86     -29.539  13.283 -29.102  1.00 36.90           D  
ATOM   1310 HG13 ILE A  86     -30.128  13.182 -30.609  1.00 38.16           D  
ATOM   1311 HG21 ILE A  86     -28.671  11.251 -28.158  1.00 25.44           D  
ATOM   1312 HG22 ILE A  86     -29.305  10.088 -29.017  1.00 31.35           D  
ATOM   1313 HG23 ILE A  86     -27.744  10.343 -29.110  1.00 27.64           D  
ATOM   1314 HD11 ILE A  86     -31.757  12.707 -28.871  1.00 47.01           D  
ATOM   1315 HD12 ILE A  86     -31.659  11.649 -30.053  1.00 37.59           D  
ATOM   1316 HD13 ILE A  86     -30.987  11.332 -28.627  1.00 36.86           D  
ATOM   1317  N   GLY A  87     -25.283  12.291 -29.796  1.00 21.87           N  
ATOM   1318  CA  GLY A  87     -24.227  12.721 -28.917  1.00 23.22           C  
ATOM   1319  C   GLY A  87     -23.900  11.786 -27.777  1.00 20.92           C  
ATOM   1320  O   GLY A  87     -23.184  12.193 -26.859  1.00 23.01           O  
ATOM   1321  H   GLY A  87     -25.029  11.748 -30.401  1.00 33.94           D  
ATOM   1322  HA2 GLY A  87     -23.409  12.864 -29.418  1.00 25.24           D  
ATOM   1323  HA3 GLY A  87     -24.513  13.570 -28.531  1.00 22.06           D  
ATOM   1324  N   VAL A  88     -24.385  10.559 -27.802  1.00 20.02           N  
ATOM   1325  CA  VAL A  88     -24.119   9.598 -26.751  1.00 19.14           C  
ATOM   1326  C   VAL A  88     -23.098   8.633 -27.293  1.00 20.44           C  
ATOM   1327  O   VAL A  88     -23.333   7.974 -28.316  1.00 22.39           O  
ATOM   1328  CB  VAL A  88     -25.400   8.880 -26.320  1.00 20.32           C  
ATOM   1329  CG1 VAL A  88     -25.096   7.747 -25.351  1.00 21.76           C  
ATOM   1330  CG2 VAL A  88     -26.340   9.850 -25.701  1.00 24.71           C  
ATOM   1331  H   VAL A  88     -24.853  10.238 -28.450  1.00 24.62           D  
ATOM   1332  HA  VAL A  88     -23.775  10.079 -25.985  1.00 20.36           D  
ATOM   1333  HB  VAL A  88     -25.811   8.459 -27.093  1.00 25.38           D  
ATOM   1334 HG11 VAL A  88     -24.508   8.067 -24.642  1.00 22.31           D  
ATOM   1335 HG12 VAL A  88     -25.932   7.454 -24.939  1.00 29.08           D  
ATOM   1336 HG13 VAL A  88     -24.685   7.011 -25.846  1.00 20.47           D  
ATOM   1337 HG21 VAL A  88     -26.472  10.597 -26.293  1.00 28.95           D  
ATOM   1338 HG22 VAL A  88     -27.192   9.411 -25.534  1.00 27.48           D  
ATOM   1339 HG23 VAL A  88     -25.947  10.165 -24.870  1.00 24.49           D  
ATOM   1340  N   HIS A  89     -21.978   8.520 -26.611  1.00 19.37           N  
ATOM   1341  CA  HIS A  89     -20.903   7.662 -27.055  1.00 19.92           C  
ATOM   1342  C   HIS A  89     -20.384   6.774 -25.943  1.00 19.10           C  
ATOM   1343  O   HIS A  89     -19.268   6.271 -26.043  1.00 20.77           O  
ATOM   1344  CB  HIS A  89     -19.785   8.468 -27.732  1.00 23.24           C  
ATOM   1345  CG  HIS A  89     -19.238   9.545 -26.878  1.00 24.46           C  
ATOM   1346  ND1 HIS A  89     -18.094   9.408 -26.126  1.00 29.49           N  
ATOM   1347  CD2 HIS A  89     -19.708  10.786 -26.631  1.00 25.10           C  
ATOM   1348  CE1 HIS A  89     -17.894  10.520 -25.445  1.00 28.52           C  
ATOM   1349  NE2 HIS A  89     -18.858  11.370 -25.735  1.00 31.34           N  
ATOM   1350  H   HIS A  89     -21.802   8.963 -25.903  1.00 24.31           D  
ATOM   1351  HA  HIS A  89     -21.254   7.064 -27.746  1.00 18.43           D  
ATOM   1352  HB2 HIS A  89     -19.071   7.870 -28.010  1.00 28.83           D  
ATOM   1353  HB3 HIS A  89     -20.177   8.910 -28.511  1.00 20.92           D  
ATOM   1354  HD1 HIS A  89     -17.592   8.708 -26.077  1.00 31.39           D  
ATOM   1355  HD2 HIS A  89     -20.474  11.178 -26.987  1.00 28.12           D  
ATOM   1356  HE1 HIS A  89     -17.180  10.676 -24.862  1.00 39.58           D  
ATOM   1357  HE2 HIS A  89     -18.944  12.174 -25.429  1.00 39.37           D  
ATOM   1358  N   TRP A  90     -21.207   6.528 -24.925  1.00 18.37           N  
ATOM   1359  CA  TRP A  90     -20.999   5.502 -23.920  1.00 18.07           C  
ATOM   1360  C   TRP A  90     -22.208   4.601 -23.917  1.00 17.72           C  
ATOM   1361  O   TRP A  90     -23.329   5.049 -24.158  1.00 18.56           O  
ATOM   1362  CB  TRP A  90     -20.867   6.090 -22.523  1.00 18.79           C  
ATOM   1363  CG  TRP A  90     -19.556   6.703 -22.226  1.00 19.49           C  
ATOM   1364  CD1 TRP A  90     -19.007   7.832 -22.760  1.00 20.46           C  
ATOM   1365  CD2 TRP A  90     -18.614   6.226 -21.271  1.00 19.98           C  
ATOM   1366  NE1 TRP A  90     -17.773   8.058 -22.213  1.00 21.67           N  
ATOM   1367  CE2 TRP A  90     -17.512   7.097 -21.286  1.00 21.06           C  
ATOM   1368  CE3 TRP A  90     -18.588   5.135 -20.413  1.00 21.45           C  
ATOM   1369  CZ2 TRP A  90     -16.410   6.919 -20.458  1.00 24.05           C  
ATOM   1370  CZ3 TRP A  90     -17.487   4.956 -19.596  1.00 24.18           C  
ATOM   1371  CH2 TRP A  90     -16.407   5.841 -19.639  1.00 24.70           C  
ATOM   1372  H   TRP A  90     -21.929   6.970 -24.819  1.00 23.80           D  
ATOM   1373  HA  TRP A  90     -20.210   4.982 -24.152  1.00 20.73           D  
ATOM   1374  HB2 TRP A  90     -21.551   6.776 -22.420  1.00 18.42           D  
ATOM   1375  HB3 TRP A  90     -20.994   5.364 -21.898  1.00 19.26           D  
ATOM   1376  HD1 TRP A  90     -19.393   8.374 -23.414  1.00 24.54           D  
ATOM   1377  HE1 TRP A  90     -17.251   8.712 -22.396  1.00 37.08           D  
ATOM   1378  HE3 TRP A  90     -19.298   4.538 -20.385  1.00 21.29           D  
ATOM   1379  HZ2 TRP A  90     -15.687   7.509 -20.493  1.00 30.98           D  
ATOM   1380  HZ3 TRP A  90     -17.467   4.222 -19.014  1.00 27.22           D  
ATOM   1381  HH2 TRP A  90     -15.674   5.695 -19.083  1.00 27.59           D  
ATOM   1382  N   VAL A  91     -21.971   3.315 -23.679  1.00 18.52           N  
ATOM   1383  CA  VAL A  91     -23.067   2.367 -23.580  1.00 17.77           C  
ATOM   1384  C   VAL A  91     -22.692   1.296 -22.593  1.00 18.28           C  
ATOM   1385  O   VAL A  91     -21.533   0.889 -22.505  1.00 19.78           O  
ATOM   1386  CB  VAL A  91     -23.405   1.804 -24.961  1.00 18.70           C  
ATOM   1387  CG1 VAL A  91     -22.226   1.011 -25.569  1.00 21.67           C  
ATOM   1388  CG2 VAL A  91     -24.671   0.983 -24.934  1.00 20.90           C  
ATOM   1389  H   VAL A  91     -21.184   2.960 -23.577  1.00 22.36           D  
ATOM   1390  HA  VAL A  91     -23.830   2.820 -23.221  1.00 19.02           D  
ATOM   1391  HB  VAL A  91     -23.569   2.596 -25.508  1.00 20.06           D  
ATOM   1392 HG11 VAL A  91     -21.419   1.544 -25.554  1.00 21.00           D  
ATOM   1393 HG12 VAL A  91     -22.062   0.194 -25.069  1.00 24.40           D  
ATOM   1394 HG13 VAL A  91     -22.438   0.789 -26.490  1.00 27.12           D  
ATOM   1395 HG21 VAL A  91     -25.374   1.466 -24.491  1.00 18.49           D  
ATOM   1396 HG22 VAL A  91     -24.926   0.816 -25.862  1.00 22.22           D  
ATOM   1397 HG23 VAL A  91     -24.486   0.146 -24.480  1.00 18.69           D  
ATOM   1398  N   ILE A  92     -23.680   0.872 -21.839  1.00 17.79           N  
ATOM   1399  CA  ILE A  92     -23.597  -0.301 -20.985  1.00 17.44           C  
ATOM   1400  C   ILE A  92     -24.109  -1.481 -21.783  1.00 17.92           C  
ATOM   1401  O   ILE A  92     -25.179  -1.408 -22.381  1.00 19.09           O  
ATOM   1402  CB  ILE A  92     -24.464  -0.114 -19.732  1.00 18.61           C  
ATOM   1403  CG1 ILE A  92     -23.955   1.045 -18.892  1.00 20.76           C  
ATOM   1404  CG2 ILE A  92     -24.498  -1.424 -18.895  1.00 19.79           C  
ATOM   1405  CD1 ILE A  92     -24.962   1.478 -17.814  1.00 23.11           C  
ATOM   1406  H   ILE A  92     -24.455   1.250 -21.856  1.00 22.58           D  
ATOM   1407  HA  ILE A  92     -22.669  -0.469 -20.760  1.00 15.34           D  
ATOM   1408  HB  ILE A  92     -25.384   0.053 -19.993  1.00 20.12           D  
ATOM   1409 HG12 ILE A  92     -23.117   0.783 -18.461  1.00 23.17           D  
ATOM   1410 HG13 ILE A  92     -23.782   1.814 -19.469  1.00 23.01           D  
ATOM   1411 HG21 ILE A  92     -25.005  -1.285 -18.076  1.00 17.92           D  
ATOM   1412 HG22 ILE A  92     -24.927  -2.145 -19.386  1.00 25.21           D  
ATOM   1413 HG23 ILE A  92     -23.592  -1.682 -18.662  1.00 17.08           D  
ATOM   1414 HD11 ILE A  92     -25.096   0.766 -17.142  1.00 23.43           D  
ATOM   1415 HD12 ILE A  92     -24.623   2.297 -17.393  1.00 23.71           D  
ATOM   1416 HD13 ILE A  92     -25.809   1.670 -18.257  1.00 23.00           D  
ATOM   1417  N   LEU A  93     -23.366  -2.564 -21.782  1.00 17.89           N  
ATOM   1418  CA  LEU A  93     -23.737  -3.741 -22.533  1.00 18.15           C  
ATOM   1419  C   LEU A  93     -23.603  -4.981 -21.669  1.00 18.27           C  
ATOM   1420  O   LEU A  93     -22.672  -5.115 -20.874  1.00 19.96           O  
ATOM   1421  CB  LEU A  93     -22.919  -3.908 -23.790  1.00 19.61           C  
ATOM   1422  CG  LEU A  93     -23.135  -2.814 -24.827  1.00 19.26           C  
ATOM   1423  CD1 LEU A  93     -22.069  -2.921 -25.941  1.00 21.60           C  
ATOM   1424  CD2 LEU A  93     -24.514  -2.900 -25.427  1.00 21.51           C  
ATOM   1425  H   LEU A  93     -22.636  -2.620 -21.337  1.00 20.36           D  
ATOM   1426  HA  LEU A  93     -24.655  -3.643 -22.797  1.00 15.82           D  
ATOM   1427  HB2 LEU A  93     -21.980  -3.930 -23.533  1.00 20.41           D  
ATOM   1428  HB3 LEU A  93     -23.170  -4.749 -24.205  1.00 21.29           D  
ATOM   1429  HG  LEU A  93     -23.035  -1.949 -24.404  1.00 20.54           D  
ATOM   1430 HD11 LEU A  93     -22.157  -2.201 -26.591  1.00 23.42           D  
ATOM   1431 HD12 LEU A  93     -21.168  -2.865 -25.556  1.00 22.95           D  
ATOM   1432 HD13 LEU A  93     -22.159  -3.780 -26.399  1.00 28.19           D  
ATOM   1433 HD21 LEU A  93     -24.650  -3.800 -25.760  1.00 23.57           D  
ATOM   1434 HD22 LEU A  93     -25.192  -2.693 -24.758  1.00 21.03           D  
ATOM   1435 HD23 LEU A  93     -24.566  -2.279 -26.176  1.00 25.81           D  
ATOM   1436  N   GLY A  94     -24.525  -5.899 -21.853  1.00 18.44           N  
ATOM   1437  CA  GLY A  94     -24.461  -7.165 -21.158  1.00 19.48           C  
ATOM   1438  C   GLY A  94     -24.846  -7.117 -19.711  1.00 18.22           C  
ATOM   1439  O   GLY A  94     -24.518  -8.033 -18.956  1.00 19.26           O  
ATOM   1440  H   GLY A  94     -25.154  -5.841 -22.434  1.00 28.51           D  
ATOM   1441  HA2 GLY A  94     -25.068  -7.784 -21.614  1.00 18.35           D  
ATOM   1442  HA3 GLY A  94     -23.554  -7.510 -21.195  1.00 19.80           D  
ATOM   1443  N   HIS A  95     -25.626  -6.138 -19.308  1.00 17.98           N  
ATOM   1444  CA  HIS A  95     -26.096  -6.113 -17.943  1.00 18.36           C  
ATOM   1445  C   HIS A  95     -26.853  -7.385 -17.640  1.00 18.52           C  
ATOM   1446  O   HIS A  95     -27.564  -7.927 -18.472  1.00 19.01           O  
ATOM   1447  CB  HIS A  95     -26.979  -4.907 -17.740  1.00 18.28           C  
ATOM   1448  CG  HIS A  95     -27.206  -4.637 -16.307  1.00 18.62           C  
ATOM   1449  ND1 HIS A  95     -28.206  -5.245 -15.594  1.00 20.86           N  
ATOM   1450  CD2 HIS A  95     -26.520  -3.870 -15.447  1.00 19.92           C  
ATOM   1451  CE1 HIS A  95     -28.134  -4.842 -14.341  1.00 21.76           C  
ATOM   1452  NE2 HIS A  95     -27.131  -4.001 -14.229  1.00 20.19           N  
ATOM   1453  H   HIS A  95     -25.937  -5.509 -19.797  1.00 27.13           D  
ATOM   1454  HA  HIS A  95     -25.356  -6.017 -17.336  1.00 18.41           D  
ATOM   1455  HB2 HIS A  95     -26.524  -4.129 -18.101  1.00 20.58           D  
ATOM   1456  HB3 HIS A  95     -27.843  -5.030 -18.140  1.00 18.81           D  
ATOM   1457  HD2 HIS A  95     -25.777  -3.352 -15.650  1.00 19.99           D  
ATOM   1458  HE1 HIS A  95     -28.715  -5.101 -13.661  1.00 28.14           D  
ATOM   1459  HE2 HIS A  95     -26.890  -3.619 -13.498  1.00 32.33           D  
ATOM   1460  N  ASER A  96     -26.680  -7.843 -16.403  0.67 19.23           N  
ATOM   1461  CA ASER A  96     -27.316  -9.065 -15.949  0.67 19.89           C  
ATOM   1462  C  ASER A  96     -28.800  -9.102 -16.266  0.67 19.18           C  
ATOM   1463  O  ASER A  96     -29.320 -10.151 -16.649  0.67 20.94           O  
ATOM   1464  CB ASER A  96     -27.096  -9.219 -14.441  0.67 21.20           C  
ATOM   1465  OG ASER A  96     -27.709 -10.408 -13.987  0.67 23.76           O  
ATOM   1466  H  ASER A  96     -26.180  -7.468 -15.818  0.67 25.21           D  
ATOM   1467  HA ASER A  96     -26.895  -9.813 -16.406  0.67 17.04           D  
ATOM   1468  HB2ASER A  96     -26.140  -9.259 -14.278  0.67 20.51           D  
ATOM   1469  HB3ASER A  96     -27.487  -8.457 -13.975  0.67 24.91           D  
ATOM   1470  HG ASER A  96     -28.538 -10.350 -14.074  0.67 27.97           D  
ATOM   1471  N  BSER A  96     -26.712  -7.875 -16.414  0.33 19.44           N  
ATOM   1472  CA BSER A  96     -27.326  -9.154 -16.088  0.33 19.57           C  
ATOM   1473  C  BSER A  96     -28.842  -9.134 -16.265  0.33 19.53           C  
ATOM   1474  O  BSER A  96     -29.434 -10.177 -16.545  0.33 21.27           O  
ATOM   1475  CB BSER A  96     -26.958  -9.553 -14.667  0.33 22.70           C  
ATOM   1476  OG BSER A  96     -27.557  -8.651 -13.769  0.33 24.21           O  
ATOM   1477  H  BSER A  96     -26.276  -7.505 -15.774  0.33 24.84           D  
ATOM   1478  HA BSER A  96     -26.967  -9.830 -16.683  0.33 18.47           D  
ATOM   1479  HB2BSER A  96     -27.261 -10.459 -14.490  0.33 21.23           D  
ATOM   1480  HB3BSER A  96     -25.995  -9.501 -14.571  0.33 21.12           D  
ATOM   1481  HG BSER A  96     -27.305  -7.868 -13.939  0.33 23.91           D  
ATOM   1482  N   GLU A  97     -29.498  -7.984 -16.114  1.00 20.55           N  
ATOM   1483  CA  GLU A  97     -30.922  -7.956 -16.381  1.00 20.78           C  
ATOM   1484  C   GLU A  97     -31.214  -8.285 -17.833  1.00 21.58           C  
ATOM   1485  O   GLU A  97     -32.208  -8.937 -18.118  1.00 23.23           O  
ATOM   1486  CB  GLU A  97     -31.516  -6.618 -15.948  1.00 20.74           C  
ATOM   1487  CG  GLU A  97     -31.534  -6.508 -14.444  1.00 21.24           C  
ATOM   1488  CD  GLU A  97     -31.457  -5.116 -13.876  1.00 20.58           C  
ATOM   1489  OE1 GLU A  97     -31.650  -4.143 -14.650  1.00 20.92           O  
ATOM   1490  OE2 GLU A  97     -31.214  -5.010 -12.654  1.00 20.74           O  
ATOM   1491  HA  GLU A  97     -31.339  -8.652 -15.850  1.00 21.00           D  
ATOM   1492  HB2 GLU A  97     -30.941  -5.903 -16.263  1.00 23.95           D  
ATOM   1493  HB3 GLU A  97     -32.425  -6.568 -16.282  1.00 16.84           D  
ATOM   1494  HG2 GLU A  97     -32.359  -6.916 -14.141  1.00 24.65           D  
ATOM   1495  HG3 GLU A  97     -30.743  -6.992 -14.123  1.00 24.44           D  
ATOM   1496  H  AGLU A  97     -29.180  -7.231 -15.864  0.67 24.74           D  
ATOM   1497  H  BGLU A  97     -29.159  -7.239 -15.865  0.33 24.61           D  
ATOM   1498  N   ARG A  98     -30.343  -7.905 -18.742  1.00 19.93           N  
ATOM   1499  CA  ARG A  98     -30.560  -8.213 -20.142  1.00 19.62           C  
ATOM   1500  C   ARG A  98     -30.146  -9.634 -20.454  1.00 20.57           C  
ATOM   1501  O   ARG A  98     -30.756 -10.276 -21.310  1.00 21.94           O  
ATOM   1502  CB  ARG A  98     -29.799  -7.227 -20.990  1.00 20.29           C  
ATOM   1503  CG  ARG A  98     -30.280  -5.779 -20.730  1.00 21.31           C  
ATOM   1504  CD  ARG A  98     -30.180  -4.922 -21.941  1.00 20.56           C  
ATOM   1505  NE  ARG A  98     -31.001  -5.386 -23.040  1.00 20.53           N  
ATOM   1506  CZ  ARG A  98     -32.278  -5.111 -23.166  1.00 20.05           C  
ATOM   1507  NH1 ARG A  98     -32.926  -4.364 -22.316  1.00 20.33           N  
ATOM   1508  NH2 ARG A  98     -32.922  -5.572 -24.214  1.00 21.52           N  
ATOM   1509  H   ARG A  98     -29.598  -7.507 -18.572  1.00 22.71           D  
ATOM   1510  HA  ARG A  98     -31.507  -8.127 -20.345  1.00 21.60           D  
ATOM   1511  HB2 ARG A  98     -28.849  -7.294 -20.819  1.00 20.67           D  
ATOM   1512  HB3 ARG A  98     -29.956  -7.442 -21.923  1.00 22.80           D  
ATOM   1513  HG2 ARG A  98     -31.207  -5.795 -20.446  1.00 23.56           D  
ATOM   1514  HG3 ARG A  98     -29.725  -5.360 -20.050  1.00 23.24           D  
ATOM   1515  HD2 ARG A  98     -30.409  -3.997 -21.714  1.00 19.16           D  
ATOM   1516  HD3 ARG A  98     -29.271  -4.953 -22.274  1.00 25.85           D  
ATOM   1517  HE  ARG A  98     -30.581  -5.649 -23.737  1.00 29.63           D  
ATOM   1518 HH11 ARG A  98     -33.770  -4.213 -22.432  1.00 33.15           D  
ATOM   1519 HH12 ARG A  98     -32.530  -4.055 -21.608  1.00 27.08           D  
ATOM   1520 HH21 ARG A  98     -33.762  -5.389 -24.304  1.00 28.19           D  
ATOM   1521 HH22 ARG A  98     -32.510  -6.053 -24.791  1.00 32.23           D  
ATOM   1522  N   ARG A  99     -29.096 -10.133 -19.815  1.00 20.11           N  
ATOM   1523  CA  ARG A  99     -28.706 -11.528 -19.985  1.00 21.63           C  
ATOM   1524  C   ARG A  99     -29.798 -12.451 -19.483  1.00 24.13           C  
ATOM   1525  O   ARG A  99     -30.037 -13.516 -20.069  1.00 27.89           O  
ATOM   1526  CB  ARG A  99     -27.410 -11.798 -19.231  1.00 22.46           C  
ATOM   1527  CG  ARG A  99     -26.223 -11.083 -19.809  1.00 21.75           C  
ATOM   1528  CD  ARG A  99     -25.030 -11.344 -18.956  1.00 21.94           C  
ATOM   1529  NE  ARG A  99     -23.783 -10.743 -19.360  1.00 21.57           N  
ATOM   1530  CZ  ARG A  99     -22.837 -11.326 -20.072  1.00 21.38           C  
ATOM   1531  NH1 ARG A  99     -23.040 -12.546 -20.584  1.00 23.48           N  
ATOM   1532  NH2 ARG A  99     -21.705 -10.689 -20.282  1.00 22.65           N  
ATOM   1533  H   ARG A  99     -28.599  -9.662 -19.292  1.00 28.71           D  
ATOM   1534  HA  ARG A  99     -28.533 -11.699 -20.929  1.00 28.85           D  
ATOM   1535  HB2 ARG A  99     -27.521 -11.529 -18.302  1.00 24.23           D  
ATOM   1536  HB3 ARG A  99     -27.221 -12.751 -19.274  1.00 28.77           D  
ATOM   1537  HG2 ARG A  99     -26.039 -11.399 -20.715  1.00 26.30           D  
ATOM   1538  HG3 ARG A  99     -26.393 -10.124 -19.797  1.00 26.77           D  
ATOM   1539  HD2 ARG A  99     -25.231 -10.995 -18.071  1.00 21.90           D  
ATOM   1540  HD3 ARG A  99     -24.912 -12.308 -18.897  1.00 28.39           D  
ATOM   1541  HE  ARG A  99     -23.693  -9.897 -19.244  1.00 30.21           D  
ATOM   1542 HH11 ARG A  99     -23.783 -12.956 -20.428  1.00 36.16           D  
ATOM   1543 HH12 ARG A  99     -22.444 -12.923 -21.071  1.00 37.57           D  
ATOM   1544 HH21 ARG A  99     -21.616  -9.905 -19.940  1.00 35.16           D  
ATOM   1545 HH22 ARG A  99     -21.085 -11.021 -20.775  1.00 35.15           D  
ATOM   1546  N  ATHR A 100     -30.462 -12.063 -18.398  0.61 24.00           N  
ATOM   1547  CA ATHR A 100     -31.467 -12.897 -17.743  0.61 26.15           C  
ATOM   1548  C  ATHR A 100     -32.807 -12.781 -18.459  0.61 26.44           C  
ATOM   1549  O  ATHR A 100     -33.341 -13.776 -18.963  0.61 30.57           O  
ATOM   1550  CB ATHR A 100     -31.565 -12.497 -16.263  0.61 26.61           C  
ATOM   1551  OG1ATHR A 100     -30.253 -12.544 -15.694  0.61 26.97           O  
ATOM   1552  CG2ATHR A 100     -32.492 -13.432 -15.465  0.61 28.23           C  
ATOM   1553  H  ATHR A 100     -30.342 -11.307 -17.995  0.61 30.33           D  
ATOM   1554  HA ATHR A 100     -31.175 -13.818 -17.789  0.61 25.89           D  
ATOM   1555  HB ATHR A 100     -31.908 -11.591 -16.182  0.61 31.41           D  
ATOM   1556  HG1ATHR A 100     -29.936 -13.317 -15.787  0.61 32.43           D  
ATOM   1557 HG21ATHR A 100     -32.613 -13.079 -14.570  0.61 31.47           D  
ATOM   1558 HG22ATHR A 100     -33.361 -13.503 -15.885  0.61 31.48           D  
ATOM   1559 HG23ATHR A 100     -32.089 -14.313 -15.400  0.61 29.96           D  
ATOM   1560  N  BTHR A 100     -30.504 -12.063 -18.428  0.39 23.97           N  
ATOM   1561  CA BTHR A 100     -31.455 -12.977 -17.803  0.39 26.55           C  
ATOM   1562  C  BTHR A 100     -32.897 -12.785 -18.255  0.39 26.14           C  
ATOM   1563  O  BTHR A 100     -33.642 -13.770 -18.303  0.39 26.68           O  
ATOM   1564  CB BTHR A 100     -31.373 -12.896 -16.275  0.39 28.49           C  
ATOM   1565  OG1BTHR A 100     -31.748 -11.587 -15.832  0.39 29.74           O  
ATOM   1566  CG2BTHR A 100     -29.965 -13.204 -15.796  0.39 31.78           C  
ATOM   1567  H  BTHR A 100     -30.448 -11.293 -18.044  0.39 29.94           D  
ATOM   1568  HA BTHR A 100     -31.197 -13.876 -18.055  0.39 25.85           D  
ATOM   1569  HB BTHR A 100     -31.972 -13.554 -15.890  0.39 31.01           D  
ATOM   1570  HG1BTHR A 100     -31.236 -11.344 -15.211  0.39 29.57           D  
ATOM   1571 HG21BTHR A 100     -29.512 -13.808 -16.407  0.39 29.31           D  
ATOM   1572 HG22BTHR A 100     -29.457 -12.379 -15.718  0.39 28.77           D  
ATOM   1573 HG23BTHR A 100     -30.015 -13.627 -14.921  0.39 32.59           D  
ATOM   1574  N   TYR A 101     -33.335 -11.564 -18.576  1.00 26.44           N  
ATOM   1575  CA  TYR A 101     -34.702 -11.366 -19.054  1.00 26.64           C  
ATOM   1576  C   TYR A 101     -34.818 -11.280 -20.555  1.00 27.44           C  
ATOM   1577  O   TYR A 101     -35.892 -11.577 -21.089  1.00 29.43           O  
ATOM   1578  CB  TYR A 101     -35.295 -10.053 -18.523  1.00 28.75           C  
ATOM   1579  CG  TYR A 101     -35.297  -9.905 -17.041  1.00 26.83           C  
ATOM   1580  CD1 TYR A 101     -35.490 -11.002 -16.212  1.00 39.76           C  
ATOM   1581  CD2 TYR A 101     -35.104  -8.667 -16.460  1.00 28.33           C  
ATOM   1582  CE1 TYR A 101     -35.492 -10.865 -14.826  1.00 45.21           C  
ATOM   1583  CE2 TYR A 101     -35.111  -8.513 -15.073  1.00 34.69           C  
ATOM   1584  CZ  TYR A 101     -35.301  -9.620 -14.269  1.00 38.22           C  
ATOM   1585  OH  TYR A 101     -35.309  -9.470 -12.900  1.00 40.07           O  
ATOM   1586  H   TYR A 101     -32.889 -10.840 -18.458  1.00 31.43           D  
ATOM   1587  HA  TYR A 101     -35.256 -12.110 -18.770  1.00 35.11           D  
ATOM   1588  HB2 TYR A 101     -34.812  -9.293 -18.904  1.00 36.38           D  
ATOM   1589  HB3 TYR A 101     -36.224 -10.018 -18.815  1.00 36.51           D  
ATOM   1590  HD1 TYR A 101     -35.619 -11.841 -16.594  1.00 41.01           D  
ATOM   1591  HD2 TYR A 101     -34.980  -7.915 -17.001  1.00 35.40           D  
ATOM   1592  HE1 TYR A 101     -35.621 -11.610 -14.279  1.00 44.05           D  
ATOM   1593  HE2 TYR A 101     -34.986  -7.669 -14.689  1.00 36.17           D  
ATOM   1594  HH  TYR A 101     -34.842  -8.808 -12.682  1.00 39.44           D  
ATOM   1595  N   TYR A 102     -33.775 -10.836 -21.253  1.00 25.10           N  
ATOM   1596  CA  TYR A 102     -33.920 -10.403 -22.640  1.00 25.60           C  
ATOM   1597  C   TYR A 102     -32.979 -11.144 -23.575  1.00 28.58           C  
ATOM   1598  O   TYR A 102     -32.627 -10.625 -24.640  1.00 30.88           O  
ATOM   1599  CB  TYR A 102     -33.774  -8.883 -22.769  1.00 27.52           C  
ATOM   1600  CG  TYR A 102     -34.707  -8.121 -21.824  1.00 24.75           C  
ATOM   1601  CD1 TYR A 102     -36.080  -8.324 -21.855  1.00 28.60           C  
ATOM   1602  CD2 TYR A 102     -34.212  -7.239 -20.885  1.00 25.50           C  
ATOM   1603  CE1 TYR A 102     -36.907  -7.657 -20.996  1.00 27.17           C  
ATOM   1604  CE2 TYR A 102     -35.027  -6.596 -20.003  1.00 29.11           C  
ATOM   1605  CZ  TYR A 102     -36.379  -6.812 -20.054  1.00 26.16           C  
ATOM   1606  OH  TYR A 102     -37.189  -6.130 -19.159  1.00 29.86           O  
ATOM   1607  H   TYR A 102     -32.967 -10.784 -20.952  1.00 33.76           D  
ATOM   1608  HA  TYR A 102     -34.826 -10.623 -22.915  1.00 33.44           D  
ATOM   1609  HB2 TYR A 102     -32.858  -8.671 -22.531  1.00 22.63           D  
ATOM   1610  HB3 TYR A 102     -33.946  -8.623 -23.688  1.00 31.36           D  
ATOM   1611  HD1 TYR A 102     -36.452  -8.912 -22.476  1.00 30.54           D  
ATOM   1612  HD2 TYR A 102     -33.296  -7.098 -20.840  1.00 32.54           D  
ATOM   1613  HE1 TYR A 102     -37.823  -7.818 -21.036  1.00 35.19           D  
ATOM   1614  HE2 TYR A 102     -34.678  -6.001 -19.380  1.00 31.91           D  
ATOM   1615  HH  TYR A 102     -37.991  -6.360 -19.266  1.00 39.65           D  
ATOM   1616  N   GLY A 103     -32.555 -12.344 -23.182  1.00 28.47           N  
ATOM   1617  CA  GLY A 103     -31.925 -13.283 -24.082  1.00 34.26           C  
ATOM   1618  C   GLY A 103     -30.538 -12.943 -24.543  1.00 28.41           C  
ATOM   1619  O   GLY A 103     -30.098 -13.468 -25.568  1.00 30.75           O  
ATOM   1620  H   GLY A 103     -32.639 -12.660 -22.383  1.00 34.38           D  
ATOM   1621  HA2 GLY A 103     -31.876 -14.142 -23.634  1.00 35.06           D  
ATOM   1622  HA3 GLY A 103     -32.477 -13.374 -24.872  1.00 44.97           D  
ATOM   1623  N   GLU A 104     -29.802 -12.107 -23.810  1.00 23.78           N  
ATOM   1624  CA  GLU A 104     -28.470 -11.735 -24.260  1.00 23.34           C  
ATOM   1625  C   GLU A 104     -27.461 -12.766 -23.776  1.00 23.99           C  
ATOM   1626  O   GLU A 104     -27.037 -12.763 -22.630  1.00 26.41           O  
ATOM   1627  CB  GLU A 104     -28.107 -10.329 -23.813  1.00 22.87           C  
ATOM   1628  CG  GLU A 104     -29.014  -9.326 -24.451  1.00 22.77           C  
ATOM   1629  CD  GLU A 104     -28.486  -7.916 -24.384  1.00 23.90           C  
ATOM   1630  OE1 GLU A 104     -27.395  -7.708 -23.820  1.00 27.69           O  
ATOM   1631  OE2 GLU A 104     -29.225  -7.033 -24.864  1.00 23.86           O  
ATOM   1632  H   GLU A 104     -30.055 -11.777 -23.063  1.00 30.22           D  
ATOM   1633  HA  GLU A 104     -28.461 -11.733 -25.228  1.00 19.04           D  
ATOM   1634  HB2 GLU A 104     -28.133 -10.253 -22.840  1.00 18.56           D  
ATOM   1635  HB3 GLU A 104     -27.210 -10.136 -24.120  1.00 22.89           D  
ATOM   1636  HG2 GLU A 104     -29.110  -9.534 -25.394  1.00 19.12           D  
ATOM   1637  HG3 GLU A 104     -29.866  -9.377 -24.011  1.00 18.90           D  
ATOM   1638  N   THR A 105     -27.045 -13.623 -24.694  1.00 24.91           N  
ATOM   1639  CA  THR A 105     -26.039 -14.632 -24.440  1.00 24.21           C  
ATOM   1640  C   THR A 105     -24.664 -14.004 -24.523  1.00 24.32           C  
ATOM   1641  O   THR A 105     -24.491 -12.871 -24.966  1.00 23.44           O  
ATOM   1642  CB  THR A 105     -26.108 -15.701 -25.532  1.00 28.34           C  
ATOM   1643  OG1 THR A 105     -25.859 -15.071 -26.783  1.00 29.12           O  
ATOM   1644  CG2 THR A 105     -27.492 -16.356 -25.596  1.00 32.30           C  
ATOM   1645  H   THR A 105     -27.340 -13.625 -25.503  1.00 32.26           D  
ATOM   1646  HA  THR A 105     -26.165 -15.005 -23.553  1.00 24.60           D  
ATOM   1647  HB  THR A 105     -25.419 -16.377 -25.385  1.00 29.18           D  
ATOM   1648  HG1 THR A 105     -26.233 -15.499 -27.403  1.00 42.77           D  
ATOM   1649 HG21 THR A 105     -28.142 -15.726 -25.951  1.00 35.13           D  
ATOM   1650 HG22 THR A 105     -27.449 -17.119 -26.196  1.00 37.30           D  
ATOM   1651 HG23 THR A 105     -27.786 -16.652 -24.726  1.00 32.68           D  
ATOM   1652  N   ASP A 106     -23.657 -14.768 -24.142  1.00 24.93           N  
ATOM   1653  CA  ASP A 106     -22.300 -14.275 -24.258  1.00 24.60           C  
ATOM   1654  C   ASP A 106     -21.987 -13.881 -25.687  1.00 26.38           C  
ATOM   1655  O   ASP A 106     -21.305 -12.877 -25.927  1.00 27.89           O  
ATOM   1656  CB  ASP A 106     -21.318 -15.347 -23.807  1.00 26.42           C  
ATOM   1657  CG  ASP A 106     -21.277 -15.512 -22.315  1.00 30.87           C  
ATOM   1658  OD1 ASP A 106     -21.311 -14.505 -21.596  1.00 32.54           O  
ATOM   1659  OD2 ASP A 106     -21.159 -16.655 -21.844  1.00 39.50           O  
ATOM   1660  H   ASP A 106     -23.733 -15.548 -23.808  1.00 31.59           D  
ATOM   1661  HA  ASP A 106     -22.203 -13.504 -23.691  1.00 25.50           D  
ATOM   1662  HB2 ASP A 106     -21.593 -16.192 -24.203  1.00 25.41           D  
ATOM   1663  HB3 ASP A 106     -20.436 -15.079 -24.118  1.00 27.45           D  
ATOM   1664  N  AGLU A 107     -22.473 -14.636 -26.666  0.50 25.92           N  
ATOM   1665  CA AGLU A 107     -22.117 -14.287 -28.035  0.50 26.99           C  
ATOM   1666  C  AGLU A 107     -22.852 -13.036 -28.507  0.50 24.91           C  
ATOM   1667  O  AGLU A 107     -22.316 -12.264 -29.309  0.50 26.92           O  
ATOM   1668  CB AGLU A 107     -22.366 -15.481 -28.946  0.50 31.44           C  
ATOM   1669  CG AGLU A 107     -21.350 -16.601 -28.730  0.50 34.85           C  
ATOM   1670  HA AGLU A 107     -21.167 -14.087 -28.078  0.50 24.35           D  
ATOM   1671  HB2AGLU A 107     -23.255 -15.836 -28.768  0.50 29.38           D  
ATOM   1672  HB3AGLU A 107     -22.294 -15.186 -29.869  0.50 31.73           D  
ATOM   1673  HG2AGLU A 107     -21.587 -17.117 -27.945  0.50 25.27           D  
ATOM   1674  HG3AGLU A 107     -21.326 -17.173 -29.514  0.50 34.67           D  
ATOM   1675  N  BGLU A 107     -22.446 -14.680 -26.649  0.50 26.12           N  
ATOM   1676  CA BGLU A 107     -22.190 -14.355 -28.041  0.50 26.96           C  
ATOM   1677  C  BGLU A 107     -22.798 -13.008 -28.391  0.50 24.79           C  
ATOM   1678  O  BGLU A 107     -22.133 -12.152 -28.986  0.50 25.03           O  
ATOM   1679  CB BGLU A 107     -22.756 -15.452 -28.943  0.50 29.01           C  
ATOM   1680  CG BGLU A 107     -22.549 -15.168 -30.433  0.50 32.22           C  
ATOM   1681  HA BGLU A 107     -21.232 -14.287 -28.193  0.50 25.05           D  
ATOM   1682  HB2BGLU A 107     -22.312 -16.288 -28.722  0.50 33.16           D  
ATOM   1683  HB3BGLU A 107     -23.710 -15.542 -28.787  0.50 29.26           D  
ATOM   1684  HG2BGLU A 107     -22.766 -15.959 -30.953  0.50 31.18           D  
ATOM   1685  HG3BGLU A 107     -23.120 -14.426 -30.699  0.50 28.56           D  
ATOM   1686  N   ILE A 108     -24.067 -12.807 -28.020  1.00 24.06           N  
ATOM   1687  CA  ILE A 108     -24.752 -11.561 -28.338  1.00 23.74           C  
ATOM   1688  C   ILE A 108     -24.050 -10.382 -27.693  1.00 22.06           C  
ATOM   1689  O   ILE A 108     -23.825  -9.362 -28.339  1.00 23.24           O  
ATOM   1690  CB  ILE A 108     -26.224 -11.665 -27.947  1.00 25.39           C  
ATOM   1691  CG1 ILE A 108     -26.879 -12.601 -28.953  1.00 31.34           C  
ATOM   1692  CG2 ILE A 108     -26.858 -10.297 -27.918  1.00 28.41           C  
ATOM   1693  CD1 ILE A 108     -28.185 -13.126 -28.550  1.00 43.42           C  
ATOM   1694  HA  ILE A 108     -24.715 -11.413 -29.295  1.00 25.61           D  
ATOM   1695  HB  ILE A 108     -26.277 -12.068 -27.066  1.00 25.01           D  
ATOM   1696 HG12 ILE A 108     -26.980 -12.124 -29.799  1.00 33.53           D  
ATOM   1697 HG13 ILE A 108     -26.288 -13.366 -29.071  1.00 31.10           D  
ATOM   1698 HG21 ILE A 108     -26.747  -9.903 -28.802  1.00 30.79           D  
ATOM   1699 HG22 ILE A 108     -27.798 -10.405 -27.706  1.00 30.21           D  
ATOM   1700 HG23 ILE A 108     -26.430  -9.749 -27.241  1.00 25.63           D  
ATOM   1701 HD11 ILE A 108     -28.096 -13.564 -27.682  1.00 41.65           D  
ATOM   1702 HD12 ILE A 108     -28.804 -12.380 -28.501  1.00 46.21           D  
ATOM   1703 HD13 ILE A 108     -28.473 -13.770 -29.223  1.00 47.32           D  
ATOM   1704  N   VAL A 109     -23.676 -10.510 -26.429  1.00 22.10           N  
ATOM   1705  CA  VAL A 109     -22.974  -9.428 -25.748  1.00 21.81           C  
ATOM   1706  C   VAL A 109     -21.656  -9.132 -26.438  1.00 21.68           C  
ATOM   1707  O   VAL A 109     -21.305  -7.984 -26.684  1.00 22.01           O  
ATOM   1708  CB  VAL A 109     -22.781  -9.770 -24.266  1.00 22.06           C  
ATOM   1709  CG1 VAL A 109     -21.942  -8.727 -23.581  1.00 23.40           C  
ATOM   1710  CG2 VAL A 109     -24.127  -9.908 -23.570  1.00 23.39           C  
ATOM   1711  H   VAL A 109     -23.851 -11.188 -25.930  1.00 27.21           D  
ATOM   1712  HA  VAL A 109     -23.509  -8.633 -25.813  1.00 19.77           D  
ATOM   1713  HB  VAL A 109     -22.311 -10.607 -24.204  1.00 22.82           D  
ATOM   1714 HG11 VAL A 109     -21.893  -8.958 -22.641  1.00 23.38           D  
ATOM   1715 HG12 VAL A 109     -21.054  -8.705 -23.971  1.00 26.25           D  
ATOM   1716 HG13 VAL A 109     -22.372  -7.865 -23.686  1.00 21.82           D  
ATOM   1717 HG21 VAL A 109     -24.661 -10.610 -23.994  1.00 23.98           D  
ATOM   1718 HG22 VAL A 109     -23.996 -10.108 -22.628  1.00 24.71           D  
ATOM   1719 HG23 VAL A 109     -24.599  -9.062 -23.635  1.00 22.88           D  
ATOM   1720  N   ALA A 110     -20.902 -10.184 -26.764  1.00 22.17           N  
ATOM   1721  CA  ALA A 110     -19.608  -9.989 -27.393  1.00 22.90           C  
ATOM   1722  C   ALA A 110     -19.753  -9.290 -28.734  1.00 23.27           C  
ATOM   1723  O   ALA A 110     -18.964  -8.404 -29.062  1.00 23.53           O  
ATOM   1724  CB  ALA A 110     -18.901 -11.333 -27.554  1.00 26.49           C  
ATOM   1725  H   ALA A 110     -21.129 -11.011 -26.657  1.00 33.52           D  
ATOM   1726  HA  ALA A 110     -19.049  -9.432 -26.828  1.00 23.35           D  
ATOM   1727  HB1 ALA A 110     -19.424 -11.914 -28.142  1.00 27.90           D  
ATOM   1728  HB2 ALA A 110     -18.012 -11.167 -27.913  1.00 29.42           D  
ATOM   1729  HB3 ALA A 110     -18.805 -11.728 -26.672  1.00 26.48           D  
ATOM   1730  N   GLN A 111     -20.769  -9.654 -29.504  1.00 22.69           N  
ATOM   1731  C   GLN A 111     -21.340  -7.516 -30.559  1.00 22.06           C  
ATOM   1732  O   GLN A 111     -20.832  -6.645 -31.267  1.00 23.21           O  
ATOM   1733  CA AGLN A 111     -21.008  -8.984 -30.773  0.47 23.56           C  
ATOM   1734  CB AGLN A 111     -22.142  -9.686 -31.533  0.47 25.73           C  
ATOM   1735  CG AGLN A 111     -21.903 -11.165 -31.830  0.47 29.83           C  
ATOM   1736  H  AGLN A 111     -21.326 -10.288 -29.321  0.47 28.73           D  
ATOM   1737  HA AGLN A 111     -20.202  -9.024 -31.309  0.47 27.01           D  
ATOM   1738  HB2AGLN A 111     -22.966  -9.626 -31.018  0.47 22.66           D  
ATOM   1739  HB3AGLN A 111     -22.257  -9.238 -32.390  0.47 27.87           D  
ATOM   1740  CA BGLN A 111     -20.991  -8.981 -30.770  0.53 23.36           C  
ATOM   1741  CB BGLN A 111     -22.090  -9.692 -31.564  0.53 25.75           C  
ATOM   1742  CG BGLN A 111     -22.313  -9.076 -32.948  0.53 29.79           C  
ATOM   1743  H  BGLN A 111     -21.330 -10.286 -29.324  0.53 28.78           D  
ATOM   1744  HA BGLN A 111     -20.170  -9.005 -31.284  0.53 27.00           D  
ATOM   1745  HB2BGLN A 111     -21.841 -10.625 -31.686  0.53 26.48           D  
ATOM   1746  HB3BGLN A 111     -22.930  -9.647 -31.074  0.53 22.69           D  
ATOM   1747  N   LYS A 112     -22.188  -7.218 -29.575  1.00 20.94           N  
ATOM   1748  CA  LYS A 112     -22.540  -5.828 -29.321  1.00 21.29           C  
ATOM   1749  C   LYS A 112     -21.330  -5.038 -28.899  1.00 19.63           C  
ATOM   1750  O   LYS A 112     -21.138  -3.912 -29.330  1.00 20.64           O  
ATOM   1751  CB  LYS A 112     -23.633  -5.732 -28.258  1.00 20.86           C  
ATOM   1752  CG  LYS A 112     -25.010  -6.180 -28.698  1.00 22.46           C  
ATOM   1753  CD  LYS A 112     -26.035  -5.852 -27.613  1.00 21.01           C  
ATOM   1754  CE  LYS A 112     -27.428  -6.121 -28.104  1.00 21.63           C  
ATOM   1755  NZ  LYS A 112     -28.406  -5.611 -27.136  1.00 21.25           N  
ATOM   1756  H   LYS A 112     -22.554  -7.791 -29.040  1.00 30.34           D  
ATOM   1757  HA  LYS A 112     -22.832  -5.430 -30.158  1.00 28.99           D  
ATOM   1758  HB2 LYS A 112     -23.396  -6.271 -27.487  1.00 22.61           D  
ATOM   1759  HB3 LYS A 112     -23.681  -4.809 -27.967  1.00 20.68           D  
ATOM   1760  HG2 LYS A 112     -25.245  -5.740 -29.532  1.00 24.13           D  
ATOM   1761  HG3 LYS A 112     -25.036  -7.145 -28.798  1.00 23.04           D  
ATOM   1762  HD2 LYS A 112     -25.869  -6.397 -26.827  1.00 20.54           D  
ATOM   1763  HD3 LYS A 112     -25.965  -4.912 -27.402  1.00 23.00           D  
ATOM   1764  HE2 LYS A 112     -27.547  -5.689 -28.971  1.00 24.47           D  
ATOM   1765  HE3 LYS A 112     -27.531  -7.084 -28.179  1.00 27.40           D  
ATOM   1766  HZ1 LYS A 112     -29.218  -5.583 -27.506  1.00 34.41           D  
ATOM   1767  HZ2 LYS A 112     -28.423  -6.158 -26.428  1.00 30.03           D  
ATOM   1768  HZ3 LYS A 112     -28.169  -4.792 -26.869  1.00 34.61           D  
ATOM   1769  N   VAL A 113     -20.519  -5.593 -28.015  1.00 20.46           N  
ATOM   1770  CA  VAL A 113     -19.338  -4.879 -27.554  1.00 20.48           C  
ATOM   1771  C   VAL A 113     -18.399  -4.592 -28.716  1.00 20.90           C  
ATOM   1772  O   VAL A 113     -17.868  -3.490 -28.857  1.00 21.73           O  
ATOM   1773  CB  VAL A 113     -18.608  -5.664 -26.454  1.00 21.15           C  
ATOM   1774  CG1 VAL A 113     -17.254  -5.011 -26.155  1.00 23.98           C  
ATOM   1775  CG2 VAL A 113     -19.458  -5.778 -25.215  1.00 21.91           C  
ATOM   1776  H   VAL A 113     -20.658  -6.364 -27.649  1.00 20.08           D  
ATOM   1777  HA  VAL A 113     -19.641  -4.043 -27.162  1.00 21.20           D  
ATOM   1778  HB  VAL A 113     -18.455  -6.565 -26.795  1.00 24.74           D  
ATOM   1779 HG11 VAL A 113     -16.885  -5.425 -25.359  1.00 26.88           D  
ATOM   1780 HG12 VAL A 113     -16.658  -5.167 -26.906  1.00 26.54           D  
ATOM   1781 HG13 VAL A 113     -17.350  -4.053 -26.039  1.00 25.57           D  
ATOM   1782 HG21 VAL A 113     -20.296  -6.198 -25.470  1.00 26.25           D  
ATOM   1783 HG22 VAL A 113     -18.995  -6.316 -24.544  1.00 26.87           D  
ATOM   1784 HG23 VAL A 113     -19.623  -4.876 -24.884  1.00 25.16           D  
ATOM   1785  N   SER A 114     -18.183  -5.585 -29.569  1.00 21.56           N  
ATOM   1786  CA  SER A 114     -17.299  -5.414 -30.714  1.00 22.70           C  
ATOM   1787  C   SER A 114     -17.795  -4.298 -31.622  1.00 21.30           C  
ATOM   1788  O   SER A 114     -17.022  -3.443 -32.063  1.00 23.31           O  
ATOM   1789  CB  SER A 114     -17.219  -6.752 -31.466  1.00 26.65           C  
ATOM   1790  OG  SER A 114     -16.419  -6.614 -32.637  1.00 30.43           O  
ATOM   1791  H   SER A 114     -18.545  -6.360 -29.500  1.00 28.25           D  
ATOM   1792  HA  SER A 114     -16.417  -5.161 -30.400  1.00 28.21           D  
ATOM   1793  HB2 SER A 114     -16.826  -7.407 -30.864  1.00 30.75           D  
ATOM   1794  HB3 SER A 114     -18.102  -7.060 -31.744  1.00 29.40           D  
ATOM   1795  HG  SER A 114     -15.602  -6.726 -32.475  1.00 32.26           D  
ATOM   1796  N   GLU A 115     -19.090  -4.301 -31.905  1.00 21.53           N  
ATOM   1797  CA  GLU A 115     -19.642  -3.275 -32.767  1.00 21.61           C  
ATOM   1798  C   GLU A 115     -19.558  -1.909 -32.122  1.00 21.72           C  
ATOM   1799  O   GLU A 115     -19.282  -0.915 -32.794  1.00 22.33           O  
ATOM   1800  CB  GLU A 115     -21.082  -3.625 -33.098  1.00 24.02           C  
ATOM   1801  CG  GLU A 115     -21.172  -4.748 -34.106  1.00 27.30           C  
ATOM   1802  CD  GLU A 115     -20.579  -4.361 -35.454  1.00 37.85           C  
ATOM   1803  OE1 GLU A 115     -19.918  -5.212 -36.079  1.00 52.57           O  
ATOM   1804  OE2 GLU A 115     -20.751  -3.185 -35.855  1.00 38.14           O  
ATOM   1805  H   GLU A 115     -19.664  -4.885 -31.617  1.00 23.59           D  
ATOM   1806  HA  GLU A 115     -19.117  -3.231 -33.585  1.00 21.52           D  
ATOM   1807  HB2 GLU A 115     -21.523  -3.893 -32.272  1.00 25.52           D  
ATOM   1808  HB3 GLU A 115     -21.534  -2.844 -33.474  1.00 30.43           D  
ATOM   1809  HG2 GLU A 115     -20.675  -5.516 -33.769  1.00 30.24           D  
ATOM   1810  HG3 GLU A 115     -22.105  -4.983 -34.224  1.00 30.50           D  
ATOM   1811  N   ALA A 116     -19.815  -1.824 -30.818  1.00 20.11           N  
ATOM   1812  CA  ALA A 116     -19.726  -0.545 -30.151  1.00 20.16           C  
ATOM   1813  C   ALA A 116     -18.316  -0.013 -30.238  1.00 19.40           C  
ATOM   1814  O   ALA A 116     -18.104   1.170 -30.475  1.00 21.21           O  
ATOM   1815  CB  ALA A 116     -20.167  -0.708 -28.711  1.00 21.31           C  
ATOM   1816  H   ALA A 116     -20.006  -2.503 -30.322  1.00 23.18           D  
ATOM   1817  HA  ALA A 116     -20.314   0.099 -30.595  1.00 25.63           D  
ATOM   1818  HB1 ALA A 116     -21.101  -0.992 -28.668  1.00 22.55           D  
ATOM   1819  HB2 ALA A 116     -19.592  -1.396 -28.320  1.00 16.51           D  
ATOM   1820  HB3 ALA A 116     -20.038   0.157 -28.271  1.00 23.14           D  
ATOM   1821  N   CYS A 117     -17.338  -0.878 -30.035  1.00 21.14           N  
ATOM   1822  CA  CYS A 117     -15.967  -0.405 -30.109  1.00 21.89           C  
ATOM   1823  C   CYS A 117     -15.641   0.073 -31.513  1.00 22.74           C  
ATOM   1824  O   CYS A 117     -14.997   1.105 -31.684  1.00 23.32           O  
ATOM   1825  CB  CYS A 117     -15.002  -1.501 -29.681  1.00 23.66           C  
ATOM   1826  SG  CYS A 117     -15.021  -1.828 -27.922  1.00 25.10           S  
ATOM   1827  H   CYS A 117     -17.443  -1.722 -29.902  1.00 22.37           D  
ATOM   1828  HA  CYS A 117     -15.867   0.350 -29.497  1.00 24.00           D  
ATOM   1829  HB2 CYS A 117     -15.236  -2.326 -30.139  1.00 19.56           D  
ATOM   1830  HB3 CYS A 117     -14.096  -1.233 -29.924  1.00 29.90           D  
ATOM   1831  N   LYS A 118     -16.107  -0.646 -32.531  1.00 22.52           N  
ATOM   1832  CA  LYS A 118     -15.815  -0.238 -33.901  1.00 24.00           C  
ATOM   1833  C   LYS A 118     -16.432   1.105 -34.181  1.00 24.34           C  
ATOM   1834  O   LYS A 118     -15.902   1.878 -34.985  1.00 27.83           O  
ATOM   1835  CB  LYS A 118     -16.376  -1.255 -34.906  1.00 26.93           C  
ATOM   1836  CG  LYS A 118     -15.639  -2.563 -35.062  1.00 39.60           C  
ATOM   1837  CD  LYS A 118     -16.307  -3.454 -36.143  1.00 49.56           C  
ATOM   1838  H   LYS A 118     -16.617  -1.337 -32.454  1.00 31.26           D  
ATOM   1839  HA  LYS A 118     -14.852  -0.125 -34.041  1.00 18.68           D  
ATOM   1840  HB2 LYS A 118     -17.301  -1.461 -34.700  1.00 23.02           D  
ATOM   1841  HB3 LYS A 118     -16.333  -0.833 -35.787  1.00 35.98           D  
ATOM   1842  HG2 LYS A 118     -14.738  -2.374 -35.352  1.00 43.10           D  
ATOM   1843  HG3 LYS A 118     -15.629  -3.044 -34.225  1.00 42.66           D  
ATOM   1844  HD2 LYS A 118     -16.620  -4.290 -35.752  1.00 42.61           D  
ATOM   1845  HD3 LYS A 118     -17.048  -2.969 -36.544  1.00 37.31           D  
ATOM   1846  N   GLN A 119     -17.558   1.412 -33.538  1.00 22.33           N  
ATOM   1847  CA  GLN A 119     -18.242   2.661 -33.755  1.00 21.65           C  
ATOM   1848  C   GLN A 119     -17.794   3.751 -32.812  1.00 22.80           C  
ATOM   1849  O   GLN A 119     -18.401   4.823 -32.800  1.00 25.91           O  
ATOM   1850  CB  GLN A 119     -19.744   2.437 -33.671  1.00 22.87           C  
ATOM   1851  CG  GLN A 119     -20.214   1.555 -34.789  1.00 25.49           C  
ATOM   1852  CD  GLN A 119     -21.693   1.366 -34.769  1.00 24.99           C  
ATOM   1853  OE1 GLN A 119     -22.438   2.332 -34.706  1.00 30.17           O  
ATOM   1854  NE2 GLN A 119     -22.131   0.127 -34.821  1.00 28.62           N  
ATOM   1855  HA  GLN A 119     -18.049   2.961 -34.651  1.00 26.87           D  
ATOM   1856  HB2 GLN A 119     -19.965   1.981 -32.835  1.00 24.72           D  
ATOM   1857  HB3 GLN A 119     -20.202   3.300 -33.713  1.00 22.43           D  
ATOM   1858  HG2 GLN A 119     -19.997   1.971 -35.639  1.00 27.40           D  
ATOM   1859  HG3 GLN A 119     -19.767   0.700 -34.718  1.00 22.33           D  
ATOM   1860 HE21 GLN A 119     -21.622  -0.520 -34.564  1.00 46.02           D  
ATOM   1861 HE22 GLN A 119     -22.927  -0.028 -35.130  1.00 43.15           D  
ATOM   1862  H  AGLN A 119     -17.946   0.900 -32.958  0.69 27.50           D  
ATOM   1863  H  BGLN A 119     -17.944   0.899 -32.962  0.31 27.30           D  
ATOM   1864  N   GLY A 120     -16.741   3.529 -32.051  1.00 22.47           N  
ATOM   1865  CA  GLY A 120     -16.150   4.593 -31.278  1.00 22.99           C  
ATOM   1866  C   GLY A 120     -16.752   4.807 -29.918  1.00 22.94           C  
ATOM   1867  O   GLY A 120     -16.488   5.835 -29.298  1.00 26.56           O  
ATOM   1868  H   GLY A 120     -16.359   2.761 -31.977  1.00 28.29           D  
ATOM   1869  HA2 GLY A 120     -15.202   4.398 -31.147  1.00 21.62           D  
ATOM   1870  HA3 GLY A 120     -16.250   5.418 -31.777  1.00 25.21           D  
ATOM   1871  N   PHE A 121     -17.530   3.866 -29.415  1.00 20.93           N  
ATOM   1872  CA  PHE A 121     -18.100   4.014 -28.086  1.00 19.77           C  
ATOM   1873  C   PHE A 121     -17.094   3.638 -27.022  1.00 21.57           C  
ATOM   1874  O   PHE A 121     -16.221   2.794 -27.229  1.00 22.03           O  
ATOM   1875  CB  PHE A 121     -19.287   3.079 -27.892  1.00 20.91           C  
ATOM   1876  CG  PHE A 121     -20.538   3.558 -28.524  1.00 20.30           C  
ATOM   1877  CD1 PHE A 121     -20.720   3.503 -29.900  1.00 23.56           C  
ATOM   1878  CD2 PHE A 121     -21.539   4.076 -27.734  1.00 21.35           C  
ATOM   1879  CE1 PHE A 121     -21.876   3.972 -30.464  1.00 23.87           C  
ATOM   1880  CE2 PHE A 121     -22.702   4.545 -28.288  1.00 22.38           C  
ATOM   1881  CZ  PHE A 121     -22.879   4.482 -29.647  1.00 24.05           C  
ATOM   1882  H   PHE A 121     -17.707   3.130 -29.822  1.00 23.85           D  
ATOM   1883  HA  PHE A 121     -18.418   4.928 -27.953  1.00 18.26           D  
ATOM   1884  HB2 PHE A 121     -19.072   2.203 -28.241  1.00 20.98           D  
ATOM   1885  HB3 PHE A 121     -19.454   3.013 -26.926  1.00 21.46           D  
ATOM   1886  HD1 PHE A 121     -20.057   3.165 -30.454  1.00 31.95           D  
ATOM   1887  HD2 PHE A 121     -21.395   4.102 -26.812  1.00 27.74           D  
ATOM   1888  HE1 PHE A 121     -21.969   3.922 -31.395  1.00 29.76           D  
ATOM   1889  HE2 PHE A 121     -23.368   4.891 -27.737  1.00 26.72           D  
ATOM   1890  HZ  PHE A 121     -23.666   4.805 -30.019  1.00 31.94           D  
ATOM   1891  N   MET A 122     -17.264   4.231 -25.858  1.00 19.89           N  
ATOM   1892  C   MET A 122     -17.826   2.700 -24.138  1.00 19.92           C  
ATOM   1893  O   MET A 122     -19.024   3.030 -24.162  1.00 22.03           O  
ATOM   1894  CA AMET A 122     -16.759   3.657 -24.633  0.76 19.81           C  
ATOM   1895  CB AMET A 122     -16.569   4.757 -23.606  0.76 22.18           C  
ATOM   1896  CG AMET A 122     -15.557   5.771 -23.987  0.76 23.71           C  
ATOM   1897  SD AMET A 122     -13.907   5.077 -24.002  0.76 28.28           S  
ATOM   1898  CE AMET A 122     -13.788   4.596 -22.262  0.76 34.54           C  
ATOM   1899  H  AMET A 122     -17.682   4.967 -25.756  0.76 23.39           D  
ATOM   1900  HA AMET A 122     -15.917   3.195 -24.809  0.76 22.29           D  
ATOM   1901  HB2AMET A 122     -17.418   5.215 -23.483  0.76 24.22           D  
ATOM   1902  HB3AMET A 122     -16.279   4.337 -22.773  0.76 23.63           D  
ATOM   1903  HG2AMET A 122     -15.764   6.112 -24.872  0.76 27.14           D  
ATOM   1904  HG3AMET A 122     -15.557   6.490 -23.334  0.76 30.62           D  
ATOM   1905  HE1AMET A 122     -14.298   5.224 -21.716  0.76 30.00           D  
ATOM   1906  HE2AMET A 122     -14.165   3.706 -22.146  0.76 26.77           D  
ATOM   1907  HE3AMET A 122     -12.859   4.601 -21.974  0.76 32.61           D  
ATOM   1908  CA BMET A 122     -16.763   3.665 -24.622  0.24 20.19           C  
ATOM   1909  CB BMET A 122     -16.571   4.755 -23.574  0.24 22.64           C  
ATOM   1910  CG BMET A 122     -15.304   5.522 -23.724  0.24 24.35           C  
ATOM   1911  SD BMET A 122     -13.853   4.579 -23.231  0.24 20.85           S  
ATOM   1912  CE BMET A 122     -12.606   5.823 -23.557  0.24 24.16           C  
ATOM   1913  H  BMET A 122     -17.678   4.975 -25.755  0.24 23.21           D  
ATOM   1914  HA BMET A 122     -15.920   3.205 -24.777  0.24 22.29           D  
ATOM   1915  HB2BMET A 122     -17.308   5.385 -23.633  0.24 23.59           D  
ATOM   1916  HB3BMET A 122     -16.557   4.338 -22.696  0.24 23.30           D  
ATOM   1917  HG2BMET A 122     -15.198   5.755 -24.659  0.24 26.00           D  
ATOM   1918  HG3BMET A 122     -15.342   6.321 -23.176  0.24 27.50           D  
ATOM   1919  HE1BMET A 122     -11.784   5.598 -23.087  0.24 24.71           D  
ATOM   1920  HE2BMET A 122     -12.443   5.862 -24.514  0.24 26.86           D  
ATOM   1921  HE3BMET A 122     -12.939   6.677 -23.245  0.24 25.96           D  
ATOM   1922  N   VAL A 123     -17.404   1.527 -23.731  1.00 19.34           N  
ATOM   1923  CA  VAL A 123     -18.318   0.458 -23.370  1.00 19.18           C  
ATOM   1924  C   VAL A 123     -18.081   0.058 -21.935  1.00 18.60           C  
ATOM   1925  O   VAL A 123     -16.946  -0.240 -21.551  1.00 21.81           O  
ATOM   1926  CB  VAL A 123     -18.089  -0.753 -24.272  1.00 20.54           C  
ATOM   1927  CG1 VAL A 123     -18.954  -1.893 -23.880  1.00 24.97           C  
ATOM   1928  CG2 VAL A 123     -18.353  -0.409 -25.695  1.00 23.63           C  
ATOM   1929  H   VAL A 123     -16.570   1.317 -23.702  1.00 22.13           D  
ATOM   1930  HA  VAL A 123     -19.233   0.782 -23.492  1.00 21.56           D  
ATOM   1931  HB  VAL A 123     -17.160  -1.029 -24.228  1.00 21.38           D  
ATOM   1932 HG11 VAL A 123     -18.709  -2.230 -23.005  1.00 28.91           D  
ATOM   1933 HG12 VAL A 123     -19.866  -1.570 -23.899  1.00 25.26           D  
ATOM   1934 HG13 VAL A 123     -18.826  -2.603 -24.538  1.00 28.33           D  
ATOM   1935 HG21 VAL A 123     -18.238  -1.215 -26.232  1.00 21.95           D  
ATOM   1936 HG22 VAL A 123     -19.272  -0.087 -25.772  1.00 32.96           D  
ATOM   1937 HG23 VAL A 123     -17.731   0.289 -25.977  1.00 20.68           D  
ATOM   1938  N   ILE A 124     -19.146  -0.052 -21.173  1.00 18.60           N  
ATOM   1939  CA  ILE A 124     -19.105  -0.710 -19.871  1.00 19.69           C  
ATOM   1940  C   ILE A 124     -19.716  -2.071 -20.082  1.00 18.99           C  
ATOM   1941  O   ILE A 124     -20.927  -2.189 -20.302  1.00 21.32           O  
ATOM   1942  CB  ILE A 124     -19.867   0.071 -18.801  1.00 19.97           C  
ATOM   1943  CG1 ILE A 124     -19.218   1.446 -18.604  1.00 21.67           C  
ATOM   1944  CG2 ILE A 124     -19.878  -0.737 -17.490  1.00 21.29           C  
ATOM   1945  CD1 ILE A 124     -20.031   2.404 -17.727  1.00 24.98           C  
ATOM   1946  H   ILE A 124     -19.916   0.269 -21.393  1.00 21.38           D  
ATOM   1947  HA  ILE A 124     -18.187  -0.817 -19.551  1.00 19.15           D  
ATOM   1948  HB  ILE A 124     -20.798   0.170 -19.060  1.00 16.88           D  
ATOM   1949 HG12 ILE A 124     -18.340   1.345 -18.202  1.00 29.14           D  
ATOM   1950 HG13 ILE A 124     -19.120   1.867 -19.476  1.00 22.56           D  
ATOM   1951 HG21 ILE A 124     -20.357  -1.577 -17.611  1.00 19.02           D  
ATOM   1952 HG22 ILE A 124     -18.965  -0.945 -17.230  1.00 24.42           D  
ATOM   1953 HG23 ILE A 124     -20.308  -0.211 -16.776  1.00 26.55           D  
ATOM   1954 HD11 ILE A 124     -20.100   2.071 -16.817  1.00 26.30           D  
ATOM   1955 HD12 ILE A 124     -19.583   3.261 -17.717  1.00 24.52           D  
ATOM   1956 HD13 ILE A 124     -20.920   2.491 -18.114  1.00 24.52           D  
ATOM   1957  N   ALA A 125     -18.889  -3.092 -20.063  1.00 18.90           N  
ATOM   1958  CA  ALA A 125     -19.323  -4.445 -20.333  1.00 19.23           C  
ATOM   1959  C   ALA A 125     -19.467  -5.184 -19.019  1.00 18.65           C  
ATOM   1960  O   ALA A 125     -18.512  -5.248 -18.243  1.00 20.25           O  
ATOM   1961  CB  ALA A 125     -18.308  -5.161 -21.208  1.00 21.73           C  
ATOM   1962  H   ALA A 125     -18.056  -3.009 -19.862  1.00 17.41           D  
ATOM   1963  HA  ALA A 125     -20.175  -4.391 -20.781  1.00 21.93           D  
ATOM   1964  HB1 ALA A 125     -18.172  -4.639 -22.022  1.00 23.90           D  
ATOM   1965  HB2 ALA A 125     -17.494  -5.201 -20.683  1.00 21.36           D  
ATOM   1966  HB3 ALA A 125     -18.636  -6.068 -21.385  1.00 20.51           D  
ATOM   1967  N   CYS A 126     -20.628  -5.763 -18.777  1.00 19.20           N  
ATOM   1968  CA  CYS A 126     -20.941  -6.353 -17.486  1.00 18.72           C  
ATOM   1969  C   CYS A 126     -20.767  -7.857 -17.506  1.00 19.44           C  
ATOM   1970  O   CYS A 126     -21.166  -8.526 -18.456  1.00 20.61           O  
ATOM   1971  CB  CYS A 126     -22.380  -6.040 -17.108  1.00 19.12           C  
ATOM   1972  SG  CYS A 126     -22.734  -4.291 -16.999  1.00 21.91           S  
ATOM   1973  H   CYS A 126     -21.272  -5.824 -19.357  1.00 21.85           D  
ATOM   1974  HA  CYS A 126     -20.356  -5.979 -16.807  1.00 17.84           D  
ATOM   1975  HB2 CYS A 126     -22.964  -6.442 -17.764  1.00 20.64           D  
ATOM   1976  HB3 CYS A 126     -22.553  -6.452 -16.241  1.00 20.54           D  
ATOM   1977  N   ILE A 127     -20.191  -8.368 -16.435  1.00 19.09           N  
ATOM   1978  CA  ILE A 127     -19.944  -9.794 -16.255  1.00 19.15           C  
ATOM   1979  C   ILE A 127     -20.253 -10.107 -14.800  1.00 19.74           C  
ATOM   1980  O   ILE A 127     -20.327  -9.218 -13.949  1.00 21.26           O  
ATOM   1981  CB  ILE A 127     -18.491 -10.169 -16.589  1.00 20.88           C  
ATOM   1982  CG1 ILE A 127     -17.520  -9.430 -15.689  1.00 26.25           C  
ATOM   1983  CG2 ILE A 127     -18.196  -9.892 -18.065  1.00 22.77           C  
ATOM   1984  CD1 ILE A 127     -16.148  -9.900 -15.846  1.00 31.58           C  
ATOM   1985  H   ILE A 127     -19.917  -7.884 -15.764  1.00 25.96           D  
ATOM   1986  HA  ILE A 127     -20.549 -10.298 -16.823  1.00 21.21           D  
ATOM   1987  HB  ILE A 127     -18.370 -11.128 -16.430  1.00 22.83           D  
ATOM   1988 HG12 ILE A 127     -17.534  -8.469 -15.896  1.00 25.96           D  
ATOM   1989 HG13 ILE A 127     -17.747  -9.590 -14.756  1.00 29.21           D  
ATOM   1990 HG21 ILE A 127     -17.300 -10.223 -18.260  1.00 26.32           D  
ATOM   1991 HG22 ILE A 127     -18.840 -10.354 -18.637  1.00 20.94           D  
ATOM   1992 HG23 ILE A 127     -18.232  -8.927 -18.230  1.00 22.96           D  
ATOM   1993 HD11 ILE A 127     -15.623  -9.163 -16.206  1.00 26.74           D  
ATOM   1994 HD12 ILE A 127     -15.810 -10.187 -14.984  1.00 32.72           D  
ATOM   1995 HD13 ILE A 127     -16.168 -10.667 -16.434  1.00 29.88           D  
ATOM   1996  N   GLY A 128     -20.490 -11.371 -14.510  1.00 19.58           N  
ATOM   1997  CA  GLY A 128     -20.725 -11.767 -13.138  1.00 20.14           C  
ATOM   1998  C   GLY A 128     -21.432 -13.092 -13.045  1.00 20.63           C  
ATOM   1999  O   GLY A 128     -22.140 -13.514 -13.940  1.00 21.83           O  
ATOM   2000  H   GLY A 128     -20.560 -11.995 -15.090  1.00 30.34           D  
ATOM   2001  HA2 GLY A 128     -19.892 -11.794 -12.650  1.00 21.57           D  
ATOM   2002  HA3 GLY A 128     -21.290 -11.110 -12.722  1.00 21.43           D  
ATOM   2003  N   GLU A 129     -21.239 -13.738 -11.911  1.00 21.35           N  
ATOM   2004  CA  GLU A 129     -21.748 -15.076 -11.634  1.00 20.23           C  
ATOM   2005  C   GLU A 129     -23.014 -15.027 -10.808  1.00 20.89           C  
ATOM   2006  O   GLU A 129     -23.263 -14.085 -10.062  1.00 21.77           O  
ATOM   2007  CB  GLU A 129     -20.692 -15.929 -10.924  1.00 21.92           C  
ATOM   2008  CG  GLU A 129     -20.639 -15.836  -9.393  1.00 22.10           C  
ATOM   2009  CD  GLU A 129     -20.153 -14.540  -8.801  1.00 22.00           C  
ATOM   2010  OE1 GLU A 129     -19.711 -13.638  -9.554  1.00 22.24           O  
ATOM   2011  OE2 GLU A 129     -20.180 -14.427  -7.558  1.00 22.56           O  
ATOM   2012  H   GLU A 129     -20.788 -13.378 -11.268  1.00 25.92           D  
ATOM   2013  HA  GLU A 129     -21.956 -15.481 -12.493  1.00 23.06           D  
ATOM   2014  HB2 GLU A 129     -20.877 -16.852 -11.161  1.00 28.74           D  
ATOM   2015  HB3 GLU A 129     -19.816 -15.706 -11.297  1.00 21.34           D  
ATOM   2016  HG2 GLU A 129     -21.517 -16.003  -9.010  1.00 27.64           D  
ATOM   2017  HG3 GLU A 129     -20.000 -16.517  -9.091  1.00 24.17           D  
ATOM   2018  N   THR A 130     -23.810 -16.082 -10.921  1.00 22.11           N  
ATOM   2019  CA  THR A 130     -24.998 -16.235 -10.109  1.00 21.90           C  
ATOM   2020  C   THR A 130     -24.637 -16.860  -8.766  1.00 22.17           C  
ATOM   2021  O   THR A 130     -23.549 -17.388  -8.562  1.00 22.87           O  
ATOM   2022  CB  THR A 130     -26.001 -17.148 -10.782  1.00 24.29           C  
ATOM   2023  OG1 THR A 130     -25.408 -18.457 -10.875  1.00 26.31           O  
ATOM   2024  CG2 THR A 130     -26.373 -16.641 -12.160  1.00 26.08           C  
ATOM   2025  H   THR A 130     -23.689 -16.715 -11.486  1.00 30.33           D  
ATOM   2026  HA  THR A 130     -25.398 -15.366  -9.939  1.00 29.27           D  
ATOM   2027  HB  THR A 130     -26.807 -17.195 -10.234  1.00 29.93           D  
ATOM   2028  HG1 THR A 130     -25.714 -18.881 -11.534  1.00 36.55           D  
ATOM   2029 HG21 THR A 130     -25.613 -16.726 -12.750  1.00 30.94           D  
ATOM   2030 HG22 THR A 130     -27.112 -17.155 -12.522  1.00 27.20           D  
ATOM   2031 HG23 THR A 130     -26.635 -15.707 -12.105  1.00 29.94           D  
ATOM   2032  N   LEU A 131     -25.606 -16.834  -7.859  1.00 23.00           N  
ATOM   2033  CA  LEU A 131     -25.400 -17.459  -6.562  1.00 22.77           C  
ATOM   2034  C   LEU A 131     -25.100 -18.945  -6.707  1.00 24.38           C  
ATOM   2035  O   LEU A 131     -24.223 -19.469  -6.009  1.00 25.15           O  
ATOM   2036  CB  LEU A 131     -26.633 -17.243  -5.715  1.00 24.72           C  
ATOM   2037  CG  LEU A 131     -26.550 -17.702  -4.248  1.00 26.18           C  
ATOM   2038  CD1 LEU A 131     -25.479 -17.006  -3.482  1.00 31.16           C  
ATOM   2039  CD2 LEU A 131     -27.831 -17.409  -3.544  1.00 32.21           C  
ATOM   2040  H   LEU A 131     -26.389 -16.487  -7.962  1.00 31.48           D  
ATOM   2041  HA  LEU A 131     -24.652 -17.049  -6.116  1.00 25.18           D  
ATOM   2042  HB2 LEU A 131     -26.826 -16.294  -5.676  1.00 26.55           D  
ATOM   2043  HB3 LEU A 131     -27.357 -17.707  -6.166  1.00 24.68           D  
ATOM   2044  HG  LEU A 131     -26.385 -18.657  -4.219  1.00 32.34           D  
ATOM   2045 HD11 LEU A 131     -25.481 -16.070  -3.730  1.00 38.34           D  
ATOM   2046 HD12 LEU A 131     -25.686 -17.070  -2.535  1.00 34.05           D  
ATOM   2047 HD13 LEU A 131     -24.621 -17.422  -3.665  1.00 34.86           D  
ATOM   2048 HD21 LEU A 131     -27.878 -17.956  -2.737  1.00 33.50           D  
ATOM   2049 HD22 LEU A 131     -27.812 -16.468  -3.302  1.00 34.70           D  
ATOM   2050 HD23 LEU A 131     -28.577 -17.605  -4.134  1.00 38.19           D  
ATOM   2051  N   GLN A 132     -25.825 -19.640  -7.586  1.00 24.92           N  
ATOM   2052  CA  GLN A 132     -25.565 -21.068  -7.791  1.00 26.27           C  
ATOM   2053  C   GLN A 132     -24.155 -21.307  -8.300  1.00 26.08           C  
ATOM   2054  O   GLN A 132     -23.473 -22.233  -7.861  1.00 27.88           O  
ATOM   2055  CB  GLN A 132     -26.584 -21.641  -8.756  1.00 31.15           C  
ATOM   2056  CG  GLN A 132     -27.993 -21.637  -8.225  1.00 37.20           C  
ATOM   2057  H   GLN A 132     -26.481 -19.320  -8.049  1.00 31.84           D  
ATOM   2058  HA  GLN A 132     -25.671 -21.548  -6.952  1.00 28.54           D  
ATOM   2059  HB2 GLN A 132     -26.570 -21.096  -9.556  1.00 31.70           D  
ATOM   2060  HB3 GLN A 132     -26.344 -22.563  -8.961  1.00 38.44           D  
ATOM   2061  N   GLN A 133     -23.680 -20.473  -9.217  1.00 24.08           N  
ATOM   2062  CA  GLN A 133     -22.322 -20.624  -9.707  1.00 25.02           C  
ATOM   2063  C   GLN A 133     -21.298 -20.356  -8.626  1.00 25.22           C  
ATOM   2064  O   GLN A 133     -20.280 -21.048  -8.543  1.00 27.98           O  
ATOM   2065  CB  GLN A 133     -22.119 -19.687 -10.900  1.00 24.78           C  
ATOM   2066  CG  GLN A 133     -22.870 -20.144 -12.111  1.00 26.03           C  
ATOM   2067  CD  GLN A 133     -23.031 -19.103 -13.175  1.00 26.41           C  
ATOM   2068  OE1 GLN A 133     -22.864 -17.902 -12.970  1.00 24.84           O  
ATOM   2069  NE2 GLN A 133     -23.389 -19.573 -14.355  1.00 31.46           N  
ATOM   2070  H   GLN A 133     -24.123 -19.820  -9.564  1.00 32.23           D  
ATOM   2071  HA  GLN A 133     -22.195 -21.540  -9.996  1.00 29.21           D  
ATOM   2072  HB2 GLN A 133     -22.460 -18.808 -10.667  1.00 25.98           D  
ATOM   2073  HB3 GLN A 133     -21.176 -19.649 -11.137  1.00 24.91           D  
ATOM   2074  HG2 GLN A 133     -22.377 -20.878 -12.503  1.00 30.96           D  
ATOM   2075  HG3 GLN A 133     -23.773 -20.418 -11.863  1.00 23.57           D  
ATOM   2076 HE21 GLN A 133     -24.027 -19.186 -14.791  1.00 44.70           D  
ATOM   2077 HE22 GLN A 133     -23.005 -20.274 -14.674  1.00 54.03           D  
ATOM   2078  N   ARG A 134     -21.527 -19.344  -7.804  1.00 25.08           N  
ATOM   2079  CA  ARG A 134     -20.630 -19.064  -6.703  1.00 26.01           C  
ATOM   2080  C   ARG A 134     -20.550 -20.251  -5.750  1.00 25.96           C  
ATOM   2081  O   ARG A 134     -19.458 -20.661  -5.350  1.00 27.29           O  
ATOM   2082  CB  ARG A 134     -21.157 -17.789  -6.035  1.00 26.30           C  
ATOM   2083  CG  ARG A 134     -20.826 -17.436  -4.610  1.00 40.90           C  
ATOM   2084  CD  ARG A 134     -19.536 -16.715  -4.390  1.00 35.86           C  
ATOM   2085  NE  ARG A 134     -19.163 -15.584  -5.250  1.00 26.23           N  
ATOM   2086  CZ  ARG A 134     -18.014 -14.965  -5.087  1.00 23.94           C  
ATOM   2087  NH1 ARG A 134     -17.198 -15.306  -4.096  1.00 27.40           N  
ATOM   2088  NH2 ARG A 134     -17.695 -13.991  -5.890  1.00 25.18           N  
ATOM   2089  H   ARG A 134     -22.208 -18.815  -7.832  1.00 34.20           D  
ATOM   2090  HA  ARG A 134     -19.743 -18.945  -7.078  1.00 24.96           D  
ATOM   2091  HB2 ARG A 134     -20.904 -17.056  -6.608  1.00 32.23           D  
ATOM   2092  HB3 ARG A 134     -22.122 -17.875  -6.022  1.00 24.52           D  
ATOM   2093  HG2 ARG A 134     -21.514 -16.836  -4.278  1.00 38.67           D  
ATOM   2094  HG3 ARG A 134     -20.813 -18.253  -4.079  1.00 40.15           D  
ATOM   2095  HD2 ARG A 134     -19.565 -16.349  -3.486  1.00 31.28           D  
ATOM   2096  HD3 ARG A 134     -18.835 -17.390  -4.498  1.00 33.11           D  
ATOM   2097  HE  ARG A 134     -19.561 -15.461  -6.009  1.00 33.45           D  
ATOM   2098 HH11 ARG A 134     -17.404 -15.950  -3.566  1.00 32.72           D  
ATOM   2099 HH12 ARG A 134     -16.452 -14.893  -3.990  1.00 36.09           D  
ATOM   2100 HH21 ARG A 134     -18.241 -13.786  -6.524  1.00 35.40           D  
ATOM   2101 HH22 ARG A 134     -16.957 -13.570  -5.783  1.00 30.51           D  
ATOM   2102  N   GLU A 135     -21.694 -20.826  -5.403  1.00 25.31           N  
ATOM   2103  CA  GLU A 135     -21.707 -21.910  -4.433  1.00 25.46           C  
ATOM   2104  C   GLU A 135     -21.117 -23.175  -5.010  1.00 28.72           C  
ATOM   2105  O   GLU A 135     -20.653 -24.028  -4.242  1.00 33.43           O  
ATOM   2106  CB  GLU A 135     -23.129 -22.142  -3.920  1.00 28.02           C  
ATOM   2107  CG  GLU A 135     -23.737 -20.993  -3.152  1.00 27.03           C  
ATOM   2108  CD  GLU A 135     -22.917 -20.562  -1.970  1.00 28.20           C  
ATOM   2109  OE1 GLU A 135     -23.234 -20.986  -0.846  1.00 33.56           O  
ATOM   2110  OE2 GLU A 135     -21.931 -19.805  -2.130  1.00 32.51           O  
ATOM   2111  H   GLU A 135     -22.471 -20.625  -5.716  1.00 32.93           D  
ATOM   2112  HA  GLU A 135     -21.161 -21.663  -3.677  1.00 20.93           D  
ATOM   2113  HB2 GLU A 135     -23.697 -22.315  -4.680  1.00 26.63           D  
ATOM   2114  HB3 GLU A 135     -23.104 -22.897  -3.296  1.00 27.64           D  
ATOM   2115  HG2 GLU A 135     -23.872 -20.243  -3.752  1.00 34.24           D  
ATOM   2116  HG3 GLU A 135     -24.588 -21.305  -2.792  1.00 29.22           D  
ATOM   2117  N   ALA A 136     -21.110 -23.310  -6.328  1.00 28.50           N  
ATOM   2118  CA  ALA A 136     -20.457 -24.413  -7.014  1.00 29.44           C  
ATOM   2119  C   ALA A 136     -18.992 -24.149  -7.274  1.00 29.29           C  
ATOM   2120  O   ALA A 136     -18.358 -24.928  -7.991  1.00 34.11           O  
ATOM   2121  CB  ALA A 136     -21.153 -24.692  -8.343  1.00 33.36           C  
ATOM   2122  H   ALA A 136     -21.497 -22.752  -6.859  1.00 36.78           D  
ATOM   2123  HA  ALA A 136     -20.533 -25.203  -6.466  1.00 35.87           D  
ATOM   2124  HB1 ALA A 136     -22.082 -24.894  -8.168  1.00 30.11           D  
ATOM   2125  HB2 ALA A 136     -21.086 -23.907  -8.913  1.00 33.47           D  
ATOM   2126  HB3 ALA A 136     -20.704 -25.447  -8.762  1.00 33.25           D  
ATOM   2127  N  AASN A 137     -18.440 -23.075  -6.713  0.59 28.77           N  
ATOM   2128  CA AASN A 137     -17.033 -22.736  -6.883  0.59 29.56           C  
ATOM   2129  C  AASN A 137     -16.686 -22.545  -8.359  0.59 33.36           C  
ATOM   2130  O  AASN A 137     -15.598 -22.901  -8.814  0.59 33.63           O  
ATOM   2131  CB AASN A 137     -16.117 -23.768  -6.214  0.59 33.12           C  
ATOM   2132  CG AASN A 137     -16.306 -23.832  -4.705  0.59 33.98           C  
ATOM   2133  OD1AASN A 137     -16.396 -22.804  -4.033  0.59 40.39           O  
ATOM   2134  H  AASN A 137     -18.876 -22.504  -6.237  0.59 32.35           D  
ATOM   2135  HA AASN A 137     -16.880 -21.893  -6.435  0.59 32.62           D  
ATOM   2136  HB2AASN A 137     -16.318 -24.640  -6.583  0.59 29.26           D  
ATOM   2137  HB3AASN A 137     -15.190 -23.534  -6.392  0.59 33.34           D  
ATOM   2138  N  BASN A 137     -18.444 -23.070  -6.715  0.41 28.88           N  
ATOM   2139  CA BASN A 137     -17.039 -22.720  -6.875  0.41 29.37           C  
ATOM   2140  C  BASN A 137     -16.676 -22.498  -8.341  0.41 33.31           C  
ATOM   2141  O  BASN A 137     -15.557 -22.792  -8.769  0.41 33.59           O  
ATOM   2142  CB BASN A 137     -16.116 -23.758  -6.230  0.41 33.15           C  
ATOM   2143  CG BASN A 137     -14.755 -23.190  -5.884  0.41 34.94           C  
ATOM   2144  OD1BASN A 137     -14.649 -22.084  -5.359  0.41 37.10           O  
ATOM   2145  H  BASN A 137     -18.884 -22.504  -6.239  0.41 32.26           D  
ATOM   2146  HA BASN A 137     -16.890 -21.884  -6.411  0.41 32.69           D  
ATOM   2147  HB2BASN A 137     -16.529 -24.074  -5.410  0.41 31.15           D  
ATOM   2148  HB3BASN A 137     -15.985 -24.493  -6.849  0.41 29.78           D  
ATOM   2149  N   GLN A 138     -17.622 -21.965  -9.114  1.00 27.39           N  
ATOM   2150  CA  GLN A 138     -17.438 -21.713 -10.533  1.00 29.71           C  
ATOM   2151  C   GLN A 138     -17.231 -20.243 -10.863  1.00 27.38           C  
ATOM   2152  O   GLN A 138     -17.224 -19.901 -12.042  1.00 29.01           O  
ATOM   2153  CB  GLN A 138     -18.664 -22.190 -11.297  1.00 29.31           C  
ATOM   2154  CG  GLN A 138     -18.931 -23.653 -11.127  1.00 35.02           C  
ATOM   2155  CD  GLN A 138     -20.093 -24.122 -11.943  1.00 44.99           C  
ATOM   2156  OE1 GLN A 138     -21.078 -23.410 -12.136  1.00 54.96           O  
ATOM   2157  NE2 GLN A 138     -19.993 -25.341 -12.428  1.00 72.77           N  
ATOM   2158  HA  GLN A 138     -16.650 -22.194 -10.855  1.00 29.15           D  
ATOM   2159  HB2 GLN A 138     -19.443 -21.716 -10.968  1.00 26.07           D  
ATOM   2160  HB3 GLN A 138     -18.550 -21.993 -12.239  1.00 33.45           D  
ATOM   2161  HG2 GLN A 138     -18.149 -24.156 -11.399  1.00 44.28           D  
ATOM   2162  HG3 GLN A 138     -19.133 -23.829 -10.192  1.00 35.17           D  
ATOM   2163 HE21 GLN A 138     -20.372 -25.538 -13.172  1.00 73.12           D  
ATOM   2164 HE22 GLN A 138     -19.537 -25.931 -11.994  1.00 67.16           D  
ATOM   2165  H  AGLN A 138     -18.392 -21.711  -8.816  0.59 31.10           D  
ATOM   2166  H  BGLN A 138     -18.403 -21.741  -8.826  0.41 31.06           D  
ATOM   2167  N   THR A 139     -17.079 -19.375  -9.866  1.00 26.40           N  
ATOM   2168  CA  THR A 139     -17.005 -17.942 -10.138  1.00 26.02           C  
ATOM   2169  C   THR A 139     -15.942 -17.616 -11.171  1.00 26.24           C  
ATOM   2170  O   THR A 139     -16.211 -16.906 -12.144  1.00 25.46           O  
ATOM   2171  CB  THR A 139     -16.742 -17.207  -8.843  1.00 26.43           C  
ATOM   2172  OG1 THR A 139     -17.805 -17.494  -7.946  1.00 28.78           O  
ATOM   2173  CG2 THR A 139     -16.666 -15.693  -9.072  1.00 27.30           C  
ATOM   2174  H   THR A 139     -17.047 -19.574  -9.031  1.00 31.05           D  
ATOM   2175  HA  THR A 139     -17.851 -17.628 -10.476  1.00 27.40           D  
ATOM   2176  HB  THR A 139     -15.925 -17.532  -8.441  1.00 29.95           D  
ATOM   2177  HG1 THR A 139     -17.485 -17.608  -7.181  1.00 36.80           D  
ATOM   2178 HG21 THR A 139     -17.542 -15.358  -9.341  1.00 26.63           D  
ATOM   2179 HG22 THR A 139     -16.425 -15.271  -8.231  1.00 32.25           D  
ATOM   2180 HG23 THR A 139     -16.008 -15.472  -9.748  1.00 28.45           D  
ATOM   2181  N   ALA A 140     -14.724 -18.117 -10.977  1.00 26.64           N  
ATOM   2182  CA  ALA A 140     -13.642 -17.764 -11.883  1.00 26.44           C  
ATOM   2183  C   ALA A 140     -13.910 -18.288 -13.274  1.00 27.58           C  
ATOM   2184  O   ALA A 140     -13.740 -17.564 -14.256  1.00 28.49           O  
ATOM   2185  CB  ALA A 140     -12.310 -18.308 -11.372  1.00 31.01           C  
ATOM   2186  H   ALA A 140     -14.507 -18.648 -10.340  1.00 38.24           D  
ATOM   2187  HA  ALA A 140     -13.565 -16.801 -11.947  1.00 30.29           D  
ATOM   2188  HB1 ALA A 140     -12.394 -19.271 -11.309  1.00 30.96           D  
ATOM   2189  HB2 ALA A 140     -11.623 -18.075 -12.010  1.00 28.41           D  
ATOM   2190  HB3 ALA A 140     -12.091 -17.915 -10.514  1.00 22.02           D  
ATOM   2191  N   LYS A 141     -14.382 -19.525 -13.387  1.00 28.11           N  
ATOM   2192  CA  LYS A 141     -14.656 -20.070 -14.700  1.00 29.36           C  
ATOM   2193  C   LYS A 141     -15.689 -19.223 -15.426  1.00 28.76           C  
ATOM   2194  O   LYS A 141     -15.549 -18.943 -16.618  1.00 28.66           O  
ATOM   2195  CB  LYS A 141     -15.140 -21.515 -14.559  1.00 33.89           C  
ATOM   2196  CG  LYS A 141     -15.365 -22.196 -15.918  1.00 44.60           C  
ATOM   2197  CD  LYS A 141     -15.920 -23.627 -15.802  1.00 52.54           C  
ATOM   2198  H   LYS A 141     -14.561 -20.061 -12.737  1.00 37.13           D  
ATOM   2199  HA  LYS A 141     -13.839 -20.054 -15.218  1.00 33.56           D  
ATOM   2200  HB2 LYS A 141     -14.478 -22.026 -14.055  1.00 33.96           D  
ATOM   2201  HB3 LYS A 141     -15.973 -21.506 -14.060  1.00 33.24           D  
ATOM   2202  HG2 LYS A 141     -15.999 -21.684 -16.444  1.00 40.39           D  
ATOM   2203  HG3 LYS A 141     -14.513 -22.230 -16.383  1.00 40.88           D  
ATOM   2204  HD2 LYS A 141     -15.242 -24.269 -16.066  1.00 58.62           D  
ATOM   2205  HD3 LYS A 141     -16.197 -23.788 -14.887  1.00 56.06           D  
ATOM   2206  N   VAL A 142     -16.735 -18.806 -14.713  1.00 26.62           N  
ATOM   2207  CA  VAL A 142     -17.815 -18.048 -15.329  1.00 26.39           C  
ATOM   2208  C   VAL A 142     -17.326 -16.687 -15.783  1.00 23.93           C  
ATOM   2209  O   VAL A 142     -17.558 -16.284 -16.926  1.00 25.12           O  
ATOM   2210  CB  VAL A 142     -19.007 -17.933 -14.361  1.00 29.11           C  
ATOM   2211  CG1 VAL A 142     -20.029 -16.921 -14.887  1.00 29.82           C  
ATOM   2212  CG2 VAL A 142     -19.654 -19.300 -14.168  1.00 31.39           C  
ATOM   2213  H   VAL A 142     -16.825 -18.930 -13.865  1.00 32.87           D  
ATOM   2214  HA  VAL A 142     -18.106 -18.515 -16.126  1.00 27.84           D  
ATOM   2215  HB  VAL A 142     -18.692 -17.607 -13.504  1.00 25.15           D  
ATOM   2216 HG11 VAL A 142     -19.642 -16.030 -14.879  1.00 28.89           D  
ATOM   2217 HG12 VAL A 142     -20.290 -17.152 -15.790  1.00 27.83           D  
ATOM   2218 HG13 VAL A 142     -20.800 -16.946 -14.304  1.00 32.04           D  
ATOM   2219 HG21 VAL A 142     -20.204 -19.280 -13.373  1.00 30.57           D  
ATOM   2220 HG22 VAL A 142     -20.206 -19.486 -14.942  1.00 35.02           D  
ATOM   2221 HG23 VAL A 142     -18.959 -19.979 -14.092  1.00 31.37           D  
ATOM   2222  N   VAL A 143     -16.703 -15.927 -14.887  1.00 24.44           N  
ATOM   2223  CA  VAL A 143     -16.345 -14.574 -15.282  1.00 24.03           C  
ATOM   2224  C   VAL A 143     -15.273 -14.588 -16.354  1.00 25.11           C  
ATOM   2225  O   VAL A 143     -15.275 -13.740 -17.252  1.00 24.60           O  
ATOM   2226  CB  VAL A 143     -15.955 -13.684 -14.092  1.00 26.14           C  
ATOM   2227  CG1 VAL A 143     -17.085 -13.594 -13.105  1.00 27.21           C  
ATOM   2228  CG2 VAL A 143     -14.716 -14.165 -13.415  1.00 28.42           C  
ATOM   2229  H   VAL A 143     -16.487 -16.152 -14.085  1.00 30.94           D  
ATOM   2230  HA  VAL A 143     -17.127 -14.188 -15.709  1.00 25.15           D  
ATOM   2231  HB  VAL A 143     -15.780 -12.782 -14.439  1.00 24.03           D  
ATOM   2232 HG11 VAL A 143     -16.803 -12.970 -12.415  1.00 28.75           D  
ATOM   2233 HG12 VAL A 143     -17.880 -13.290 -13.561  1.00 32.57           D  
ATOM   2234 HG13 VAL A 143     -17.239 -14.464 -12.708  1.00 28.27           D  
ATOM   2235 HG21 VAL A 143     -13.995 -14.265 -14.063  1.00 28.26           D  
ATOM   2236 HG22 VAL A 143     -14.475 -13.504 -12.754  1.00 32.12           D  
ATOM   2237 HG23 VAL A 143     -14.910 -14.999 -12.964  1.00 25.52           D  
ATOM   2238  N   LEU A 144     -14.342 -15.554 -16.300  1.00 24.44           N  
ATOM   2239  CA  LEU A 144     -13.353 -15.624 -17.364  1.00 25.43           C  
ATOM   2240  C   LEU A 144     -13.965 -16.076 -18.671  1.00 25.43           C  
ATOM   2241  O   LEU A 144     -13.532 -15.629 -19.730  1.00 26.54           O  
ATOM   2242  CB  LEU A 144     -12.196 -16.529 -16.959  1.00 28.11           C  
ATOM   2243  CG  LEU A 144     -11.426 -15.969 -15.787  1.00 30.03           C  
ATOM   2244  CD1 LEU A 144     -10.298 -16.924 -15.440  1.00 35.61           C  
ATOM   2245  CD2 LEU A 144     -10.868 -14.602 -16.094  1.00 35.93           C  
ATOM   2246  H   LEU A 144     -14.258 -16.138 -15.674  1.00 27.71           D  
ATOM   2247  HA  LEU A 144     -13.002 -14.734 -17.520  1.00 26.83           D  
ATOM   2248  HB2 LEU A 144     -12.543 -17.395 -16.709  1.00 29.75           D  
ATOM   2249  HB3 LEU A 144     -11.577 -16.613 -17.693  1.00 31.72           D  
ATOM   2250  HG  LEU A 144     -12.029 -15.894 -15.028  1.00 28.67           D  
ATOM   2251 HD11 LEU A 144     -10.652 -17.828 -15.431  1.00 33.91           D  
ATOM   2252 HD12 LEU A 144      -9.611 -16.843 -16.123  1.00 35.64           D  
ATOM   2253 HD13 LEU A 144      -9.940 -16.680 -14.571  1.00 31.08           D  
ATOM   2254 HD21 LEU A 144     -10.463 -14.624 -16.977  1.00 29.31           D  
ATOM   2255 HD22 LEU A 144     -11.596 -13.950 -16.070  1.00 33.37           D  
ATOM   2256 HD23 LEU A 144     -10.196 -14.392 -15.423  1.00 36.87           D  
ATOM   2257  N  ASER A 145     -14.967 -16.943 -18.641  0.49 24.76           N  
ATOM   2258  CA ASER A 145     -15.618 -17.319 -19.887  0.49 26.46           C  
ATOM   2259  C  ASER A 145     -16.312 -16.111 -20.496  0.49 25.26           C  
ATOM   2260  O  ASER A 145     -16.167 -15.831 -21.689  0.49 24.41           O  
ATOM   2261  CB ASER A 145     -16.619 -18.448 -19.652  0.49 28.25           C  
ATOM   2262  OG ASER A 145     -15.991 -19.592 -19.105  0.49 34.83           O  
ATOM   2263  H  ASER A 145     -15.301 -17.301 -17.934  0.49 31.12           D  
ATOM   2264  HA ASER A 145     -14.941 -17.621 -20.515  0.49 26.79           D  
ATOM   2265  HB2ASER A 145     -17.313 -18.144 -19.045  0.49 28.13           D  
ATOM   2266  HB3ASER A 145     -17.012 -18.686 -20.507  0.49 29.98           D  
ATOM   2267  HG ASER A 145     -15.186 -19.428 -18.938  0.49 32.03           D  
ATOM   2268  N  BSER A 145     -14.988 -16.918 -18.634  0.51 24.75           N  
ATOM   2269  CA BSER A 145     -15.639 -17.334 -19.869  0.51 26.43           C  
ATOM   2270  C  BSER A 145     -16.403 -16.176 -20.496  0.51 25.75           C  
ATOM   2271  O  BSER A 145     -16.449 -16.035 -21.719  0.51 25.12           O  
ATOM   2272  CB BSER A 145     -16.598 -18.482 -19.577  0.51 28.32           C  
ATOM   2273  OG BSER A 145     -17.337 -18.825 -20.733  0.51 33.64           O  
ATOM   2274  H  BSER A 145     -15.335 -17.245 -17.919  0.51 31.07           D  
ATOM   2275  HA BSER A 145     -14.961 -17.631 -20.500  0.51 26.81           D  
ATOM   2276  HB2BSER A 145     -16.096 -19.251 -19.273  0.51 30.97           D  
ATOM   2277  HB3BSER A 145     -17.221 -18.203 -18.888  0.51 28.16           D  
ATOM   2278  HG BSER A 145     -18.029 -19.247 -20.514  0.51 31.24           D  
ATOM   2279  N   GLN A 146     -17.045 -15.352 -19.667  1.00 24.88           N  
ATOM   2280  CA  GLN A 146     -17.752 -14.179 -20.171  1.00 23.34           C  
ATOM   2281  C   GLN A 146     -16.781 -13.173 -20.746  1.00 23.69           C  
ATOM   2282  O   GLN A 146     -17.048 -12.565 -21.783  1.00 23.89           O  
ATOM   2283  CB  GLN A 146     -18.552 -13.559 -19.025  1.00 23.15           C  
ATOM   2284  CG  GLN A 146     -19.706 -14.411 -18.573  1.00 23.88           C  
ATOM   2285  CD  GLN A 146     -20.426 -13.806 -17.409  1.00 25.05           C  
ATOM   2286  OE1 GLN A 146     -19.825 -13.173 -16.556  1.00 25.52           O  
ATOM   2287  NE2 GLN A 146     -21.722 -14.009 -17.369  1.00 33.16           N  
ATOM   2288  H   GLN A 146     -17.106 -15.477 -18.816  1.00 31.41           D  
ATOM   2289  HA  GLN A 146     -18.375 -14.414 -20.881  1.00 23.69           D  
ATOM   2290  HB2 GLN A 146     -17.949 -13.430 -18.265  1.00 22.38           D  
ATOM   2291  HB3 GLN A 146     -18.905 -12.705 -19.330  1.00 23.77           D  
ATOM   2292  HG2 GLN A 146     -20.349 -14.514 -19.293  1.00 28.48           D  
ATOM   2293  HG3 GLN A 146     -19.386 -15.273 -18.273  1.00 29.15           D  
ATOM   2294 HE21 GLN A 146     -22.134 -14.310 -18.064  1.00 35.55           D  
ATOM   2295 HE22 GLN A 146     -22.157 -13.829 -16.649  1.00 43.04           D  
ATOM   2296  N   THR A 147     -15.656 -12.977 -20.084  1.00 23.27           N  
ATOM   2297  CA  THR A 147     -14.676 -12.018 -20.553  1.00 24.14           C  
ATOM   2298  C   THR A 147     -13.994 -12.515 -21.809  1.00 24.90           C  
ATOM   2299  O   THR A 147     -13.774 -11.742 -22.742  1.00 25.12           O  
ATOM   2300  CB  THR A 147     -13.651 -11.774 -19.452  1.00 24.29           C  
ATOM   2301  OG1 THR A 147     -14.332 -11.250 -18.298  1.00 25.06           O  
ATOM   2302  CG2 THR A 147     -12.553 -10.820 -19.886  1.00 28.40           C  
ATOM   2303  H   THR A 147     -15.448 -13.378 -19.349  1.00 37.74           D  
ATOM   2304  HA  THR A 147     -15.133 -11.187 -20.781  1.00 23.19           D  
ATOM   2305  HB  THR A 147     -13.227 -12.625 -19.225  1.00 29.76           D  
ATOM   2306  HG1 THR A 147     -14.987 -11.741 -18.098  1.00 31.70           D  
ATOM   2307 HG21 THR A 147     -12.126 -11.138 -20.711  1.00 25.97           D  
ATOM   2308 HG22 THR A 147     -12.922  -9.939 -20.039  1.00 34.94           D  
ATOM   2309 HG23 THR A 147     -11.867 -10.759 -19.195  1.00 27.39           D  
ATOM   2310  N  ASER A 148     -13.665 -13.798 -21.886  0.52 24.42           N  
ATOM   2311  CA ASER A 148     -12.968 -14.247 -23.079  0.52 25.22           C  
ATOM   2312  C  ASER A 148     -13.893 -14.265 -24.287  0.52 24.49           C  
ATOM   2313  O  ASER A 148     -13.431 -14.118 -25.421  0.52 24.88           O  
ATOM   2314  CB ASER A 148     -12.353 -15.611 -22.847  0.52 27.50           C  
ATOM   2315  OG ASER A 148     -13.368 -16.565 -22.663  0.52 27.29           O  
ATOM   2316  H  ASER A 148     -13.841 -14.408 -21.305  0.52 29.62           D  
ATOM   2317  HA ASER A 148     -12.247 -13.622 -23.266  0.52 25.78           D  
ATOM   2318  HB2ASER A 148     -11.839 -15.840 -23.637  0.52 25.77           D  
ATOM   2319  HB3ASER A 148     -11.782 -15.577 -22.065  0.52 28.24           D  
ATOM   2320  HG ASER A 148     -13.517 -16.962 -23.389  0.52 29.24           D  
ATOM   2321  N  BSER A 148     -13.654 -13.806 -21.844  0.31 24.77           N  
ATOM   2322  CA BSER A 148     -13.007 -14.380 -23.015  0.31 24.35           C  
ATOM   2323  C  BSER A 148     -13.887 -14.234 -24.246  0.31 24.34           C  
ATOM   2324  O  BSER A 148     -13.393 -13.940 -25.341  0.31 25.53           O  
ATOM   2325  CB BSER A 148     -12.687 -15.853 -22.757  0.31 25.57           C  
ATOM   2326  OG BSER A 148     -12.106 -16.449 -23.902  0.31 24.53           O  
ATOM   2327  H  BSER A 148     -13.797 -14.370 -21.209  0.31 29.39           D  
ATOM   2328  HA BSER A 148     -12.174 -13.910 -23.177  0.31 25.93           D  
ATOM   2329  HB2BSER A 148     -12.061 -15.914 -22.020  0.31 27.97           D  
ATOM   2330  HB3BSER A 148     -13.505 -16.324 -22.533  0.31 27.69           D  
ATOM   2331  HG BSER A 148     -12.086 -15.897 -24.532  0.31 27.08           D  
ATOM   2332  N  CSER A 148     -13.639 -13.803 -21.844  0.17 24.96           N  
ATOM   2333  CA CSER A 148     -13.003 -14.369 -23.029  0.17 24.59           C  
ATOM   2334  C  CSER A 148     -13.891 -14.209 -24.251  0.17 24.38           C  
ATOM   2335  O  CSER A 148     -13.407 -13.892 -25.344  0.17 25.55           O  
ATOM   2336  CB CSER A 148     -12.697 -15.849 -22.803  0.17 25.72           C  
ATOM   2337  OG CSER A 148     -11.779 -16.025 -21.744  0.17 28.10           O  
ATOM   2338  H  CSER A 148     -13.759 -14.365 -21.203  0.17 29.24           D  
ATOM   2339  HA CSER A 148     -12.167 -13.904 -23.194  0.17 25.92           D  
ATOM   2340  HB2CSER A 148     -13.521 -16.313 -22.588  0.17 27.67           D  
ATOM   2341  HB3CSER A 148     -12.316 -16.213 -23.618  0.17 26.77           D  
ATOM   2342  HG CSER A 148     -11.442 -15.284 -21.539  0.17 27.31           D  
ATOM   2343  N   ALA A 149     -15.194 -14.434 -24.086  1.00 23.70           N  
ATOM   2344  CA  ALA A 149     -16.117 -14.322 -25.206  1.00 25.29           C  
ATOM   2345  C   ALA A 149     -16.073 -12.929 -25.787  1.00 23.68           C  
ATOM   2346  O   ALA A 149     -16.057 -12.756 -27.005  1.00 25.51           O  
ATOM   2347  CB  ALA A 149     -17.545 -14.655 -24.764  1.00 27.48           C  
ATOM   2348  HA  ALA A 149     -15.855 -14.941 -25.907  1.00 30.81           D  
ATOM   2349  HB1 ALA A 149     -17.827 -13.987 -24.119  1.00 26.60           D  
ATOM   2350  HB2 ALA A 149     -18.111 -14.633 -25.556  1.00 20.81           D  
ATOM   2351  HB3 ALA A 149     -17.557 -15.536 -24.360  1.00 28.29           D  
ATOM   2352  H  AALA A 149     -15.558 -14.612 -23.329  0.52 30.53           D  
ATOM   2353  H  BALA A 149     -15.567 -14.637 -23.339  0.31 30.29           D  
ATOM   2354  H  CALA A 149     -15.563 -14.654 -23.341  0.17 30.14           D  
ATOM   2355  N   ILE A 150     -16.037 -11.917 -24.928  1.00 23.80           N  
ATOM   2356  CA  ILE A 150     -15.896 -10.547 -25.400  1.00 24.08           C  
ATOM   2357  C   ILE A 150     -14.551 -10.368 -26.086  1.00 24.80           C  
ATOM   2358  O   ILE A 150     -14.447  -9.817 -27.187  1.00 25.40           O  
ATOM   2359  CB  ILE A 150     -16.058  -9.585 -24.218  1.00 25.01           C  
ATOM   2360  CG1 ILE A 150     -17.512  -9.610 -23.787  1.00 26.07           C  
ATOM   2361  CG2 ILE A 150     -15.608  -8.203 -24.610  1.00 29.11           C  
ATOM   2362  CD1 ILE A 150     -17.699  -8.968 -22.444  1.00 28.81           C  
ATOM   2363  H   ILE A 150     -16.066 -12.005 -24.075  1.00 28.57           D  
ATOM   2364  HA  ILE A 150     -16.601 -10.339 -26.034  1.00 25.62           D  
ATOM   2365  HB  ILE A 150     -15.539  -9.893 -23.452  1.00 20.70           D  
ATOM   2366 HG12 ILE A 150     -18.043  -9.135 -24.448  1.00 25.88           D  
ATOM   2367 HG13 ILE A 150     -17.805 -10.531 -23.727  1.00 25.20           D  
ATOM   2368 HG21 ILE A 150     -14.691  -8.205 -24.926  1.00 24.44           D  
ATOM   2369 HG22 ILE A 150     -16.199  -7.902 -25.318  1.00 27.24           D  
ATOM   2370 HG23 ILE A 150     -15.665  -7.617 -23.838  1.00 24.64           D  
ATOM   2371 HD11 ILE A 150     -18.580  -9.176 -22.095  1.00 32.36           D  
ATOM   2372 HD12 ILE A 150     -17.004  -9.305 -21.854  1.00 31.24           D  
ATOM   2373 HD13 ILE A 150     -17.577  -8.013 -22.552  1.00 25.96           D  
ATOM   2374  N   ALA A 151     -13.497 -10.845 -25.441  1.00 24.33           N  
ATOM   2375  CA  ALA A 151     -12.150 -10.627 -25.936  1.00 25.37           C  
ATOM   2376  C   ALA A 151     -11.956 -11.226 -27.319  1.00 26.02           C  
ATOM   2377  O   ALA A 151     -11.195 -10.683 -28.130  1.00 27.37           O  
ATOM   2378  CB  ALA A 151     -11.168 -11.238 -24.940  1.00 27.14           C  
ATOM   2379  H   ALA A 151     -13.536 -11.317 -24.711  1.00 23.90           D  
ATOM   2380  HA  ALA A 151     -11.974  -9.680 -25.993  1.00 19.91           D  
ATOM   2381  HB1 ALA A 151     -10.268 -11.047 -25.250  1.00 32.06           D  
ATOM   2382  HB2 ALA A 151     -11.332 -10.854 -24.054  1.00 26.20           D  
ATOM   2383  HB3 ALA A 151     -11.332 -12.198 -24.908  1.00 21.74           D  
ATOM   2384  N   ALA A 152     -12.635 -12.315 -27.604  1.00 24.94           N  
ATOM   2385  CA  ALA A 152     -12.461 -13.005 -28.875  1.00 27.26           C  
ATOM   2386  C   ALA A 152     -12.858 -12.155 -30.057  1.00 28.85           C  
ATOM   2387  O   ALA A 152     -12.414 -12.430 -31.173  1.00 32.25           O  
ATOM   2388  CB  ALA A 152     -13.284 -14.283 -28.870  1.00 31.56           C  
ATOM   2389  H   ALA A 152     -13.199 -12.689 -27.073  1.00 35.25           D  
ATOM   2390  HA  ALA A 152     -11.523 -13.233 -28.990  1.00 30.28           D  
ATOM   2391  HB1 ALA A 152     -14.234 -14.065 -28.863  1.00 32.35           D  
ATOM   2392  HB2 ALA A 152     -13.074 -14.795 -29.663  1.00 43.09           D  
ATOM   2393  HB3 ALA A 152     -13.037 -14.789 -28.081  1.00 33.35           D  
ATOM   2394  N  ALYS A 153     -13.674 -11.128 -29.849  0.59 27.90           N  
ATOM   2395  CA ALYS A 153     -14.174 -10.292 -30.930  0.59 27.79           C  
ATOM   2396  C  ALYS A 153     -13.462  -8.951 -31.010  0.59 28.88           C  
ATOM   2397  O  ALYS A 153     -13.783  -8.143 -31.891  0.59 33.99           O  
ATOM   2398  CB ALYS A 153     -15.686 -10.079 -30.759  0.59 28.46           C  
ATOM   2399  CG ALYS A 153     -16.545 -11.336 -30.998  0.59 31.53           C  
ATOM   2400  CD ALYS A 153     -16.622 -11.689 -32.483  0.59 36.46           C  
ATOM   2401  H  ALYS A 153     -13.944 -10.888 -29.067  0.59 34.32           D  
ATOM   2402  HA ALYS A 153     -14.037 -10.744 -31.774  0.59 32.66           D  
ATOM   2403  HB2ALYS A 153     -15.850  -9.776 -29.851  0.59 30.51           D  
ATOM   2404  HB3ALYS A 153     -15.968  -9.403 -31.398  0.59 31.36           D  
ATOM   2405  HG2ALYS A 153     -16.151 -12.094 -30.529  0.59 34.75           D  
ATOM   2406  HG3ALYS A 153     -17.455 -11.188 -30.691  0.59 30.99           D  
ATOM   2407  N  BLYS A 153     -13.684 -11.133 -29.851  0.41 27.87           N  
ATOM   2408  CA BLYS A 153     -14.171 -10.297 -30.938  0.41 27.60           C  
ATOM   2409  C  BLYS A 153     -13.551  -8.906 -30.920  0.41 29.44           C  
ATOM   2410  O  BLYS A 153     -14.025  -8.015 -31.637  0.41 32.25           O  
ATOM   2411  CB BLYS A 153     -15.702 -10.227 -30.896  0.41 28.98           C  
ATOM   2412  CG BLYS A 153     -16.393 -11.582 -31.127  0.41 35.01           C  
ATOM   2413  CD BLYS A 153     -17.905 -11.440 -31.268  0.41 32.94           C  
ATOM   2414  H  BLYS A 153     -13.972 -10.900 -29.074  0.41 34.10           D  
ATOM   2415  HA BLYS A 153     -13.927 -10.704 -31.780  0.41 32.59           D  
ATOM   2416  HB2BLYS A 153     -15.968  -9.907 -30.019  0.41 30.80           D  
ATOM   2417  HB3BLYS A 153     -16.005  -9.612 -31.586  0.41 31.59           D  
ATOM   2418  HG2BLYS A 153     -16.053 -11.986 -31.946  0.41 31.90           D  
ATOM   2419  HG3BLYS A 153     -16.216 -12.167 -30.370  0.41 33.90           D  
ATOM   2420  N   LEU A 154     -12.496  -8.703 -30.136  1.00 27.67           N  
ATOM   2421  CA  LEU A 154     -11.826  -7.422 -30.026  1.00 26.19           C  
ATOM   2422  C   LEU A 154     -10.370  -7.536 -30.449  1.00 30.41           C  
ATOM   2423  O   LEU A 154      -9.739  -8.580 -30.276  1.00 33.06           O  
ATOM   2424  CB  LEU A 154     -11.819  -6.931 -28.582  1.00 26.45           C  
ATOM   2425  CG  LEU A 154     -13.201  -6.674 -27.993  1.00 27.85           C  
ATOM   2426  CD1 LEU A 154     -13.030  -6.066 -26.651  1.00 29.00           C  
ATOM   2427  CD2 LEU A 154     -14.034  -5.770 -28.821  1.00 33.25           C  
ATOM   2428  HA  LEU A 154     -12.272  -6.756 -30.581  1.00 24.80           D  
ATOM   2429  HB2 LEU A 154     -11.421  -7.641 -28.051  1.00 29.57           D  
ATOM   2430  HB3 LEU A 154     -11.287  -6.112 -28.486  1.00 24.54           D  
ATOM   2431  HG  LEU A 154     -13.681  -7.512 -27.908  1.00 26.61           D  
ATOM   2432 HD11 LEU A 154     -13.893  -5.745 -26.356  1.00 30.81           D  
ATOM   2433 HD12 LEU A 154     -12.699  -6.748 -26.044  1.00 27.43           D  
ATOM   2434 HD13 LEU A 154     -12.409  -5.316 -26.726  1.00 27.53           D  
ATOM   2435 HD21 LEU A 154     -14.193  -6.179 -29.690  1.00 33.66           D  
ATOM   2436 HD22 LEU A 154     -14.884  -5.649 -28.356  1.00 34.88           D  
ATOM   2437 HD23 LEU A 154     -13.563  -4.925 -28.887  1.00 28.35           D  
ATOM   2438  H  ALEU A 154     -12.205  -9.291 -29.579  0.59 33.78           D  
ATOM   2439  H  BLEU A 154     -12.146  -9.317 -29.645  0.41 33.59           D  
ATOM   2440  N   THR A 155      -9.836  -6.433 -30.959  1.00 30.49           N  
ATOM   2441  CA  THR A 155      -8.404  -6.299 -31.138  1.00 32.17           C  
ATOM   2442  C   THR A 155      -7.836  -5.656 -29.894  1.00 33.47           C  
ATOM   2443  O   THR A 155      -8.560  -5.103 -29.064  1.00 30.77           O  
ATOM   2444  CB  THR A 155      -8.076  -5.410 -32.330  1.00 38.39           C  
ATOM   2445  OG1 THR A 155      -8.660  -4.116 -32.134  1.00 41.61           O  
ATOM   2446  CG2 THR A 155      -8.609  -6.003 -33.602  1.00 44.88           C  
ATOM   2447  H   THR A 155     -10.278  -5.737 -31.190  1.00 37.49           D  
ATOM   2448  HA  THR A 155      -8.001  -7.172 -31.260  1.00 28.50           D  
ATOM   2449  HB  THR A 155      -7.107  -5.340 -32.393  1.00 34.54           D  
ATOM   2450  HG1 THR A 155      -9.484  -4.153 -32.304  1.00 43.19           D  
ATOM   2451 HG21 THR A 155      -9.559  -6.176 -33.518  1.00 41.69           D  
ATOM   2452 HG22 THR A 155      -8.468  -5.387 -34.338  1.00 46.70           D  
ATOM   2453 HG23 THR A 155      -8.149  -6.837 -33.780  1.00 45.35           D  
ATOM   2454  N   LYS A 156      -6.513  -5.697 -29.771  1.00 32.99           N  
ATOM   2455  CA  LYS A 156      -5.878  -5.137 -28.592  1.00 30.33           C  
ATOM   2456  C   LYS A 156      -6.188  -3.654 -28.453  1.00 31.25           C  
ATOM   2457  O   LYS A 156      -6.401  -3.163 -27.343  1.00 31.71           O  
ATOM   2458  CB  LYS A 156      -4.374  -5.375 -28.647  1.00 38.00           C  
ATOM   2459  CG  LYS A 156      -3.695  -4.855 -27.426  1.00 33.61           C  
ATOM   2460  CD  LYS A 156      -2.199  -5.215 -27.312  1.00 47.07           C  
ATOM   2461  CE  LYS A 156      -1.426  -4.170 -26.495  1.00 40.85           C  
ATOM   2462  HA  LYS A 156      -6.195  -5.579 -27.787  1.00 31.71           D  
ATOM   2463  HB2 LYS A 156      -4.219  -6.333 -28.689  1.00 38.61           D  
ATOM   2464  HB3 LYS A 156      -4.022  -4.920 -29.430  1.00 36.68           D  
ATOM   2465  HG2 LYS A 156      -3.787  -3.889 -27.404  1.00 38.59           D  
ATOM   2466  HG3 LYS A 156      -4.157  -5.255 -26.673  1.00 36.69           D  
ATOM   2467  HD2 LYS A 156      -2.120  -6.066 -26.840  1.00 44.92           D  
ATOM   2468  HD3 LYS A 156      -1.802  -5.264 -28.197  1.00 41.62           D  
ATOM   2469  H  ALYS A 156      -5.971  -6.035 -30.347  0.42 41.34           D  
ATOM   2470  H  BLYS A 156      -5.971  -6.034 -30.347  0.58 41.59           D  
ATOM   2471  N  AASP A 157      -6.249  -2.922 -29.564  0.43 31.98           N  
ATOM   2472  CA AASP A 157      -6.451  -1.478 -29.469  0.43 31.43           C  
ATOM   2473  C  AASP A 157      -7.862  -1.121 -29.015  0.43 29.65           C  
ATOM   2474  O  AASP A 157      -8.077  -0.034 -28.467  0.43 30.59           O  
ATOM   2475  CB AASP A 157      -6.145  -0.791 -30.804  0.43 38.75           C  
ATOM   2476  CG AASP A 157      -7.179  -1.096 -31.875  0.43 34.94           C  
ATOM   2477  H  AASP A 157      -6.182  -3.234 -30.361  0.43 37.14           D  
ATOM   2478  HA AASP A 157      -5.839  -1.128 -28.802  0.43 35.67           D  
ATOM   2479  HB2AASP A 157      -6.154   0.168 -30.659  0.43 38.20           D  
ATOM   2480  HB3AASP A 157      -5.273  -1.077 -31.126  0.43 37.55           D  
ATOM   2481  N  BASP A 157      -6.222  -2.929 -29.569  0.57 31.95           N  
ATOM   2482  CA BASP A 157      -6.464  -1.491 -29.523  0.57 31.34           C  
ATOM   2483  C  BASP A 157      -7.838  -1.174 -28.943  0.57 29.52           C  
ATOM   2484  O  BASP A 157      -8.001  -0.190 -28.214  0.57 30.85           O  
ATOM   2485  CB BASP A 157      -6.340  -0.894 -30.930  0.57 38.38           C  
ATOM   2486  CG BASP A 157      -4.888  -0.789 -31.405  0.57 39.27           C  
ATOM   2487  H  BASP A 157      -6.113  -3.254 -30.356  0.57 37.25           D  
ATOM   2488  HA BASP A 157      -5.802  -1.079 -28.946  0.57 35.99           D  
ATOM   2489  HB2BASP A 157      -6.816  -1.460 -31.559  0.57 36.13           D  
ATOM   2490  HB3BASP A 157      -6.741  -0.008 -30.932  0.57 36.86           D  
ATOM   2491  N   ALA A 158      -8.836  -1.992 -29.264  1.00 27.42           N  
ATOM   2492  CA  ALA A 158     -10.195  -1.736 -28.795  1.00 26.17           C  
ATOM   2493  C   ALA A 158     -10.307  -1.715 -27.281  1.00 25.84           C  
ATOM   2494  O   ALA A 158     -11.259  -1.120 -26.755  1.00 26.02           O  
ATOM   2495  CB  ALA A 158     -11.146  -2.778 -29.363  1.00 30.06           C  
ATOM   2496  H   ALA A 158      -8.745  -2.703 -29.729  1.00 35.57           D  
ATOM   2497  HA  ALA A 158     -10.479  -0.861 -29.106  1.00 31.93           D  
ATOM   2498  HB1 ALA A 158     -12.046  -2.583 -29.028  1.00 30.76           D  
ATOM   2499  HB2 ALA A 158     -11.130  -2.713 -30.330  1.00 30.30           D  
ATOM   2500  HB3 ALA A 158     -10.855  -3.664 -29.072  1.00 34.42           D  
ATOM   2501  N   TRP A 159      -9.384  -2.355 -26.555  1.00 26.16           N  
ATOM   2502  CA  TRP A 159      -9.497  -2.407 -25.110  1.00 25.62           C  
ATOM   2503  C   TRP A 159      -9.364  -1.040 -24.487  1.00 25.81           C  
ATOM   2504  O   TRP A 159      -9.818  -0.844 -23.357  1.00 27.04           O  
ATOM   2505  CB  TRP A 159      -8.491  -3.385 -24.540  1.00 26.28           C  
ATOM   2506  CG  TRP A 159      -8.933  -4.770 -24.687  1.00 26.33           C  
ATOM   2507  CD1 TRP A 159      -8.734  -5.589 -25.748  1.00 27.83           C  
ATOM   2508  CD2 TRP A 159      -9.682  -5.513 -23.742  1.00 27.99           C  
ATOM   2509  NE1 TRP A 159      -9.328  -6.801 -25.527  1.00 28.83           N  
ATOM   2510  CE2 TRP A 159      -9.908  -6.783 -24.287  1.00 27.12           C  
ATOM   2511  CE3 TRP A 159     -10.195  -5.224 -22.479  1.00 30.36           C  
ATOM   2512  CZ2 TRP A 159     -10.615  -7.764 -23.620  1.00 35.48           C  
ATOM   2513  CZ3 TRP A 159     -10.897  -6.199 -21.816  1.00 33.13           C  
ATOM   2514  CH2 TRP A 159     -11.099  -7.455 -22.382  1.00 38.39           C  
ATOM   2515  H   TRP A 159      -8.688  -2.743 -26.869  1.00 37.76           D  
ATOM   2516  HA  TRP A 159     -10.365  -2.760 -24.885  1.00 31.39           D  
ATOM   2517  HB2 TRP A 159      -7.642  -3.256 -24.981  1.00 28.71           D  
ATOM   2518  HB3 TRP A 159      -8.413  -3.199 -23.601  1.00 31.34           D  
ATOM   2519  HD1 TRP A 159      -8.274  -5.353 -26.517  1.00 36.69           D  
ATOM   2520  HE1 TRP A 159      -9.316  -7.477 -26.060  1.00 36.09           D  
ATOM   2521  HE3 TRP A 159     -10.068  -4.382 -22.101  1.00 28.01           D  
ATOM   2522  HZ2 TRP A 159     -10.756  -8.606 -23.997  1.00 35.49           D  
ATOM   2523  HZ3 TRP A 159     -11.240  -6.018 -20.980  1.00 35.99           D  
ATOM   2524  HH2 TRP A 159     -11.574  -8.097 -21.911  1.00 35.22           D  
ATOM   2525  N   ASN A 160      -8.800  -0.075 -25.191  1.00 27.12           N  
ATOM   2526  CA  ASN A 160      -8.767   1.286 -24.683  1.00 26.76           C  
ATOM   2527  C   ASN A 160     -10.164   1.854 -24.472  1.00 25.11           C  
ATOM   2528  O   ASN A 160     -10.329   2.822 -23.727  1.00 29.60           O  
ATOM   2529  CB  ASN A 160      -7.984   2.157 -25.653  1.00 33.92           C  
ATOM   2530  CG  ASN A 160      -6.555   1.710 -25.779  1.00 46.12           C  
ATOM   2531  OD1 ASN A 160      -6.062   1.461 -26.877  1.00 55.74           O  
ATOM   2532  ND2 ASN A 160      -5.883   1.585 -24.647  1.00 56.04           N  
ATOM   2533  H   ASN A 160      -8.429  -0.197 -25.961  1.00 33.81           D  
ATOM   2534  HA  ASN A 160      -8.298   1.317 -23.844  1.00 33.52           D  
ATOM   2535  HB2 ASN A 160      -8.373   2.097 -26.539  1.00 26.71           D  
ATOM   2536  HB3 ASN A 160      -7.988   3.076 -25.333  1.00 29.82           D  
ATOM   2537  N   GLN A 161     -11.152   1.277 -25.126  1.00 24.08           N  
ATOM   2538  CA  GLN A 161     -12.522   1.737 -25.038  1.00 22.57           C  
ATOM   2539  C   GLN A 161     -13.370   0.936 -24.079  1.00 21.99           C  
ATOM   2540  O   GLN A 161     -14.549   1.265 -23.930  1.00 23.83           O  
ATOM   2541  CB  GLN A 161     -13.157   1.668 -26.423  1.00 24.82           C  
ATOM   2542  CG  GLN A 161     -12.477   2.603 -27.366  1.00 27.15           C  
ATOM   2543  CD  GLN A 161     -12.817   2.301 -28.796  1.00 30.36           C  
ATOM   2544  OE1 GLN A 161     -11.929   1.964 -29.598  1.00 31.94           O  
ATOM   2545  NE2 GLN A 161     -14.096   2.435 -29.152  1.00 28.53           N  
ATOM   2546  H   GLN A 161     -11.057   0.605 -25.648  1.00 25.80           D  
ATOM   2547  HA  GLN A 161     -12.499   2.658 -24.741  1.00 23.06           D  
ATOM   2548  HB2 GLN A 161     -13.098   0.772 -26.794  1.00 26.11           D  
ATOM   2549  HB3 GLN A 161     -14.086   1.937 -26.352  1.00 26.11           D  
ATOM   2550  HG2 GLN A 161     -12.733   3.521 -27.143  1.00 25.66           D  
ATOM   2551  HG3 GLN A 161     -11.518   2.504 -27.255  1.00 31.72           D  
ATOM   2552 HE21 GLN A 161     -14.666   2.781 -28.597  1.00 39.80           D  
ATOM   2553 HE22 GLN A 161     -14.358   2.178 -29.934  1.00 42.34           D  
ATOM   2554  N   VAL A 162     -12.844  -0.093 -23.486  1.00 21.49           N  
ATOM   2555  CA  VAL A 162     -13.616  -1.040 -22.696  1.00 20.94           C  
ATOM   2556  C   VAL A 162     -13.386  -0.772 -21.223  1.00 20.07           C  
ATOM   2557  O   VAL A 162     -12.266  -0.519 -20.777  1.00 22.36           O  
ATOM   2558  CB  VAL A 162     -13.193  -2.474 -23.040  1.00 23.24           C  
ATOM   2559  CG1 VAL A 162     -13.825  -3.498 -22.149  1.00 27.63           C  
ATOM   2560  CG2 VAL A 162     -13.532  -2.814 -24.473  1.00 26.90           C  
ATOM   2561  H   VAL A 162     -12.005  -0.270 -23.523  1.00 28.94           D  
ATOM   2562  HA  VAL A 162     -14.554  -0.926 -22.910  1.00 25.28           D  
ATOM   2563  HB  VAL A 162     -12.233  -2.534 -22.906  1.00 25.72           D  
ATOM   2564 HG11 VAL A 162     -13.647  -3.330 -21.209  1.00 27.42           D  
ATOM   2565 HG12 VAL A 162     -14.774  -3.515 -22.329  1.00 28.72           D  
ATOM   2566 HG13 VAL A 162     -13.436  -4.354 -22.404  1.00 34.36           D  
ATOM   2567 HG21 VAL A 162     -14.489  -2.724 -24.599  1.00 21.69           D  
ATOM   2568 HG22 VAL A 162     -13.055  -2.213 -25.068  1.00 24.20           D  
ATOM   2569 HG23 VAL A 162     -13.272  -3.741 -24.619  1.00 30.03           D  
ATOM   2570  N   VAL A 163     -14.464  -0.843 -20.470  1.00 19.37           N  
ATOM   2571  CA  VAL A 163     -14.466  -0.865 -19.014  1.00 19.75           C  
ATOM   2572  C   VAL A 163     -15.206  -2.129 -18.650  1.00 19.87           C  
ATOM   2573  O   VAL A 163     -16.271  -2.397 -19.214  1.00 22.05           O  
ATOM   2574  CB  VAL A 163     -15.228   0.360 -18.488  1.00 19.60           C  
ATOM   2575  CG1 VAL A 163     -15.431   0.302 -16.981  1.00 21.36           C  
ATOM   2576  CG2 VAL A 163     -14.541   1.652 -18.921  1.00 23.87           C  
ATOM   2577  H   VAL A 163     -15.241  -0.861 -20.822  1.00 20.31           D  
ATOM   2578  HA  VAL A 163     -13.563  -0.887 -18.654  1.00 22.33           D  
ATOM   2579  HB  VAL A 163     -16.099   0.340 -18.916  1.00 23.34           D  
ATOM   2580 HG11 VAL A 163     -14.571   0.304 -16.514  1.00 21.88           D  
ATOM   2581 HG12 VAL A 163     -15.956   1.075 -16.707  1.00 28.03           D  
ATOM   2582 HG13 VAL A 163     -15.904  -0.517 -16.784  1.00 23.91           D  
ATOM   2583 HG21 VAL A 163     -15.129   2.403 -18.755  1.00 24.29           D  
ATOM   2584 HG22 VAL A 163     -13.720   1.744 -18.396  1.00 21.54           D  
ATOM   2585 HG23 VAL A 163     -14.348   1.627 -19.882  1.00 25.05           D  
ATOM   2586  N   LEU A 164     -14.663  -2.928 -17.747  1.00 19.74           N  
ATOM   2587  CA  LEU A 164     -15.393  -4.100 -17.301  1.00 19.68           C  
ATOM   2588  C   LEU A 164     -16.107  -3.773 -16.000  1.00 18.78           C  
ATOM   2589  O   LEU A 164     -15.573  -3.033 -15.160  1.00 21.32           O  
ATOM   2590  CB  LEU A 164     -14.455  -5.276 -17.026  1.00 21.69           C  
ATOM   2591  CG  LEU A 164     -13.746  -5.830 -18.243  1.00 23.36           C  
ATOM   2592  CD1 LEU A 164     -12.903  -6.985 -17.762  1.00 27.06           C  
ATOM   2593  CD2 LEU A 164     -14.711  -6.298 -19.284  1.00 27.37           C  
ATOM   2594  H   LEU A 164     -13.895  -2.817 -17.394  1.00 23.56           D  
ATOM   2595  HA  LEU A 164     -16.052  -4.353 -17.974  1.00 19.89           D  
ATOM   2596  HB2 LEU A 164     -13.765  -5.011 -16.381  1.00 24.63           D  
ATOM   2597  HB3 LEU A 164     -14.989  -6.006 -16.661  1.00 29.47           D  
ATOM   2598  HG  LEU A 164     -13.186  -5.140 -18.633  1.00 26.71           D  
ATOM   2599 HD11 LEU A 164     -13.500  -7.614 -17.310  1.00 26.01           D  
ATOM   2600 HD12 LEU A 164     -12.488  -7.415 -18.522  1.00 28.63           D  
ATOM   2601 HD13 LEU A 164     -12.242  -6.640 -17.133  1.00 27.99           D  
ATOM   2602 HD21 LEU A 164     -15.135  -5.530 -19.711  1.00 25.36           D  
ATOM   2603 HD22 LEU A 164     -14.221  -6.797 -19.961  1.00 23.34           D  
ATOM   2604 HD23 LEU A 164     -15.371  -6.869 -18.842  1.00 23.41           D  
ATOM   2605  N   ALA A 165     -17.302  -4.281 -15.827  1.00 18.86           N  
ATOM   2606  CA  ALA A 165     -18.022  -4.130 -14.575  1.00 18.95           C  
ATOM   2607  C   ALA A 165     -18.363  -5.516 -14.077  1.00 18.50           C  
ATOM   2608  O   ALA A 165     -19.146  -6.237 -14.693  1.00 20.42           O  
ATOM   2609  CB  ALA A 165     -19.274  -3.287 -14.751  1.00 20.55           C  
ATOM   2610  H   ALA A 165     -17.732  -4.724 -16.436  1.00 20.44           D  
ATOM   2611  HA  ALA A 165     -17.452  -3.698 -13.912  1.00 16.83           D  
ATOM   2612  HB1 ALA A 165     -19.879  -3.729 -15.366  1.00 23.89           D  
ATOM   2613  HB2 ALA A 165     -19.692  -3.184 -13.883  1.00 22.26           D  
ATOM   2614  HB3 ALA A 165     -19.041  -2.421 -15.114  1.00 20.44           D  
ATOM   2615  N   TYR A 166     -17.744  -5.883 -12.974  1.00 18.98           N  
ATOM   2616  CA  TYR A 166     -18.026  -7.129 -12.288  1.00 18.77           C  
ATOM   2617  C   TYR A 166     -19.184  -6.904 -11.341  1.00 18.15           C  
ATOM   2618  O   TYR A 166     -19.061  -6.144 -10.382  1.00 19.49           O  
ATOM   2619  CB  TYR A 166     -16.803  -7.609 -11.524  1.00 20.41           C  
ATOM   2620  CG  TYR A 166     -17.133  -8.779 -10.642  1.00 20.35           C  
ATOM   2621  CD1 TYR A 166     -17.718  -9.909 -11.155  1.00 21.03           C  
ATOM   2622  CD2 TYR A 166     -16.903  -8.739  -9.298  1.00 21.44           C  
ATOM   2623  CE1 TYR A 166     -18.066 -10.980 -10.350  1.00 20.82           C  
ATOM   2624  CE2 TYR A 166     -17.248  -9.810  -8.467  1.00 21.35           C  
ATOM   2625  CZ  TYR A 166     -17.832 -10.907  -9.004  1.00 20.70           C  
ATOM   2626  OH  TYR A 166     -18.172 -11.964  -8.178  1.00 22.33           O  
ATOM   2627  H   TYR A 166     -17.135  -5.398 -12.583  1.00 20.10           D  
ATOM   2628  HA  TYR A 166     -18.262  -7.801 -12.939  1.00 17.80           D  
ATOM   2629  HB2 TYR A 166     -16.134  -7.876 -12.170  1.00 24.39           D  
ATOM   2630  HB3 TYR A 166     -16.491  -6.893 -10.947  1.00 17.53           D  
ATOM   2631  HD1 TYR A 166     -17.881  -9.941 -12.071  1.00 27.76           D  
ATOM   2632  HD2 TYR A 166     -16.522  -7.964  -8.938  1.00 26.34           D  
ATOM   2633  HE1 TYR A 166     -18.468 -11.735 -10.719  1.00 23.15           D  
ATOM   2634  HE2 TYR A 166     -17.100  -9.772  -7.553  1.00 24.45           D  
ATOM   2635  HH  TYR A 166     -18.616 -12.537  -8.617  1.00 33.18           D  
ATOM   2636  N   GLU A 167     -20.292  -7.571 -11.595  1.00 18.40           N  
ATOM   2637  CA  GLU A 167     -21.469  -7.459 -10.746  1.00 18.80           C  
ATOM   2638  C   GLU A 167     -21.957  -8.862 -10.443  1.00 19.25           C  
ATOM   2639  O   GLU A 167     -22.614  -9.492 -11.273  1.00 20.69           O  
ATOM   2640  CB  GLU A 167     -22.563  -6.668 -11.433  1.00 19.81           C  
ATOM   2641  CG  GLU A 167     -22.116  -5.360 -11.946  1.00 20.65           C  
ATOM   2642  CD  GLU A 167     -23.270  -4.478 -12.267  1.00 21.03           C  
ATOM   2643  OE1 GLU A 167     -23.983  -4.727 -13.198  1.00 24.26           O  
ATOM   2644  OE2 GLU A 167     -23.466  -3.441 -11.508  1.00 20.90           O  
ATOM   2645  H   GLU A 167     -20.371  -8.089 -12.289  1.00 23.27           D  
ATOM   2646  HA  GLU A 167     -21.216  -7.011  -9.923  1.00 18.28           D  
ATOM   2647  HB2 GLU A 167     -22.830  -7.146 -12.225  1.00 18.43           D  
ATOM   2648  HB3 GLU A 167     -23.331  -6.556 -10.840  1.00 20.60           D  
ATOM   2649  HG2 GLU A 167     -21.529  -4.940 -11.295  1.00 26.27           D  
ATOM   2650  HG3 GLU A 167     -21.632  -5.529 -12.773  1.00 23.30           D  
HETATM 2651  HE2 GLU A 167     -24.215  -2.943 -11.791  1.00 33.56           D  
ATOM   2652  N   PRO A 168     -21.649  -9.401  -9.281  1.00 19.40           N  
ATOM   2653  CA  PRO A 168     -22.220 -10.694  -8.929  1.00 19.93           C  
ATOM   2654  C   PRO A 168     -23.720 -10.567  -8.957  1.00 19.53           C  
ATOM   2655  O   PRO A 168     -24.284  -9.626  -8.402  1.00 20.02           O  
ATOM   2656  CB  PRO A 168     -21.690 -10.953  -7.520  1.00 22.30           C  
ATOM   2657  CG  PRO A 168     -20.898  -9.764  -7.127  1.00 23.01           C  
ATOM   2658  CD  PRO A 168     -20.940  -8.751  -8.185  1.00 20.95           C  
ATOM   2659  HA  PRO A 168     -21.917 -11.357  -9.573  1.00 19.31           D  
ATOM   2660  HB2 PRO A 168     -22.457 -11.070  -6.935  1.00 18.60           D  
ATOM   2661  HB3 PRO A 168     -21.119 -11.742  -7.576  1.00 24.84           D  
ATOM   2662  HG2 PRO A 168     -21.290  -9.387  -6.320  1.00 24.10           D  
ATOM   2663  HG3 PRO A 168     -19.973 -10.027  -6.982  1.00 25.81           D  
ATOM   2664  HD2 PRO A 168     -21.455  -7.982  -7.908  1.00 24.98           D  
ATOM   2665  HD3 PRO A 168     -20.038  -8.507  -8.460  1.00 20.11           D  
ATOM   2666  N   VAL A 169     -24.371 -11.516  -9.603  1.00 20.25           N  
ATOM   2667  CA  VAL A 169     -25.803 -11.370  -9.802  1.00 20.66           C  
ATOM   2668  C   VAL A 169     -26.534 -11.316  -8.484  1.00 20.22           C  
ATOM   2669  O   VAL A 169     -27.536 -10.631  -8.334  1.00 21.41           O  
ATOM   2670  CB  VAL A 169     -26.325 -12.484 -10.727  1.00 21.94           C  
ATOM   2671  CG1 VAL A 169     -27.815 -12.339 -10.964  1.00 26.34           C  
ATOM   2672  CG2 VAL A 169     -25.623 -12.416 -12.062  1.00 24.25           C  
ATOM   2673  H   VAL A 169     -24.002 -12.209  -9.982  1.00 22.34           D  
ATOM   2674  HA  VAL A 169     -25.957 -10.528 -10.278  1.00 27.92           D  
ATOM   2675  HB  VAL A 169     -26.149 -13.352 -10.337  1.00 26.21           D  
ATOM   2676 HG11 VAL A 169     -28.072 -12.917 -11.702  1.00 31.82           D  
ATOM   2677 HG12 VAL A 169     -28.292 -12.583 -10.167  1.00 26.86           D  
ATOM   2678 HG13 VAL A 169     -28.019 -11.422 -11.205  1.00 29.58           D  
ATOM   2679 HG21 VAL A 169     -24.666 -12.543 -11.966  1.00 20.55           D  
ATOM   2680 HG22 VAL A 169     -25.998 -13.120 -12.610  1.00 26.05           D  
ATOM   2681 HG23 VAL A 169     -25.810 -11.553 -12.472  1.00 24.38           D  
ATOM   2682  N   TRP A 170     -26.039 -12.046  -7.496  1.00 20.61           N  
ATOM   2683  CA  TRP A 170     -26.642 -12.125  -6.180  1.00 20.30           C  
ATOM   2684  C   TRP A 170     -26.522 -10.835  -5.395  1.00 19.40           C  
ATOM   2685  O   TRP A 170     -27.173 -10.699  -4.359  1.00 20.50           O  
ATOM   2686  CB  TRP A 170     -26.009 -13.278  -5.399  1.00 20.93           C  
ATOM   2687  CG  TRP A 170     -24.553 -13.333  -5.425  1.00 20.78           C  
ATOM   2688  CD1 TRP A 170     -23.786 -14.080  -6.251  1.00 20.68           C  
ATOM   2689  CD2 TRP A 170     -23.645 -12.627  -4.579  1.00 20.09           C  
ATOM   2690  NE1 TRP A 170     -22.462 -13.907  -5.969  1.00 21.72           N  
ATOM   2691  CE2 TRP A 170     -22.358 -13.012  -4.945  1.00 20.52           C  
ATOM   2692  CE3 TRP A 170     -23.798 -11.702  -3.547  1.00 21.02           C  
ATOM   2693  CZ2 TRP A 170     -21.236 -12.514  -4.333  1.00 22.21           C  
ATOM   2694  CZ3 TRP A 170     -22.694 -11.207  -2.957  1.00 22.63           C  
ATOM   2695  CH2 TRP A 170     -21.425 -11.608  -3.330  1.00 22.35           C  
ATOM   2696  H   TRP A 170     -25.307 -12.485  -7.574  1.00 29.16           D  
ATOM   2697  HA  TRP A 170     -27.589 -12.306  -6.268  1.00 18.20           D  
ATOM   2698  HB2 TRP A 170     -26.278 -13.233  -4.463  1.00 26.75           D  
ATOM   2699  HB3 TRP A 170     -26.359 -14.089  -5.808  1.00 25.03           D  
ATOM   2700  HD1 TRP A 170     -24.108 -14.656  -6.909  1.00 24.60           D  
ATOM   2701  HE1 TRP A 170     -21.801 -14.289  -6.377  1.00 30.28           D  
ATOM   2702  HE3 TRP A 170     -24.644 -11.414  -3.278  1.00 20.90           D  
ATOM   2703  HZ2 TRP A 170     -20.389 -12.784  -4.601  1.00 25.49           D  
ATOM   2704  HZ3 TRP A 170     -22.790 -10.588  -2.258  1.00 22.95           D  
ATOM   2705  HH2 TRP A 170     -20.683 -11.244  -2.894  1.00 27.17           D  
ATOM   2706  N   ALA A 171     -25.702  -9.905  -5.856  1.00 18.70           N  
ATOM   2707  CA  ALA A 171     -25.544  -8.613  -5.209  1.00 18.43           C  
ATOM   2708  C   ALA A 171     -26.368  -7.517  -5.856  1.00 18.85           C  
ATOM   2709  O   ALA A 171     -26.410  -6.415  -5.325  1.00 19.52           O  
ATOM   2710  CB  ALA A 171     -24.075  -8.217  -5.213  1.00 19.72           C  
ATOM   2711  H   ALA A 171     -25.197 -10.020  -6.548  1.00 22.70           D  
ATOM   2712  HA  ALA A 171     -25.829  -8.707  -4.293  1.00 23.32           D  
ATOM   2713  HB1 ALA A 171     -23.941  -7.359  -4.768  1.00 20.82           D  
ATOM   2714  HB2 ALA A 171     -23.588  -8.910  -4.724  1.00 27.31           D  
ATOM   2715  HB3 ALA A 171     -23.714  -8.173  -6.115  1.00 18.76           D  
ATOM   2716  N   ILE A 172     -26.978  -7.762  -7.011  1.00 18.51           N  
ATOM   2717  CA  ILE A 172     -27.635  -6.685  -7.752  1.00 18.75           C  
ATOM   2718  C   ILE A 172     -29.005  -6.467  -7.148  1.00 19.60           C  
ATOM   2719  O   ILE A 172     -29.877  -7.332  -7.220  1.00 21.01           O  
ATOM   2720  CB  ILE A 172     -27.743  -7.003  -9.244  1.00 19.41           C  
ATOM   2721  CG1 ILE A 172     -26.356  -7.105  -9.851  1.00 20.74           C  
ATOM   2722  CG2 ILE A 172     -28.574  -5.949  -9.962  1.00 21.75           C  
ATOM   2723  CD1 ILE A 172     -26.353  -7.561 -11.286  1.00 23.75           C  
ATOM   2724  H   ILE A 172     -27.050  -8.541  -7.378  1.00 18.00           D  
ATOM   2725  HA  ILE A 172     -27.125  -5.869  -7.638  1.00 19.82           D  
ATOM   2726  HB  ILE A 172     -28.228  -7.843  -9.360  1.00 18.22           D  
ATOM   2727 HG12 ILE A 172     -25.948  -6.215  -9.856  1.00 20.35           D  
ATOM   2728 HG13 ILE A 172     -25.784  -7.724  -9.349  1.00 22.00           D  
ATOM   2729 HG21 ILE A 172     -29.451  -5.881  -9.559  1.00 18.65           D  
ATOM   2730 HG22 ILE A 172     -28.107  -5.102  -9.899  1.00 20.26           D  
ATOM   2731 HG23 ILE A 172     -28.664  -6.247 -10.883  1.00 22.46           D  
ATOM   2732 HD11 ILE A 172     -26.904  -8.364 -11.383  1.00 28.93           D  
ATOM   2733 HD12 ILE A 172     -26.719  -6.851 -11.856  1.00 27.49           D  
ATOM   2734 HD13 ILE A 172     -25.419  -7.748 -11.509  1.00 26.78           D  
ATOM   2735  N   GLY A 173     -29.207  -5.306  -6.559  1.00 19.35           N  
ATOM   2736  CA  GLY A 173     -30.506  -4.941  -6.055  1.00 20.58           C  
ATOM   2737  C   GLY A 173     -30.936  -5.649  -4.795  1.00 23.07           C  
ATOM   2738  O   GLY A 173     -32.064  -5.423  -4.336  1.00 25.82           O  
ATOM   2739  H   GLY A 173     -28.606  -4.697  -6.461  1.00 28.34           D  
ATOM   2740  HA2 GLY A 173     -30.527  -3.986  -5.884  1.00 20.72           D  
ATOM   2741  HA3 GLY A 173     -31.182  -5.118  -6.735  1.00 27.02           D  
ATOM   2742  N   THR A 174     -30.089  -6.483  -4.199  1.00 20.91           N  
ATOM   2743  CA  THR A 174     -30.525  -7.353  -3.121  1.00 21.49           C  
ATOM   2744  C   THR A 174     -30.129  -6.842  -1.755  1.00 21.41           C  
ATOM   2745  O   THR A 174     -30.601  -7.397  -0.753  1.00 24.77           O  
ATOM   2746  CB  THR A 174     -29.884  -8.720  -3.276  1.00 21.73           C  
ATOM   2747  OG1 THR A 174     -28.482  -8.528  -3.231  1.00 21.21           O  
ATOM   2748  CG2 THR A 174     -30.296  -9.410  -4.544  1.00 24.04           C  
ATOM   2749  H   THR A 174     -29.265  -6.587  -4.424  1.00 27.52           D  
ATOM   2750  HA  THR A 174     -31.486  -7.462  -3.149  1.00 20.19           D  
ATOM   2751  HB  THR A 174     -30.169  -9.277  -2.530  1.00 31.89           D  
ATOM   2752  HG1 THR A 174     -28.101  -9.169  -3.605  1.00 25.02           D  
ATOM   2753 HG21 THR A 174     -29.793 -10.240  -4.610  1.00 22.46           D  
ATOM   2754 HG22 THR A 174     -31.235  -9.623  -4.468  1.00 28.36           D  
ATOM   2755 HG23 THR A 174     -30.128  -8.874  -5.343  1.00 23.55           D  
ATOM   2756  N   GLY A 175     -29.259  -5.855  -1.673  1.00 21.33           N  
ATOM   2757  CA  GLY A 175     -28.696  -5.405  -0.437  1.00 22.78           C  
ATOM   2758  C   GLY A 175     -27.500  -6.194   0.026  1.00 24.22           C  
ATOM   2759  O   GLY A 175     -26.848  -5.788   0.998  1.00 30.20           O  
ATOM   2760  H   GLY A 175     -28.952  -5.421  -2.344  1.00 32.52           D  
ATOM   2761  HA2 GLY A 175     -28.414  -4.477  -0.558  1.00 31.81           D  
ATOM   2762  HA3 GLY A 175     -29.384  -5.470   0.244  1.00 27.72           D  
ATOM   2763  N   LYS A 176     -27.170  -7.276  -0.625  1.00 20.79           N  
ATOM   2764  CA  LYS A 176     -26.097  -8.160  -0.188  1.00 20.92           C  
ATOM   2765  C   LYS A 176     -24.882  -7.857  -1.048  1.00 20.53           C  
ATOM   2766  O   LYS A 176     -24.536  -8.573  -1.971  1.00 23.27           O  
ATOM   2767  CB  LYS A 176     -26.554  -9.585  -0.271  1.00 22.84           C  
ATOM   2768  CG  LYS A 176     -27.486  -9.874   0.922  1.00 24.59           C  
ATOM   2769  CD  LYS A 176     -28.309 -11.121   0.829  1.00 25.82           C  
ATOM   2770  CE  LYS A 176     -29.461 -10.904  -0.101  1.00 26.82           C  
ATOM   2771  NZ  LYS A 176     -30.379 -12.069  -0.046  1.00 28.76           N  
ATOM   2772  H   LYS A 176     -27.530  -7.510  -1.371  1.00 26.42           D  
ATOM   2773  HA  LYS A 176     -25.879  -7.967   0.748  1.00 23.45           D  
ATOM   2774  HB2 LYS A 176     -27.010  -9.722  -1.120  1.00 28.09           D  
ATOM   2775  HB3 LYS A 176     -25.758 -10.146  -0.219  1.00 26.26           D  
ATOM   2776  HG2 LYS A 176     -26.947  -9.945   1.731  1.00 31.79           D  
ATOM   2777  HG3 LYS A 176     -28.106  -9.124   1.001  1.00 21.98           D  
ATOM   2778  HD2 LYS A 176     -27.778 -11.865   0.507  1.00 29.90           D  
ATOM   2779  HD3 LYS A 176     -28.688 -11.323   1.695  1.00 25.44           D  
ATOM   2780  HE2 LYS A 176     -29.971 -10.127   0.187  1.00 27.35           D  
ATOM   2781  HE3 LYS A 176     -29.105 -10.792  -0.997  1.00 28.51           D  
ATOM   2782  HZ1 LYS A 176     -31.215 -11.801  -0.220  1.00 44.54           D  
ATOM   2783  HZ2 LYS A 176     -30.130 -12.681  -0.649  1.00 40.80           D  
ATOM   2784  HZ3 LYS A 176     -30.344 -12.429   0.771  1.00 36.10           D  
ATOM   2785  N   VAL A 177     -24.193  -6.798  -0.665  1.00 19.98           N  
ATOM   2786  CA  VAL A 177     -22.997  -6.384  -1.362  1.00 19.49           C  
ATOM   2787  C   VAL A 177     -21.921  -7.443  -1.186  1.00 18.91           C  
ATOM   2788  O   VAL A 177     -21.825  -8.098  -0.124  1.00 20.33           O  
ATOM   2789  CB  VAL A 177     -22.567  -5.016  -0.802  1.00 19.88           C  
ATOM   2790  CG1 VAL A 177     -22.065  -5.118   0.652  1.00 23.24           C  
ATOM   2791  CG2 VAL A 177     -21.535  -4.373  -1.678  1.00 20.70           C  
ATOM   2792  H   VAL A 177     -24.411  -6.288  -0.011  1.00 30.45           D  
ATOM   2793  HA  VAL A 177     -23.173  -6.303  -2.324  1.00 16.79           D  
ATOM   2794  HB  VAL A 177     -23.336  -4.414  -0.822  1.00 23.61           D  
ATOM   2795 HG11 VAL A 177     -22.749  -5.509   1.204  1.00 21.81           D  
ATOM   2796 HG12 VAL A 177     -21.253  -5.651   0.690  1.00 23.72           D  
ATOM   2797 HG13 VAL A 177     -21.889  -4.214   0.957  1.00 23.58           D  
ATOM   2798 HG21 VAL A 177     -20.762  -4.961  -1.715  1.00 20.67           D  
ATOM   2799 HG22 VAL A 177     -21.880  -4.274  -2.581  1.00 25.50           D  
ATOM   2800 HG23 VAL A 177     -21.291  -3.508  -1.313  1.00 20.98           D  
ATOM   2801  N   ALA A 178     -21.055  -7.570  -2.164  1.00 19.23           N  
ATOM   2802  CA  ALA A 178     -19.855  -8.370  -1.986  1.00 20.17           C  
ATOM   2803  C   ALA A 178     -18.956  -7.696  -0.974  1.00 20.57           C  
ATOM   2804  O   ALA A 178     -18.913  -6.482  -0.851  1.00 22.16           O  
ATOM   2805  CB  ALA A 178     -19.081  -8.454  -3.295  1.00 22.34           C  
ATOM   2806  H   ALA A 178     -21.136  -7.210  -2.943  1.00 28.27           D  
ATOM   2807  HA  ALA A 178     -20.101  -9.275  -1.725  1.00 22.22           D  
ATOM   2808  HB1 ALA A 178     -18.294  -9.000  -3.128  1.00 31.84           D  
ATOM   2809  HB2 ALA A 178     -19.642  -8.864  -3.976  1.00 28.52           D  
ATOM   2810  HB3 ALA A 178     -18.766  -7.576  -3.592  1.00 24.29           D  
ATOM   2811  N   THR A 179     -18.218  -8.493  -0.213  1.00 20.68           N  
ATOM   2812  CA  THR A 179     -17.228  -7.905   0.652  1.00 20.84           C  
ATOM   2813  C   THR A 179     -16.075  -7.391  -0.188  1.00 20.17           C  
ATOM   2814  O   THR A 179     -15.879  -7.811  -1.335  1.00 20.80           O  
ATOM   2815  CB  THR A 179     -16.690  -8.921   1.659  1.00 22.00           C  
ATOM   2816  OG1 THR A 179     -15.914  -9.873   0.957  1.00 23.26           O  
ATOM   2817  CG2 THR A 179     -17.834  -9.637   2.429  1.00 24.25           C  
ATOM   2818  H   THR A 179     -18.279  -9.351  -0.209  1.00 26.15           D  
ATOM   2819  HA  THR A 179     -17.602  -7.168   1.151  1.00 17.72           D  
ATOM   2820  HB  THR A 179     -16.129  -8.456   2.304  1.00 29.17           D  
ATOM   2821  HG1 THR A 179     -15.750 -10.532   1.459  1.00 34.43           D  
ATOM   2822 HG21 THR A 179     -17.492 -10.116   3.204  1.00 35.63           D  
ATOM   2823 HG22 THR A 179     -18.517  -9.012   2.719  1.00 30.67           D  
ATOM   2824 HG23 THR A 179     -18.255 -10.282   1.857  1.00 30.17           D  
ATOM   2825  N   PRO A 180     -15.293  -6.478   0.357  1.00 20.69           N  
ATOM   2826  CA  PRO A 180     -14.125  -6.010  -0.385  1.00 21.14           C  
ATOM   2827  C   PRO A 180     -13.211  -7.133  -0.790  1.00 22.69           C  
ATOM   2828  O   PRO A 180     -12.641  -7.103  -1.887  1.00 23.10           O  
ATOM   2829  CB  PRO A 180     -13.457  -5.040   0.591  1.00 24.56           C  
ATOM   2830  CG  PRO A 180     -14.617  -4.538   1.433  1.00 25.55           C  
ATOM   2831  CD  PRO A 180     -15.497  -5.740   1.612  1.00 22.50           C  
ATOM   2832  HA  PRO A 180     -14.411  -5.549  -1.181  1.00 24.59           D  
ATOM   2833  HB2 PRO A 180     -12.823  -5.544   1.125  1.00 29.96           D  
ATOM   2834  HB3 PRO A 180     -13.012  -4.325   0.115  1.00 26.00           D  
ATOM   2835  HG2 PRO A 180     -14.314  -4.209   2.304  1.00 27.83           D  
ATOM   2836  HG3 PRO A 180     -15.099  -3.843   0.953  1.00 28.90           D  
ATOM   2837  HD2 PRO A 180     -15.207  -6.279   2.368  1.00 24.59           D  
ATOM   2838  HD3 PRO A 180     -16.420  -5.467   1.724  1.00 21.68           D  
ATOM   2839  N   GLU A 181     -13.075  -8.158   0.051  1.00 22.51           N  
ATOM   2840  CA  GLU A 181     -12.201  -9.267  -0.293  1.00 24.20           C  
ATOM   2841  C   GLU A 181     -12.775 -10.101  -1.414  1.00 23.18           C  
ATOM   2842  O   GLU A 181     -12.037 -10.555  -2.281  1.00 24.78           O  
ATOM   2843  CB  GLU A 181     -11.919 -10.125   0.931  1.00 26.60           C  
ATOM   2844  CG  GLU A 181     -11.043  -9.427   1.949  1.00 31.94           C  
ATOM   2845  CD  GLU A 181     -11.760  -8.295   2.707  1.00 36.35           C  
ATOM   2846  OE1 GLU A 181     -12.990  -8.396   2.953  1.00 33.86           O  
ATOM   2847  OE2 GLU A 181     -11.091  -7.289   3.046  1.00 45.63           O  
ATOM   2848  H   GLU A 181     -13.517  -8.250   0.773  1.00 30.09           D  
ATOM   2849  HA  GLU A 181     -11.354  -8.912  -0.607  1.00 25.17           D  
ATOM   2850  HB2 GLU A 181     -12.754 -10.394   1.352  1.00 24.81           D  
ATOM   2851  HB3 GLU A 181     -11.452 -10.926   0.627  1.00 26.14           D  
ATOM   2852  HG2 GLU A 181     -10.709 -10.073   2.588  1.00 34.79           D  
ATOM   2853  HG3 GLU A 181     -10.295  -9.048   1.458  1.00 31.80           D  
ATOM   2854  N   GLN A 182     -14.078 -10.327  -1.411  1.00 22.91           N  
ATOM   2855  CA  GLN A 182     -14.696 -11.072  -2.494  1.00 22.98           C  
ATOM   2856  C   GLN A 182     -14.512 -10.349  -3.808  1.00 22.10           C  
ATOM   2857  O   GLN A 182     -14.170 -10.960  -4.824  1.00 24.11           O  
ATOM   2858  CB  GLN A 182     -16.180 -11.232  -2.239  1.00 23.26           C  
ATOM   2859  CG  GLN A 182     -16.559 -12.250  -1.224  1.00 25.28           C  
ATOM   2860  CD  GLN A 182     -18.055 -12.304  -1.045  1.00 23.86           C  
ATOM   2861  OE1 GLN A 182     -18.712 -11.282  -0.889  1.00 24.68           O  
ATOM   2862  NE2 GLN A 182     -18.626 -13.505  -1.077  1.00 28.60           N  
ATOM   2863  H   GLN A 182     -14.628 -10.018  -0.830  1.00 32.48           D  
ATOM   2864  HA  GLN A 182     -14.278 -11.938  -2.575  1.00 25.39           D  
ATOM   2865  HB2 GLN A 182     -16.521 -10.387  -1.919  1.00 22.98           D  
ATOM   2866  HB3 GLN A 182     -16.603 -11.488  -3.073  1.00 23.64           D  
ATOM   2867  HG2 GLN A 182     -16.233 -13.115  -1.529  1.00 29.36           D  
ATOM   2868  HG3 GLN A 182     -16.166 -11.991  -0.367  1.00 25.64           D  
ATOM   2869 HE21 GLN A 182     -19.492 -13.570  -1.054  1.00 32.06           D  
ATOM   2870 HE22 GLN A 182     -18.138 -14.217  -1.113  1.00 44.04           D  
ATOM   2871  N   ALA A 183     -14.760  -9.055  -3.810  1.00 21.91           N  
ATOM   2872  CA  ALA A 183     -14.653  -8.293  -5.045  1.00 20.63           C  
ATOM   2873  C   ALA A 183     -13.215  -8.252  -5.518  1.00 21.66           C  
ATOM   2874  O   ALA A 183     -12.924  -8.509  -6.693  1.00 22.41           O  
ATOM   2875  CB  ALA A 183     -15.180  -6.875  -4.814  1.00 23.06           C  
ATOM   2876  H   ALA A 183     -14.981  -8.603  -3.108  1.00 26.49           D  
ATOM   2877  HA  ALA A 183     -15.161  -8.721  -5.752  1.00 26.03           D  
ATOM   2878  HB1 ALA A 183     -14.647  -6.456  -4.126  1.00 30.58           D  
ATOM   2879  HB2 ALA A 183     -15.097  -6.370  -5.650  1.00 25.83           D  
ATOM   2880  HB3 ALA A 183     -16.110  -6.906  -4.519  1.00 21.38           D  
ATOM   2881  N   GLN A 184     -12.288  -7.967  -4.608  1.00 21.07           N  
ATOM   2882  CA  GLN A 184     -10.899  -7.859  -5.002  1.00 22.30           C  
ATOM   2883  C   GLN A 184     -10.376  -9.162  -5.586  1.00 23.13           C  
ATOM   2884  O   GLN A 184      -9.595  -9.144  -6.545  1.00 24.49           O  
ATOM   2885  CB  GLN A 184     -10.090  -7.433  -3.780  1.00 23.50           C  
ATOM   2886  CG  GLN A 184      -8.568  -7.543  -3.946  1.00 23.69           C  
ATOM   2887  CD  GLN A 184      -8.012  -6.656  -5.030  1.00 25.29           C  
ATOM   2888  OE1 GLN A 184      -8.575  -5.617  -5.389  1.00 25.44           O  
ATOM   2889  NE2 GLN A 184      -6.885  -7.063  -5.578  1.00 27.84           N  
ATOM   2890  H   GLN A 184     -12.427  -7.839  -3.764  1.00 29.61           D  
ATOM   2891  HA  GLN A 184     -10.828  -7.176  -5.698  1.00 25.68           D  
ATOM   2892  HB2 GLN A 184     -10.312  -6.506  -3.596  1.00 20.88           D  
ATOM   2893  HB3 GLN A 184     -10.361  -7.972  -3.012  1.00 29.29           D  
ATOM   2894  HG2 GLN A 184      -8.136  -7.263  -3.117  1.00 28.94           D  
ATOM   2895  HG3 GLN A 184      -8.327  -8.468  -4.155  1.00 22.93           D  
ATOM   2896 HE21 GLN A 184      -6.723  -6.885  -6.408  1.00 34.38           D  
ATOM   2897 HE22 GLN A 184      -6.327  -7.525  -5.110  1.00 40.40           D  
ATOM   2898  N   GLU A 185     -10.804 -10.298  -5.048  1.00 22.78           N  
ATOM   2899  CA  GLU A 185     -10.338 -11.578  -5.574  1.00 24.33           C  
ATOM   2900  C   GLU A 185     -10.694 -11.721  -7.041  1.00 23.90           C  
ATOM   2901  O   GLU A 185      -9.876 -12.161  -7.855  1.00 25.10           O  
ATOM   2902  CB  GLU A 185     -10.989 -12.677  -4.739  1.00 27.07           C  
ATOM   2903  CG  GLU A 185     -10.572 -14.063  -5.057  1.00 43.99           C  
ATOM   2904  CD  GLU A 185     -11.279 -15.060  -4.142  1.00 52.43           C  
ATOM   2905  OE1 GLU A 185     -12.438 -15.426  -4.435  1.00 49.20           O  
ATOM   2906  OE2 GLU A 185     -10.691 -15.436  -3.108  1.00 62.72           O  
ATOM   2907  H   GLU A 185     -11.357 -10.350  -4.383  1.00 29.23           D  
ATOM   2908  HA  GLU A 185      -9.372 -11.658  -5.526  1.00 26.83           D  
ATOM   2909  HB2 GLU A 185     -10.749 -12.524  -3.802  1.00 34.13           D  
ATOM   2910  HB3 GLU A 185     -11.958 -12.636  -4.827  1.00 29.65           D  
ATOM   2911  HG2 GLU A 185     -10.792 -14.252  -5.983  1.00 30.22           D  
ATOM   2912  HG3 GLU A 185      -9.611 -14.124  -4.914  1.00 42.71           D  
ATOM   2913  N   VAL A 186     -11.916 -11.350  -7.402  1.00 22.72           N  
ATOM   2914  CA  VAL A 186     -12.346 -11.464  -8.791  1.00 22.65           C  
ATOM   2915  C   VAL A 186     -11.672 -10.408  -9.649  1.00 22.00           C  
ATOM   2916  O   VAL A 186     -11.234 -10.695 -10.768  1.00 23.29           O  
ATOM   2917  CB  VAL A 186     -13.885 -11.404  -8.884  1.00 23.49           C  
ATOM   2918  CG1 VAL A 186     -14.331 -11.381 -10.328  1.00 25.34           C  
ATOM   2919  CG2 VAL A 186     -14.515 -12.593  -8.197  1.00 27.69           C  
ATOM   2920  H   VAL A 186     -12.499 -11.016  -6.861  1.00 32.16           D  
ATOM   2921  HA  VAL A 186     -12.061 -12.335  -9.137  1.00 25.39           D  
ATOM   2922  HB  VAL A 186     -14.224 -10.604  -8.450  1.00 26.12           D  
ATOM   2923 HG11 VAL A 186     -14.067 -10.547 -10.737  1.00 28.47           D  
ATOM   2924 HG12 VAL A 186     -13.941 -12.146 -10.768  1.00 25.37           D  
ATOM   2925 HG13 VAL A 186     -15.298 -11.468 -10.341  1.00 27.94           D  
ATOM   2926 HG21 VAL A 186     -15.482 -12.485  -8.221  1.00 25.11           D  
ATOM   2927 HG22 VAL A 186     -14.266 -13.377  -8.718  1.00 33.35           D  
ATOM   2928 HG23 VAL A 186     -14.206 -12.685  -7.280  1.00 24.83           D  
ATOM   2929  N   HIS A 187     -11.591  -9.172  -9.172  1.00 21.78           N  
ATOM   2930  CA  HIS A 187     -10.955  -8.153  -9.989  1.00 21.72           C  
ATOM   2931  C   HIS A 187      -9.516  -8.524 -10.278  1.00 21.53           C  
ATOM   2932  O   HIS A 187      -9.028  -8.291 -11.383  1.00 23.31           O  
ATOM   2933  CB  HIS A 187     -11.046  -6.793  -9.311  1.00 22.33           C  
ATOM   2934  CG  HIS A 187     -12.414  -6.197  -9.330  1.00 19.98           C  
ATOM   2935  ND1 HIS A 187     -12.604  -4.884  -9.642  1.00 21.37           N  
ATOM   2936  CD2 HIS A 187     -13.638  -6.700  -9.044  1.00 22.25           C  
ATOM   2937  CE1 HIS A 187     -13.897  -4.595  -9.559  1.00 20.50           C  
ATOM   2938  NE2 HIS A 187     -14.549  -5.675  -9.204  1.00 21.74           N  
ATOM   2939  H   HIS A 187     -11.874  -8.916  -8.398  1.00 24.21           D  
ATOM   2940  HA  HIS A 187     -11.424  -8.116 -10.842  1.00 23.21           D  
ATOM   2941  HB2 HIS A 187     -10.817  -6.866  -8.374  1.00 24.17           D  
ATOM   2942  HB3 HIS A 187     -10.441  -6.155  -9.724  1.00 21.91           D  
ATOM   2943  HD1 HIS A 187     -11.980  -4.340  -9.864  1.00 29.88           D  
ATOM   2944  HD2 HIS A 187     -13.831  -7.579  -8.780  1.00 26.07           D  
ATOM   2945  HE1 HIS A 187     -14.283  -3.760  -9.748  1.00 21.55           D  
ATOM   2946  N   LEU A 188      -8.822  -9.085  -9.297  1.00 22.70           N  
ATOM   2947  CA  LEU A 188      -7.430  -9.450  -9.517  1.00 24.18           C  
ATOM   2948  C   LEU A 188      -7.333 -10.561 -10.549  1.00 24.34           C  
ATOM   2949  O   LEU A 188      -6.464 -10.529 -11.429  1.00 25.64           O  
ATOM   2950  CB  LEU A 188      -6.823  -9.873  -8.197  1.00 27.14           C  
ATOM   2951  CG  LEU A 188      -5.382 -10.376  -8.289  1.00 31.25           C  
ATOM   2952  CD1 LEU A 188      -4.465  -9.325  -8.834  1.00 44.81           C  
ATOM   2953  CD2 LEU A 188      -4.901 -10.860  -6.937  1.00 40.97           C  
ATOM   2954  H   LEU A 188      -9.140  -9.310  -8.527  1.00 21.20           D  
ATOM   2955  HA  LEU A 188      -6.946  -8.669  -9.826  1.00 25.30           D  
ATOM   2956  HB2 LEU A 188      -6.835  -9.108  -7.594  1.00 25.64           D  
ATOM   2957  HB3 LEU A 188      -7.385 -10.597  -7.863  1.00 23.76           D  
ATOM   2958  HG  LEU A 188      -5.357 -11.127  -8.898  1.00 36.10           D  
ATOM   2959 HD11 LEU A 188      -4.419  -8.596  -8.196  1.00 38.54           D  
ATOM   2960 HD12 LEU A 188      -3.589  -9.725  -8.942  1.00 42.71           D  
ATOM   2961 HD13 LEU A 188      -4.790  -9.016  -9.700  1.00 37.64           D  
ATOM   2962 HD21 LEU A 188      -4.999 -10.144  -6.281  1.00 33.85           D  
ATOM   2963 HD22 LEU A 188      -5.430 -11.635  -6.684  1.00 29.42           D  
ATOM   2964 HD23 LEU A 188      -3.967 -11.115  -7.024  1.00 43.10           D  
ATOM   2965  N   LEU A 189      -8.223 -11.532 -10.471  1.00 23.96           N  
ATOM   2966  CA  LEU A 189      -8.215 -12.630 -11.431  1.00 25.16           C  
ATOM   2967  C   LEU A 189      -8.478 -12.121 -12.835  1.00 24.38           C  
ATOM   2968  O   LEU A 189      -7.856 -12.577 -13.810  1.00 26.00           O  
ATOM   2969  CB  LEU A 189      -9.307 -13.598 -11.025  1.00 31.05           C  
ATOM   2970  CG  LEU A 189      -9.729 -14.630 -12.041  1.00 41.04           C  
ATOM   2971  CD1 LEU A 189      -8.849 -15.833 -11.809  1.00 53.34           C  
ATOM   2972  CD2 LEU A 189     -11.220 -14.905 -11.887  1.00 44.83           C  
ATOM   2973  H   LEU A 189      -8.856 -11.577  -9.885  1.00 28.48           D  
ATOM   2974  HA  LEU A 189      -7.354 -13.081 -11.422  1.00 31.51           D  
ATOM   2975  HB2 LEU A 189      -9.002 -14.062 -10.234  1.00 31.91           D  
ATOM   2976  HB3 LEU A 189     -10.099 -13.083 -10.814  1.00 29.96           D  
ATOM   2977  HG  LEU A 189      -9.580 -14.304 -12.941  1.00 39.66           D  
ATOM   2978 HD11 LEU A 189      -9.148 -16.286 -11.002  1.00 43.82           D  
ATOM   2979 HD12 LEU A 189      -8.882 -16.429 -12.580  1.00 43.72           D  
ATOM   2980 HD13 LEU A 189      -7.945 -15.492 -11.684  1.00 43.06           D  
ATOM   2981 HD21 LEU A 189     -11.699 -14.211 -12.382  1.00 36.87           D  
ATOM   2982 HD22 LEU A 189     -11.439 -15.777 -12.261  1.00 43.91           D  
ATOM   2983 HD23 LEU A 189     -11.445 -14.877 -10.931  1.00 35.58           D  
ATOM   2984  N   LEU A 190      -9.421 -11.190 -12.968  1.00 24.44           N  
ATOM   2985  CA  LEU A 190      -9.707 -10.618 -14.271  1.00 23.76           C  
ATOM   2986  C   LEU A 190      -8.513  -9.855 -14.789  1.00 23.87           C  
ATOM   2987  O   LEU A 190      -8.160  -9.959 -15.971  1.00 24.87           O  
ATOM   2988  CB  LEU A 190     -10.888  -9.672 -14.159  1.00 23.67           C  
ATOM   2989  CG  LEU A 190     -12.202 -10.377 -13.970  1.00 25.10           C  
ATOM   2990  CD1 LEU A 190     -13.305  -9.354 -13.602  1.00 27.34           C  
ATOM   2991  CD2 LEU A 190     -12.564 -11.189 -15.205  1.00 31.84           C  
ATOM   2992  HA  LEU A 190      -9.936 -11.341 -14.881  1.00 23.97           D  
ATOM   2993  HB2 LEU A 190     -10.728  -9.106 -13.385  1.00 26.11           D  
ATOM   2994  HB3 LEU A 190     -10.930  -9.138 -14.968  1.00 27.83           D  
ATOM   2995  HG  LEU A 190     -12.084 -11.020 -13.249  1.00 29.38           D  
ATOM   2996 HD11 LEU A 190     -14.148  -9.819 -13.495  1.00 28.33           D  
ATOM   2997 HD12 LEU A 190     -13.068  -8.890 -12.783  1.00 28.41           D  
ATOM   2998 HD13 LEU A 190     -13.382  -8.713 -14.331  1.00 25.67           D  
ATOM   2999 HD21 LEU A 190     -13.491 -11.031 -15.449  1.00 33.55           D  
ATOM   3000 HD22 LEU A 190     -11.969 -10.921 -15.925  1.00 31.59           D  
ATOM   3001 HD23 LEU A 190     -12.419 -12.133 -15.000  1.00 30.51           D  
ATOM   3002  H  ALEU A 190      -9.895 -10.871 -12.322  0.53 27.42           D  
ATOM   3003  H  BLEU A 190      -9.895 -10.872 -12.322  0.47 27.41           D  
ATOM   3004  N   ARG A 191      -7.911  -9.019 -13.949  1.00 24.30           N  
ATOM   3005  CA  ARG A 191      -6.806  -8.213 -14.430  1.00 23.76           C  
ATOM   3006  C   ARG A 191      -5.636  -9.097 -14.837  1.00 24.79           C  
ATOM   3007  O   ARG A 191      -4.979  -8.842 -15.850  1.00 25.66           O  
ATOM   3008  CB  ARG A 191      -6.390  -7.179 -13.399  1.00 25.83           C  
ATOM   3009  CG  ARG A 191      -5.513  -6.130 -14.029  1.00 26.78           C  
ATOM   3010  CD  ARG A 191      -5.068  -5.068 -13.053  1.00 26.86           C  
ATOM   3011  NE  ARG A 191      -6.219  -4.477 -12.373  1.00 23.67           N  
ATOM   3012  CZ  ARG A 191      -6.992  -3.528 -12.872  1.00 23.89           C  
ATOM   3013  NH1 ARG A 191      -6.739  -2.994 -14.063  1.00 24.82           N  
ATOM   3014  NH2 ARG A 191      -8.038  -3.130 -12.147  1.00 25.19           N  
ATOM   3015  H   ARG A 191      -8.133  -8.900 -13.113  1.00 23.79           D  
ATOM   3016  HA  ARG A 191      -7.112  -7.718 -15.206  1.00 26.24           D  
ATOM   3017  HB2 ARG A 191      -7.186  -6.755 -13.029  1.00 27.18           D  
ATOM   3018  HB3 ARG A 191      -5.888  -7.621 -12.698  1.00 24.83           D  
ATOM   3019  HG2 ARG A 191      -4.717  -6.586 -14.355  1.00 31.27           D  
ATOM   3020  HG3 ARG A 191      -6.002  -5.703 -14.760  1.00 27.43           D  
ATOM   3021  HD2 ARG A 191      -4.511  -5.500 -12.378  1.00 31.04           D  
ATOM   3022  HD3 ARG A 191      -4.563  -4.370 -13.503  1.00 25.85           D  
ATOM   3023  HE  ARG A 191      -6.345  -4.692 -11.544  1.00 31.66           D  
ATOM   3024 HH11 ARG A 191      -6.063  -3.260 -14.533  1.00 31.16           D  
ATOM   3025 HH12 ARG A 191      -7.246  -2.366 -14.376  1.00 33.01           D  
ATOM   3026 HH21 ARG A 191      -8.183  -3.496 -11.380  1.00 34.42           D  
ATOM   3027 HH22 ARG A 191      -8.559  -2.497 -12.429  1.00 36.38           D  
ATOM   3028  N   LYS A 192      -5.390 -10.165 -14.081  1.00 25.16           N  
ATOM   3029  CA  LYS A 192      -4.326 -11.098 -14.441  1.00 26.05           C  
ATOM   3030  C   LYS A 192      -4.611 -11.755 -15.780  1.00 26.10           C  
ATOM   3031  O   LYS A 192      -3.708 -11.902 -16.614  1.00 26.90           O  
ATOM   3032  CB  LYS A 192      -4.196 -12.143 -13.324  1.00 29.19           C  
ATOM   3033  CG  LYS A 192      -3.128 -13.216 -13.560  1.00 40.05           C  
ATOM   3034  CD  LYS A 192      -2.857 -14.061 -12.301  1.00 56.76           C  
ATOM   3035  CE  LYS A 192      -3.491 -15.452 -12.394  1.00 61.29           C  
ATOM   3036  H   LYS A 192      -5.809 -10.368 -13.355  1.00 34.46           D  
ATOM   3037  HA  LYS A 192      -3.505 -10.591 -14.536  1.00 22.31           D  
ATOM   3038  HB2 LYS A 192      -3.998 -11.694 -12.476  1.00 31.76           D  
ATOM   3039  HB3 LYS A 192      -5.054 -12.591 -13.248  1.00 23.35           D  
ATOM   3040  HG2 LYS A 192      -3.437 -13.821 -14.258  1.00 38.46           D  
ATOM   3041  HG3 LYS A 192      -2.297 -12.783 -13.822  1.00 39.97           D  
ATOM   3042  HD2 LYS A 192      -1.899 -14.189 -12.200  1.00 51.10           D  
ATOM   3043  HD3 LYS A 192      -3.219 -13.607 -11.518  1.00 45.23           D  
ATOM   3044  HE2 LYS A 192      -3.561 -15.825 -11.501  1.00 53.41           D  
ATOM   3045  HE3 LYS A 192      -4.370 -15.383 -12.794  1.00 44.43           D  
ATOM   3046  N   TRP A 193      -5.844 -12.178 -16.005  1.00 25.21           N  
ATOM   3047  CA  TRP A 193      -6.205 -12.760 -17.286  1.00 25.78           C  
ATOM   3048  C   TRP A 193      -5.976 -11.783 -18.420  1.00 24.80           C  
ATOM   3049  O   TRP A 193      -5.446 -12.152 -19.480  1.00 25.36           O  
ATOM   3050  CB  TRP A 193      -7.661 -13.180 -17.257  1.00 26.92           C  
ATOM   3051  CG  TRP A 193      -8.040 -13.916 -18.465  1.00 26.86           C  
ATOM   3052  CD1 TRP A 193      -8.005 -15.268 -18.621  1.00 30.38           C  
ATOM   3053  CD2 TRP A 193      -8.486 -13.384 -19.709  1.00 27.22           C  
ATOM   3054  NE1 TRP A 193      -8.406 -15.608 -19.880  1.00 31.57           N  
ATOM   3055  CE2 TRP A 193      -8.693 -14.470 -20.574  1.00 28.17           C  
ATOM   3056  CE3 TRP A 193      -8.710 -12.096 -20.189  1.00 27.60           C  
ATOM   3057  CZ2 TRP A 193      -9.133 -14.319 -21.877  1.00 31.60           C  
ATOM   3058  CZ3 TRP A 193      -9.155 -11.954 -21.489  1.00 30.85           C  
ATOM   3059  CH2 TRP A 193      -9.352 -13.066 -22.316  1.00 30.23           C  
ATOM   3060  HA  TRP A 193      -5.672 -13.550 -17.441  1.00 24.45           D  
ATOM   3061  HB2 TRP A 193      -7.768 -13.766 -16.498  1.00 28.09           D  
ATOM   3062  HB3 TRP A 193      -8.210 -12.382 -17.164  1.00 28.58           D  
ATOM   3063  HD1 TRP A 193      -7.748 -15.867 -17.958  1.00 30.11           D  
ATOM   3064  HE1 TRP A 193      -8.459 -16.400 -20.198  1.00 40.17           D  
ATOM   3065  HE3 TRP A 193      -8.575 -11.349 -19.645  1.00 29.43           D  
ATOM   3066  HZ2 TRP A 193      -9.277 -15.057 -22.430  1.00 33.01           D  
ATOM   3067  HZ3 TRP A 193      -9.317 -11.107 -21.833  1.00 32.62           D  
ATOM   3068  HH2 TRP A 193      -9.656 -12.949 -23.185  1.00 33.30           D  
ATOM   3069  H  ATRP A 193      -6.483 -12.149 -15.431  0.44 31.76           D  
ATOM   3070  H  BTRP A 193      -6.481 -12.151 -15.429  0.56 31.86           D  
ATOM   3071  N   VAL A 194      -6.399 -10.533 -18.249  1.00 24.17           N  
ATOM   3072  CA  VAL A 194      -6.163  -9.537 -19.290  1.00 24.49           C  
ATOM   3073  C   VAL A 194      -4.670  -9.352 -19.515  1.00 23.95           C  
ATOM   3074  O   VAL A 194      -4.210  -9.246 -20.650  1.00 25.95           O  
ATOM   3075  CB  VAL A 194      -6.858  -8.210 -18.928  1.00 24.37           C  
ATOM   3076  CG1 VAL A 194      -6.442  -7.089 -19.855  1.00 25.46           C  
ATOM   3077  CG2 VAL A 194      -8.372  -8.396 -18.932  1.00 25.87           C  
ATOM   3078  H   VAL A 194      -6.804 -10.256 -17.533  1.00 28.34           D  
ATOM   3079  HA  VAL A 194      -6.549  -9.848 -20.123  1.00 28.39           D  
ATOM   3080  HB  VAL A 194      -6.575  -7.958 -18.033  1.00 29.69           D  
ATOM   3081 HG11 VAL A 194      -6.910  -6.270 -19.584  1.00 29.61           D  
ATOM   3082 HG12 VAL A 194      -5.484  -6.922 -19.792  1.00 30.59           D  
ATOM   3083 HG13 VAL A 194      -6.696  -7.335 -20.762  1.00 26.31           D  
ATOM   3084 HG21 VAL A 194      -8.637  -8.746 -19.802  1.00 31.01           D  
ATOM   3085 HG22 VAL A 194      -8.648  -9.011 -18.224  1.00 23.71           D  
ATOM   3086 HG23 VAL A 194      -8.776  -7.522 -18.792  1.00 31.36           D  
ATOM   3087  N   SER A 195      -3.895  -9.287 -18.438  1.00 25.24           N  
ATOM   3088  CA  SER A 195      -2.464  -9.080 -18.570  1.00 25.71           C  
ATOM   3089  C   SER A 195      -1.827 -10.193 -19.395  1.00 25.51           C  
ATOM   3090  O   SER A 195      -0.997  -9.929 -20.276  0.87 26.93           O  
ATOM   3091  CB  SER A 195      -1.871  -9.039 -17.169  1.00 30.07           C  
ATOM   3092  OG  SER A 195      -0.519  -8.664 -17.217  1.00 36.71           O  
ATOM   3093  H   SER A 195      -4.162  -9.356 -17.618  1.00 35.69           D  
ATOM   3094  HA  SER A 195      -2.294  -8.217 -18.989  1.00 29.81           D  
ATOM   3095  HB2 SER A 195      -2.362  -8.358 -16.661  1.00 32.09           D  
ATOM   3096  HB3 SER A 195      -1.948  -9.923 -16.747  1.00 25.02           D  
ATOM   3097  HG  SER A 195      -0.251  -8.493 -16.440  1.00 49.42           D  
ATOM   3098  N   GLU A 196      -2.231 -11.428 -19.146  1.00 25.32           N  
ATOM   3099  CA  GLU A 196      -1.605 -12.572 -19.797  1.00 25.59           C  
ATOM   3100  C   GLU A 196      -2.115 -12.782 -21.204  1.00 25.77           C  
ATOM   3101  O   GLU A 196      -1.359 -13.233 -22.072  1.00 28.77           O  
ATOM   3102  CB  GLU A 196      -1.890 -13.843 -19.001  1.00 29.28           C  
ATOM   3103  CG  GLU A 196      -1.212 -13.884 -17.655  1.00 32.80           C  
ATOM   3104  CD  GLU A 196      -1.574 -15.140 -16.848  1.00 31.70           C  
ATOM   3105  OE1 GLU A 196      -2.505 -15.875 -17.239  1.00 41.13           O  
ATOM   3106  OE2 GLU A 196      -0.939 -15.361 -15.800  1.00 47.37           O  
ATOM   3107  H   GLU A 196      -2.863 -11.642 -18.601  1.00 32.90           D  
ATOM   3108  HA  GLU A 196      -0.654 -12.423 -19.826  1.00 26.85           D  
ATOM   3109  HB2 GLU A 196      -2.846 -13.940 -18.867  1.00 24.41           D  
ATOM   3110  HB3 GLU A 196      -1.562 -14.600 -19.516  1.00 34.76           D  
ATOM   3111  HG2 GLU A 196      -0.254 -13.894 -17.795  1.00 39.13           D  
ATOM   3112  HG3 GLU A 196      -1.460 -13.077 -17.166  1.00 30.17           D  
ATOM   3113  N   ASN A 197      -3.383 -12.494 -21.456  1.00 25.38           N  
ATOM   3114  CA  ASN A 197      -4.018 -12.844 -22.718  1.00 26.68           C  
ATOM   3115  C   ASN A 197      -4.124 -11.688 -23.674  1.00 25.10           C  
ATOM   3116  O   ASN A 197      -4.207 -11.913 -24.885  1.00 28.56           O  
ATOM   3117  CB  ASN A 197      -5.425 -13.389 -22.475  1.00 27.70           C  
ATOM   3118  CG  ASN A 197      -5.406 -14.772 -21.923  1.00 31.86           C  
ATOM   3119  OD1 ASN A 197      -5.460 -15.746 -22.678  1.00 34.96           O  
ATOM   3120  ND2 ASN A 197      -5.294 -14.889 -20.602  1.00 31.11           N  
ATOM   3121  H   ASN A 197      -3.890 -12.085 -20.898  1.00 33.62           D  
ATOM   3122  HA  ASN A 197      -3.500 -13.535 -23.159  1.00 33.46           D  
ATOM   3123  HB2 ASN A 197      -5.885 -12.818 -21.840  1.00 28.41           D  
ATOM   3124  HB3 ASN A 197      -5.897 -13.415 -23.323  1.00 27.25           D  
ATOM   3125 HD21 ASN A 197      -5.076 -14.207 -20.117  1.00 38.82           D  
ATOM   3126 HD22 ASN A 197      -5.421 -15.654 -20.225  1.00 47.91           D  
ATOM   3127  N   ILE A 198      -4.132 -10.463 -23.180  1.00 26.89           N  
ATOM   3128  CA  ILE A 198      -4.234  -9.278 -24.014  1.00 24.42           C  
ATOM   3129  C   ILE A 198      -2.934  -8.503 -24.001  1.00 30.05           C  
ATOM   3130  O   ILE A 198      -2.353  -8.223 -25.049  1.00 31.39           O  
ATOM   3131  CB  ILE A 198      -5.415  -8.378 -23.580  1.00 26.30           C  
ATOM   3132  CG1 ILE A 198      -6.690  -9.163 -23.350  1.00 31.25           C  
ATOM   3133  CG2 ILE A 198      -5.600  -7.221 -24.592  1.00 30.97           C  
ATOM   3134  CD1 ILE A 198      -7.193  -9.805 -24.575  1.00 35.01           C  
ATOM   3135  H   ILE A 198      -4.078 -10.291 -22.339  1.00 32.21           D  
ATOM   3136  HA  ILE A 198      -4.392  -9.573 -24.921  1.00 32.70           D  
ATOM   3137  HB  ILE A 198      -5.170  -7.996 -22.724  1.00 33.67           D  
ATOM   3138 HG12 ILE A 198      -6.534  -9.837 -22.664  1.00 35.54           D  
ATOM   3139 HG13 ILE A 198      -7.376  -8.553 -23.037  1.00 39.22           D  
ATOM   3140 HG21 ILE A 198      -4.822  -6.634 -24.546  1.00 31.80           D  
ATOM   3141 HG22 ILE A 198      -5.686  -7.568 -25.500  1.00 32.31           D  
ATOM   3142 HG23 ILE A 198      -6.397  -6.717 -24.364  1.00 34.92           D  
ATOM   3143 HD11 ILE A 198      -8.113 -10.073 -24.425  1.00 45.78           D  
ATOM   3144 HD12 ILE A 198      -7.162  -9.160 -25.303  1.00 40.91           D  
ATOM   3145 HD13 ILE A 198      -6.633 -10.570 -24.783  1.00 38.66           D  
ATOM   3146  N   GLY A 199      -2.462  -8.138 -22.823  1.00 26.84           N  
ATOM   3147  CA  GLY A 199      -1.236  -7.389 -22.700  1.00 28.54           C  
ATOM   3148  C   GLY A 199      -1.117  -6.748 -21.339  1.00 30.08           C  
ATOM   3149  O   GLY A 199      -2.121  -6.356 -20.732  1.00 27.73           O  
ATOM   3150  H   GLY A 199      -2.830  -8.326 -22.070  1.00 36.55           D  
ATOM   3151  HA2 GLY A 199      -0.491  -7.995 -22.816  1.00 32.82           D  
ATOM   3152  HA3 GLY A 199      -1.198  -6.702 -23.385  1.00 32.55           D  
ATOM   3153  N   THR A 200       0.111  -6.621 -20.836  1.00 29.21           N  
ATOM   3154  CA  THR A 200       0.304  -6.011 -19.518  1.00 31.67           C  
ATOM   3155  C   THR A 200       0.010  -4.519 -19.538  1.00 29.70           C  
ATOM   3156  O   THR A 200      -0.419  -3.971 -18.516  1.00 32.01           O  
ATOM   3157  CB  THR A 200       1.720  -6.246 -18.970  1.00 39.10           C  
ATOM   3158  OG1 THR A 200       2.676  -5.532 -19.767  1.00 42.78           O  
ATOM   3159  CG2 THR A 200       2.034  -7.736 -18.944  1.00 40.64           C  
ATOM   3160  H   THR A 200       0.821  -6.884 -21.232  1.00 43.36           D  
ATOM   3161  HA  THR A 200      -0.299  -6.439 -18.886  1.00 32.55           D  
ATOM   3162  HB  THR A 200       1.782  -5.917 -18.051  1.00 42.57           D  
ATOM   3163  HG1 THR A 200       2.601  -5.734 -20.574  1.00 45.36           D  
ATOM   3164 HG21 THR A 200       2.929  -7.874 -18.595  1.00 62.95           D  
ATOM   3165 HG22 THR A 200       1.409  -8.197 -18.360  1.00 47.85           D  
ATOM   3166 HG23 THR A 200       1.967  -8.112 -19.838  1.00 46.87           D  
ATOM   3167  N   ASP A 201       0.216  -3.852 -20.678  1.00 30.46           N  
ATOM   3168  CA  ASP A 201      -0.106  -2.438 -20.793  1.00 31.89           C  
ATOM   3169  C   ASP A 201      -1.610  -2.228 -20.760  1.00 29.75           C  
ATOM   3170  O   ASP A 201      -2.097  -1.295 -20.114  1.00 32.25           O  
ATOM   3171  CB  ASP A 201       0.506  -1.855 -22.070  1.00 38.17           C  
ATOM   3172  CG  ASP A 201       0.057  -2.582 -23.351  1.00 45.89           C  
ATOM   3173  OD1 ASP A 201      -0.125  -3.824 -23.341  1.00 40.47           O  
ATOM   3174  OD2 ASP A 201      -0.104  -1.903 -24.393  1.00 56.30           O  
ATOM   3175  H   ASP A 201       0.509  -4.198 -21.409  1.00 40.32           D  
ATOM   3176  HA  ASP A 201       0.270  -1.978 -20.028  1.00 34.98           D  
ATOM   3177  HB2 ASP A 201       0.242  -0.920 -22.150  1.00 42.71           D  
ATOM   3178  HB3 ASP A 201       1.471  -1.934 -21.996  1.00 34.02           D  
ATOM   3179  N   VAL A 202      -2.352  -3.120 -21.405  1.00 28.25           N  
ATOM   3180  CA  VAL A 202      -3.806  -3.052 -21.358  1.00 26.25           C  
ATOM   3181  C   VAL A 202      -4.284  -3.262 -19.936  1.00 25.96           C  
ATOM   3182  O   VAL A 202      -5.143  -2.516 -19.437  1.00 27.22           O  
ATOM   3183  CB  VAL A 202      -4.419  -4.083 -22.318  1.00 27.17           C  
ATOM   3184  CG1 VAL A 202      -5.926  -4.143 -22.152  1.00 28.00           C  
ATOM   3185  CG2 VAL A 202      -4.034  -3.724 -23.774  1.00 33.69           C  
ATOM   3186  H   VAL A 202      -2.049  -3.772 -21.878  1.00 33.84           D  
ATOM   3187  HA  VAL A 202      -4.083  -2.165 -21.653  1.00 34.38           D  
ATOM   3188  HB  VAL A 202      -4.068  -4.967 -22.106  1.00 31.41           D  
ATOM   3189 HG11 VAL A 202      -6.141  -4.386 -21.243  1.00 29.48           D  
ATOM   3190 HG12 VAL A 202      -6.279  -3.259 -22.340  1.00 32.62           D  
ATOM   3191 HG13 VAL A 202      -6.301  -4.800 -22.760  1.00 28.00           D  
ATOM   3192 HG21 VAL A 202      -4.354  -4.417 -24.380  1.00 31.64           D  
ATOM   3193 HG22 VAL A 202      -4.431  -2.865 -24.000  1.00 30.37           D  
ATOM   3194 HG23 VAL A 202      -3.066  -3.639 -23.834  1.00 33.04           D  
ATOM   3195  N   ALA A 203      -3.760  -4.286 -19.265  1.00 25.18           N  
ATOM   3196  CA  ALA A 203      -4.226  -4.602 -17.931  1.00 25.20           C  
ATOM   3197  C   ALA A 203      -3.995  -3.452 -16.971  1.00 27.04           C  
ATOM   3198  O   ALA A 203      -4.816  -3.202 -16.078  1.00 27.69           O  
ATOM   3199  CB  ALA A 203      -3.510  -5.844 -17.418  1.00 28.19           C  
ATOM   3200  H   ALA A 203      -3.163  -4.819 -19.556  1.00 34.25           D  
ATOM   3201  HA  ALA A 203      -5.178  -4.796 -17.965  1.00 29.65           D  
ATOM   3202  HB1 ALA A 203      -3.719  -6.597 -17.980  1.00 23.73           D  
ATOM   3203  HB2 ALA A 203      -2.558  -5.681 -17.447  1.00 25.28           D  
ATOM   3204  HB3 ALA A 203      -3.790  -5.998 -16.504  1.00 26.24           D  
ATOM   3205  N   ALA A 204      -2.878  -2.740 -17.108  1.00 27.29           N  
ATOM   3206  CA  ALA A 204      -2.561  -1.707 -16.138  1.00 31.01           C  
ATOM   3207  C   ALA A 204      -3.505  -0.528 -16.245  1.00 30.05           C  
ATOM   3208  O   ALA A 204      -3.729   0.172 -15.251  1.00 31.99           O  
ATOM   3209  CB  ALA A 204      -1.127  -1.245 -16.358  1.00 31.13           C  
ATOM   3210  H   ALA A 204      -2.288  -2.850 -17.724  1.00 41.47           D  
ATOM   3211  HA  ALA A 204      -2.653  -2.072 -15.246  1.00 36.72           D  
ATOM   3212  HB1 ALA A 204      -0.541  -1.977 -16.114  1.00 37.39           D  
ATOM   3213  HB2 ALA A 204      -1.012  -1.019 -17.298  1.00 33.01           D  
ATOM   3214  HB3 ALA A 204      -0.952  -0.474 -15.797  1.00 33.19           D  
ATOM   3215  N   LYS A 205      -4.067  -0.302 -17.418  1.00 28.01           N  
ATOM   3216  CA  LYS A 205      -4.920   0.849 -17.669  1.00 29.03           C  
ATOM   3217  C   LYS A 205      -6.398   0.500 -17.641  1.00 24.94           C  
ATOM   3218  O   LYS A 205      -7.238   1.408 -17.664  1.00 27.41           O  
ATOM   3219  CB  LYS A 205      -4.569   1.472 -19.010  1.00 34.28           C  
ATOM   3220  CG  LYS A 205      -3.081   1.855 -19.052  1.00 44.78           C  
ATOM   3221  CD  LYS A 205      -2.599   2.559 -20.308  1.00 69.05           C  
ATOM   3222  CE  LYS A 205      -3.197   1.954 -21.571  1.00 78.17           C  
ATOM   3223  NZ  LYS A 205      -4.532   2.583 -21.855  1.00 89.88           N  
ATOM   3224  H   LYS A 205      -3.980  -0.820 -18.094  1.00 34.15           D  
ATOM   3225  HA  LYS A 205      -4.737   1.522 -16.991  1.00 34.18           D  
ATOM   3226  HB2 LYS A 205      -4.785   0.832 -19.709  1.00 29.40           D  
ATOM   3227  HB3 LYS A 205      -5.104   2.274 -19.094  1.00 34.24           D  
ATOM   3228  HG2 LYS A 205      -2.915   2.454 -18.304  1.00 43.65           D  
ATOM   3229  HG3 LYS A 205      -2.549   1.049 -18.962  1.00 40.74           D  
ATOM   3230  HD2 LYS A 205      -2.843   3.499 -20.256  1.00 67.85           D  
ATOM   3231  HD3 LYS A 205      -1.629   2.469 -20.357  1.00 66.18           D  
ATOM   3232  HE2 LYS A 205      -2.604   2.114 -22.328  1.00 77.80           D  
ATOM   3233  HE3 LYS A 205      -3.317   0.996 -21.444  1.00 65.63           D  
ATOM   3234  HZ1 LYS A 205      -4.424   3.432 -22.107  1.00 86.14           D  
ATOM   3235  HZ2 LYS A 205      -4.951   2.136 -22.503  1.00 79.23           D  
ATOM   3236  HZ3 LYS A 205      -5.040   2.570 -21.123  1.00 74.79           D  
ATOM   3237  N   LEU A 206      -6.728  -0.764 -17.553  1.00 24.33           N  
ATOM   3238  CA  LEU A 206      -8.116  -1.190 -17.646  1.00 23.08           C  
ATOM   3239  C   LEU A 206      -8.845  -0.854 -16.357  1.00 21.99           C  
ATOM   3240  O   LEU A 206      -8.382  -1.167 -15.268  1.00 23.69           O  
ATOM   3241  CB  LEU A 206      -8.161  -2.689 -17.849  1.00 23.37           C  
ATOM   3242  CG  LEU A 206      -9.540  -3.329 -17.891  1.00 25.28           C  
ATOM   3243  CD1 LEU A 206     -10.347  -2.889 -19.082  1.00 28.83           C  
ATOM   3244  CD2 LEU A 206      -9.422  -4.824 -17.941  1.00 29.28           C  
ATOM   3245  H   LEU A 206      -6.175  -1.402 -17.392  1.00 33.17           D  
ATOM   3246  HA  LEU A 206      -8.554  -0.749 -18.389  1.00 23.92           D  
ATOM   3247  HB2 LEU A 206      -7.691  -2.903 -18.667  1.00 24.54           D  
ATOM   3248  HB3 LEU A 206      -7.696  -3.067 -17.082  1.00 25.32           D  
ATOM   3249  HG  LEU A 206      -9.986  -3.076 -17.067  1.00 24.96           D  
ATOM   3250 HD11 LEU A 206     -11.183  -3.390 -19.063  1.00 30.36           D  
ATOM   3251 HD12 LEU A 206     -10.503  -1.927 -19.036  1.00 32.31           D  
ATOM   3252 HD13 LEU A 206      -9.856  -3.121 -19.886  1.00 26.42           D  
ATOM   3253 HD21 LEU A 206     -10.314  -5.199 -17.996  1.00 35.56           D  
ATOM   3254 HD22 LEU A 206      -8.919  -5.056 -18.739  1.00 27.17           D  
ATOM   3255 HD23 LEU A 206      -8.968  -5.143 -17.140  1.00 29.57           D  
ATOM   3256  N   ARG A 207     -10.005  -0.233 -16.481  1.00 20.61           N  
ATOM   3257  CA  ARG A 207     -10.872  -0.031 -15.331  1.00 19.37           C  
ATOM   3258  C   ARG A 207     -11.779  -1.234 -15.173  1.00 19.69           C  
ATOM   3259  O   ARG A 207     -12.453  -1.644 -16.122  1.00 20.93           O  
ATOM   3260  CB  ARG A 207     -11.728   1.223 -15.456  1.00 20.74           C  
ATOM   3261  CG  ARG A 207     -11.015   2.502 -15.115  1.00 22.09           C  
ATOM   3262  CD  ARG A 207     -10.041   2.980 -16.188  1.00 23.38           C  
ATOM   3263  NE  ARG A 207     -10.700   3.389 -17.426  1.00 24.11           N  
ATOM   3264  CZ  ARG A 207     -11.198   4.602 -17.644  1.00 24.33           C  
ATOM   3265  NH1 ARG A 207     -11.197   5.510 -16.689  1.00 23.83           N  
ATOM   3266  NH2 ARG A 207     -11.735   4.899 -18.836  1.00 28.00           N  
ATOM   3267  H   ARG A 207     -10.304   0.075 -17.230  1.00 32.29           D  
ATOM   3268  HA  ARG A 207     -10.311   0.055 -14.531  1.00 18.62           D  
ATOM   3269  HB2 ARG A 207     -12.111   1.305 -16.340  1.00 17.17           D  
ATOM   3270  HB3 ARG A 207     -12.430   1.130 -14.783  1.00 21.25           D  
ATOM   3271  HG2 ARG A 207     -11.707   3.183 -15.036  1.00 27.92           D  
ATOM   3272  HG3 ARG A 207     -10.542   2.399 -14.273  1.00 22.53           D  
ATOM   3273  HD2 ARG A 207      -9.554   3.753 -15.850  1.00 26.97           D  
ATOM   3274  HD3 ARG A 207      -9.408   2.273 -16.385  1.00 26.20           D  
ATOM   3275  HE  ARG A 207     -10.472   2.948 -18.126  1.00 35.54           D  
ATOM   3276 HH11 ARG A 207     -10.837   5.305 -15.929  1.00 34.17           D  
ATOM   3277 HH12 ARG A 207     -11.537   6.298 -16.813  1.00 32.66           D  
ATOM   3278 HH21 ARG A 207     -11.757   4.302 -19.461  1.00 43.60           D  
ATOM   3279 HH22 ARG A 207     -12.096   5.673 -18.971  1.00 37.83           D  
ATOM   3280  N   ILE A 208     -11.778  -1.792 -13.976  1.00 19.80           N  
ATOM   3281  CA  ILE A 208     -12.679  -2.853 -13.587  1.00 19.38           C  
ATOM   3282  C   ILE A 208     -13.506  -2.313 -12.452  1.00 19.09           C  
ATOM   3283  O   ILE A 208     -12.973  -2.016 -11.377  1.00 20.48           O  
ATOM   3284  CB  ILE A 208     -11.944  -4.129 -13.180  1.00 20.57           C  
ATOM   3285  CG1 ILE A 208     -10.913  -4.489 -14.245  1.00 22.68           C  
ATOM   3286  CG2 ILE A 208     -12.956  -5.248 -12.955  1.00 22.72           C  
ATOM   3287  CD1 ILE A 208     -10.082  -5.737 -13.903  1.00 27.62           C  
ATOM   3288  H   ILE A 208     -11.209  -1.577 -13.350  1.00 24.33           D  
ATOM   3289  HA  ILE A 208     -13.250  -3.086 -14.333  1.00 18.95           D  
ATOM   3290  HB  ILE A 208     -11.484  -3.960 -12.331  1.00 23.18           D  
ATOM   3291 HG12 ILE A 208     -11.394  -4.628 -15.080  1.00 24.27           D  
ATOM   3292 HG13 ILE A 208     -10.292  -3.741 -14.345  1.00 26.60           D  
ATOM   3293 HG21 ILE A 208     -13.595  -4.994 -12.260  1.00 23.48           D  
ATOM   3294 HG22 ILE A 208     -13.404  -5.403 -13.801  1.00 25.12           D  
ATOM   3295 HG23 ILE A 208     -12.506  -6.063 -12.666  1.00 30.60           D  
ATOM   3296 HD11 ILE A 208     -10.691  -6.477 -13.762  1.00 24.30           D  
ATOM   3297 HD12 ILE A 208      -9.458  -5.943 -14.623  1.00 26.26           D  
ATOM   3298 HD13 ILE A 208      -9.594  -5.546 -13.086  1.00 23.62           D  
ATOM   3299  N   LEU A 209     -14.782  -2.134 -12.692  1.00 18.49           N  
ATOM   3300  CA  LEU A 209     -15.693  -1.589 -11.717  1.00 18.07           C  
ATOM   3301  C   LEU A 209     -16.400  -2.713 -10.994  1.00 18.50           C  
ATOM   3302  O   LEU A 209     -16.593  -3.797 -11.552  1.00 19.88           O  
ATOM   3303  CB  LEU A 209     -16.773  -0.748 -12.377  1.00 19.02           C  
ATOM   3304  CG  LEU A 209     -16.276   0.229 -13.409  1.00 20.24           C  
ATOM   3305  CD1 LEU A 209     -17.436   1.042 -13.946  1.00 22.00           C  
ATOM   3306  CD2 LEU A 209     -15.176   1.137 -12.856  1.00 22.35           C  
ATOM   3307  H   LEU A 209     -15.144  -2.351 -13.450  1.00 19.32           D  
ATOM   3308  HA  LEU A 209     -15.174  -1.053 -11.090  1.00 17.09           D  
ATOM   3309  HB2 LEU A 209     -17.402  -1.354 -12.826  1.00 17.35           D  
ATOM   3310  HB3 LEU A 209     -17.218  -0.247 -11.663  1.00 18.07           D  
ATOM   3311  HG  LEU A 209     -15.894  -0.272 -14.144  1.00 25.40           D  
ATOM   3312 HD11 LEU A 209     -17.077   1.591 -14.666  1.00 22.72           D  
ATOM   3313 HD12 LEU A 209     -18.117   0.441 -14.259  1.00 21.43           D  
ATOM   3314 HD13 LEU A 209     -17.792   1.576 -13.227  1.00 23.34           D  
ATOM   3315 HD21 LEU A 209     -14.858   1.707 -13.587  1.00 24.58           D  
ATOM   3316 HD22 LEU A 209     -15.553   1.681 -12.140  1.00 17.48           D  
ATOM   3317 HD23 LEU A 209     -14.445   0.592 -12.492  1.00 19.92           D  
ATOM   3318  N   TYR A 210     -16.795  -2.450  -9.767  1.00 18.65           N  
ATOM   3319  CA  TYR A 210     -17.650  -3.351  -9.028  1.00 17.77           C  
ATOM   3320  C   TYR A 210     -19.051  -2.775  -9.007  1.00 17.89           C  
ATOM   3321  O   TYR A 210     -19.233  -1.567  -8.859  1.00 18.93           O  
ATOM   3322  CB  TYR A 210     -17.120  -3.545  -7.578  1.00 19.93           C  
ATOM   3323  CG  TYR A 210     -18.137  -4.264  -6.745  1.00 18.32           C  
ATOM   3324  CD1 TYR A 210     -18.268  -5.616  -6.833  1.00 19.24           C  
ATOM   3325  CD2 TYR A 210     -19.033  -3.578  -5.964  1.00 19.58           C  
ATOM   3326  CE1 TYR A 210     -19.285  -6.277  -6.189  1.00 19.72           C  
ATOM   3327  CE2 TYR A 210     -20.043  -4.215  -5.294  1.00 19.35           C  
ATOM   3328  CZ  TYR A 210     -20.175  -5.578  -5.428  1.00 18.29           C  
ATOM   3329  OH  TYR A 210     -21.207  -6.240  -4.814  1.00 19.78           O  
ATOM   3330  H   TYR A 210     -16.587  -1.716  -9.350  1.00 24.59           D  
ATOM   3331  HA  TYR A 210     -17.686  -4.198  -9.492  1.00 17.54           D  
ATOM   3332  HB2 TYR A 210     -16.310  -4.074  -7.585  1.00 21.22           D  
ATOM   3333  HB3 TYR A 210     -16.952  -2.675  -7.165  1.00 20.15           D  
ATOM   3334  HD1 TYR A 210     -17.691  -6.086  -7.389  1.00 22.14           D  
ATOM   3335  HD2 TYR A 210     -18.971  -2.647  -5.909  1.00 24.12           D  
ATOM   3336  HE1 TYR A 210     -19.365  -7.203  -6.275  1.00 24.49           D  
ATOM   3337  HE2 TYR A 210     -20.636  -3.712  -4.779  1.00 23.46           D  
ATOM   3338  HH  TYR A 210     -21.899  -5.761  -4.752  1.00 25.11           D  
ATOM   3339  N   GLY A 211     -20.043  -3.623  -9.130  1.00 18.12           N  
ATOM   3340  CA  GLY A 211     -21.399  -3.206  -8.868  1.00 18.42           C  
ATOM   3341  C   GLY A 211     -22.179  -4.300  -8.183  1.00 17.46           C  
ATOM   3342  O   GLY A 211     -21.862  -5.473  -8.298  1.00 19.39           O  
ATOM   3343  H   GLY A 211     -19.946  -4.457  -9.350  1.00 22.42           D  
ATOM   3344  HA2 GLY A 211     -21.367  -2.449  -8.268  1.00 18.93           D  
ATOM   3345  HA3 GLY A 211     -21.844  -2.977  -9.699  1.00 21.61           D  
ATOM   3346  N   GLY A 212     -23.230  -3.890  -7.506  1.00 17.93           N  
ATOM   3347  CA  GLY A 212     -24.123  -4.791  -6.805  1.00 18.52           C  
ATOM   3348  C   GLY A 212     -24.229  -4.307  -5.378  1.00 17.63           C  
ATOM   3349  O   GLY A 212     -23.387  -4.600  -4.530  1.00 18.92           O  
ATOM   3350  H   GLY A 212     -23.434  -3.063  -7.421  1.00 27.05           D  
ATOM   3351  HA2 GLY A 212     -25.006  -4.764  -7.203  1.00 19.53           D  
ATOM   3352  HA3 GLY A 212     -23.809  -5.724  -6.837  1.00 18.92           D  
ATOM   3353  N   SER A 213     -25.249  -3.504  -5.122  1.00 18.02           N  
ATOM   3354  CA  SER A 213     -25.569  -2.983  -3.799  1.00 18.59           C  
ATOM   3355  C   SER A 213     -24.517  -2.049  -3.252  1.00 18.46           C  
ATOM   3356  O   SER A 213     -24.385  -1.935  -2.021  1.00 19.64           O  
ATOM   3357  CB  SER A 213     -25.911  -4.077  -2.806  1.00 19.81           C  
ATOM   3358  OG  SER A 213     -27.019  -4.825  -3.295  1.00 22.38           O  
ATOM   3359  H   SER A 213     -25.814  -3.245  -5.710  1.00 32.47           D  
ATOM   3360  HA  SER A 213     -26.373  -2.438  -3.882  1.00 22.92           D  
ATOM   3361  HB2 SER A 213     -25.117  -4.623  -2.699  1.00 18.98           D  
ATOM   3362  HB3 SER A 213     -26.164  -3.634  -1.985  1.00 21.54           D  
ATOM   3363  HG  SER A 213     -27.519  -4.308  -3.731  1.00 34.23           D  
ATOM   3364  N   VAL A 214     -23.813  -1.328  -4.112  1.00 18.40           N  
ATOM   3365  CA  VAL A 214     -22.940  -0.271  -3.638  1.00 19.26           C  
ATOM   3366  C   VAL A 214     -23.787   0.836  -3.050  1.00 18.77           C  
ATOM   3367  O   VAL A 214     -24.812   1.235  -3.614  1.00 20.44           O  
ATOM   3368  CB  VAL A 214     -22.092   0.272  -4.791  1.00 19.13           C  
ATOM   3369  CG1 VAL A 214     -21.248   1.454  -4.318  1.00 20.95           C  
ATOM   3370  CG2 VAL A 214     -21.195  -0.825  -5.335  1.00 20.38           C  
ATOM   3371  H   VAL A 214     -23.865  -1.407  -4.970  1.00 22.93           D  
ATOM   3372  HA  VAL A 214     -22.336  -0.612  -2.962  1.00 26.47           D  
ATOM   3373  HB  VAL A 214     -22.650   0.564  -5.532  1.00 24.51           D  
ATOM   3374 HG11 VAL A 214     -20.657   1.704  -5.040  1.00 19.16           D  
ATOM   3375 HG12 VAL A 214     -21.805   2.211  -4.083  1.00 23.99           D  
ATOM   3376 HG13 VAL A 214     -20.738   1.171  -3.546  1.00 22.11           D  
ATOM   3377 HG21 VAL A 214     -20.764  -0.499  -6.143  1.00 24.13           D  
ATOM   3378 HG22 VAL A 214     -20.541  -1.052  -4.655  1.00 23.24           D  
ATOM   3379 HG23 VAL A 214     -21.730  -1.613  -5.537  1.00 23.10           D  
ATOM   3380  N   ASN A 215     -23.365   1.351  -1.901  1.00 18.94           N  
ATOM   3381  CA  ASN A 215     -23.975   2.553  -1.365  1.00 20.22           C  
ATOM   3382  C   ASN A 215     -22.881   3.460  -0.833  1.00 19.57           C  
ATOM   3383  O   ASN A 215     -21.702   3.165  -0.929  1.00 21.06           O  
ATOM   3384  CB  ASN A 215     -25.073   2.245  -0.343  1.00 21.99           C  
ATOM   3385  CG  ASN A 215     -24.543   1.617   0.902  1.00 22.40           C  
ATOM   3386  OD1 ASN A 215     -23.469   1.924   1.374  1.00 22.94           O  
ATOM   3387  ND2 ASN A 215     -25.300   0.705   1.441  1.00 29.35           N  
ATOM   3388  H   ASN A 215     -22.737   1.009  -1.433  1.00 22.09           D  
ATOM   3389  HA  ASN A 215     -24.385   3.025  -2.117  1.00 25.86           D  
ATOM   3390  HB2 ASN A 215     -25.503   3.089  -0.056  1.00 20.39           D  
ATOM   3391  HB3 ASN A 215     -25.741   1.641  -0.723  1.00 21.35           D  
ATOM   3392 HD21 ASN A 215     -25.193   0.492   2.271  1.00 37.27           D  
ATOM   3393 HD22 ASN A 215     -25.901   0.337   0.950  1.00 36.23           D  
ATOM   3394  N   ALA A 216     -23.285   4.613  -0.316  1.00 20.86           N  
ATOM   3395  CA  ALA A 216     -22.299   5.609   0.076  1.00 21.46           C  
ATOM   3396  C   ALA A 216     -21.498   5.190   1.283  1.00 24.39           C  
ATOM   3397  O   ALA A 216     -20.404   5.722   1.485  1.00 27.64           O  
ATOM   3398  CB  ALA A 216     -22.976   6.940   0.364  1.00 24.96           C  
ATOM   3399  H   ALA A 216     -24.109   4.820  -0.177  1.00 25.67           D  
ATOM   3400  HA  ALA A 216     -21.644   5.699  -0.637  1.00 19.60           D  
ATOM   3401  HB1 ALA A 216     -23.312   7.333  -0.465  1.00 23.25           D  
ATOM   3402  HB2 ALA A 216     -23.709   6.795   0.983  1.00 24.04           D  
ATOM   3403  HB3 ALA A 216     -22.314   7.533   0.763  1.00 30.91           D  
ATOM   3404  N   ALA A 217     -21.990   4.245   2.048  1.00 22.37           N  
ATOM   3405  CA  ALA A 217     -21.285   3.782   3.231  1.00 25.15           C  
ATOM   3406  C   ALA A 217     -20.306   2.669   2.929  1.00 24.42           C  
ATOM   3407  O   ALA A 217     -19.302   2.556   3.645  1.00 30.91           O  
ATOM   3408  CB  ALA A 217     -22.275   3.276   4.272  1.00 28.55           C  
ATOM   3409  H   ALA A 217     -22.739   3.830   1.908  1.00 28.10           D  
ATOM   3410  HA  ALA A 217     -20.801   4.527   3.609  1.00 30.89           D  
ATOM   3411  HB1 ALA A 217     -22.880   4.006   4.481  1.00 30.00           D  
ATOM   3412  HB2 ALA A 217     -22.767   2.518   3.915  1.00 26.09           D  
ATOM   3413  HB3 ALA A 217     -21.786   3.003   5.060  1.00 32.02           D  
ATOM   3414  N   ASN A 218     -20.571   1.795   1.952  1.00 22.12           N  
ATOM   3415  CA  ASN A 218     -19.645   0.714   1.663  1.00 21.46           C  
ATOM   3416  C   ASN A 218     -18.687   1.038   0.530  1.00 22.47           C  
ATOM   3417  O   ASN A 218     -17.713   0.312   0.329  1.00 23.51           O  
ATOM   3418  CB  ASN A 218     -20.393  -0.603   1.418  1.00 22.74           C  
ATOM   3419  CG  ASN A 218     -21.321  -0.569   0.233  1.00 20.75           C  
ATOM   3420  OD1 ASN A 218     -21.047   0.064  -0.770  1.00 21.75           O  
ATOM   3421  ND2 ASN A 218     -22.419  -1.276   0.347  1.00 22.44           N  
ATOM   3422  H   ASN A 218     -21.305   1.780   1.504  1.00 29.85           D  
ATOM   3423  HA  ASN A 218     -19.102   0.543   2.458  1.00 25.85           D  
ATOM   3424  HB2 ASN A 218     -19.736  -1.303   1.275  1.00 22.62           D  
ATOM   3425  HB3 ASN A 218     -20.944  -0.797   2.183  1.00 27.09           D  
ATOM   3426 HD21 ASN A 218     -22.889  -1.468  -0.353  1.00 34.97           D  
ATOM   3427 HD22 ASN A 218     -22.664  -1.532   1.132  1.00 31.77           D  
ATOM   3428  N   ALA A 219     -18.889   2.147  -0.184  1.00 21.95           N  
ATOM   3429  CA  ALA A 219     -18.098   2.404  -1.370  1.00 21.33           C  
ATOM   3430  C   ALA A 219     -16.632   2.601  -1.035  1.00 21.40           C  
ATOM   3431  O   ALA A 219     -15.750   2.100  -1.739  1.00 22.96           O  
ATOM   3432  CB  ALA A 219     -18.672   3.622  -2.073  1.00 22.58           C  
ATOM   3433  H   ALA A 219     -19.466   2.757  -0.023  1.00 33.38           D  
ATOM   3434  HA  ALA A 219     -18.183   1.646  -1.955  1.00 26.43           D  
ATOM   3435  HB1 ALA A 219     -18.136   3.818  -2.844  1.00 19.88           D  
ATOM   3436  HB2 ALA A 219     -19.576   3.396  -2.335  1.00 27.75           D  
ATOM   3437  HB3 ALA A 219     -18.677   4.381  -1.464  1.00 21.67           D  
ATOM   3438  N   ALA A 220     -16.330   3.337   0.037  1.00 24.02           N  
ATOM   3439  CA  ALA A 220     -14.926   3.664   0.281  1.00 25.27           C  
ATOM   3440  C   ALA A 220     -14.100   2.433   0.623  1.00 23.71           C  
ATOM   3441  O   ALA A 220     -12.949   2.323   0.191  1.00 26.50           O  
ATOM   3442  CB  ALA A 220     -14.790   4.744   1.339  1.00 30.64           C  
ATOM   3443  H   ALA A 220     -16.905   3.623   0.611  1.00 34.07           D  
ATOM   3444  HA  ALA A 220     -14.550   4.021  -0.546  1.00 26.29           D  
ATOM   3445  HB1 ALA A 220     -15.286   5.522   1.036  1.00 34.97           D  
ATOM   3446  HB2 ALA A 220     -15.133   4.400   2.188  1.00 26.07           D  
ATOM   3447  HB3 ALA A 220     -13.848   4.967   1.410  1.00 34.94           D  
ATOM   3448  N  ATHR A 221     -14.691   1.463   1.318  0.65 24.34           N  
ATOM   3449  CA ATHR A 221     -13.938   0.262   1.691  0.65 25.83           C  
ATOM   3450  C  ATHR A 221     -13.818  -0.728   0.543  0.65 23.65           C  
ATOM   3451  O  ATHR A 221     -12.956  -1.605   0.563  0.65 26.05           O  
ATOM   3452  CB ATHR A 221     -14.528  -0.442   2.918  0.65 31.89           C  
ATOM   3453  OG1ATHR A 221     -15.953  -0.463   2.828  0.65 40.03           O  
ATOM   3454  CG2ATHR A 221     -14.126   0.277   4.207  0.65 34.75           C  
ATOM   3455  H  ATHR A 221     -15.517   1.485   1.568  0.65 30.78           D  
ATOM   3456  HA ATHR A 221     -13.028   0.513   1.913  0.65 23.30           D  
ATOM   3457  HB ATHR A 221     -14.184  -1.353   2.975  0.65 24.73           D  
ATOM   3458  HG1ATHR A 221     -16.260   0.259   3.140  0.65 34.33           D  
ATOM   3459 HG21ATHR A 221     -14.344  -0.285   4.971  0.65 30.81           D  
ATOM   3460 HG22ATHR A 221     -13.166   0.462   4.220  0.65 26.66           D  
ATOM   3461 HG23ATHR A 221     -14.626   1.109   4.274  0.65 34.61           D  
ATOM   3462  N  BTHR A 221     -14.655   1.488   1.359  0.35 24.88           N  
ATOM   3463  CA BTHR A 221     -13.802   0.346   1.644  0.35 26.41           C  
ATOM   3464  C  BTHR A 221     -13.659  -0.556   0.427  0.35 24.47           C  
ATOM   3465  O  BTHR A 221     -12.605  -1.174   0.259  0.35 20.50           O  
ATOM   3466  CB BTHR A 221     -14.197  -0.397   2.924  0.35 32.19           C  
ATOM   3467  OG1BTHR A 221     -13.154  -1.313   3.278  0.35 35.00           O  
ATOM   3468  CG2BTHR A 221     -15.437  -1.159   2.747  0.35 30.84           C  
ATOM   3469  H  BTHR A 221     -15.457   1.479   1.673  0.35 30.43           D  
ATOM   3470  HA BTHR A 221     -12.907   0.679   1.811  0.35 24.54           D  
ATOM   3471  HB BTHR A 221     -14.335   0.237   3.646  0.35 33.77           D  
ATOM   3472  HG1BTHR A 221     -13.124  -1.943   2.726  0.35 27.32           D  
ATOM   3473 HG21BTHR A 221     -15.809  -1.397   3.611  0.35 32.98           D  
ATOM   3474 HG22BTHR A 221     -16.080  -0.622   2.257  0.35 32.82           D  
ATOM   3475 HG23BTHR A 221     -15.243  -1.975   2.255  0.35 30.15           D  
ATOM   3476  N   LEU A 222     -14.662  -0.608  -0.466  1.00 23.61           N  
ATOM   3477  CA  LEU A 222     -14.440  -1.311  -1.720  1.00 22.08           C  
ATOM   3478  C   LEU A 222     -13.356  -0.628  -2.520  1.00 21.32           C  
ATOM   3479  O   LEU A 222     -12.481  -1.297  -3.074  1.00 23.32           O  
ATOM   3480  CB  LEU A 222     -15.737  -1.375  -2.517  1.00 22.59           C  
ATOM   3481  CG  LEU A 222     -16.750  -2.397  -2.014  1.00 23.41           C  
ATOM   3482  CD1 LEU A 222     -18.146  -2.092  -2.518  1.00 27.09           C  
ATOM   3483  CD2 LEU A 222     -16.422  -3.782  -2.464  1.00 27.73           C  
ATOM   3484  HA  LEU A 222     -14.168  -2.229  -1.558  1.00 22.96           D  
ATOM   3485  HB2 LEU A 222     -16.132  -0.485  -2.491  1.00 26.66           D  
ATOM   3486  HB3 LEU A 222     -15.508  -1.609  -3.430  1.00 20.94           D  
ATOM   3487  HG  LEU A 222     -16.755  -2.407  -1.050  1.00 28.42           D  
ATOM   3488 HD11 LEU A 222     -18.780  -2.230  -1.798  1.00 28.64           D  
ATOM   3489 HD12 LEU A 222     -18.181  -1.188  -2.867  1.00 28.24           D  
ATOM   3490 HD13 LEU A 222     -18.327  -2.731  -3.234  1.00 28.55           D  
ATOM   3491 HD21 LEU A 222     -17.064  -4.376  -2.029  1.00 29.16           D  
ATOM   3492 HD22 LEU A 222     -16.517  -3.848  -3.433  1.00 22.67           D  
ATOM   3493 HD23 LEU A 222     -15.517  -3.994  -2.192  1.00 34.88           D  
ATOM   3494  H  ALEU A 222     -15.367  -0.115  -0.449  0.65 28.85           D  
ATOM   3495  H  BLEU A 222     -15.439  -0.252  -0.367  0.35 28.29           D  
ATOM   3496  N   TYR A 223     -13.390   0.695  -2.602  1.00 21.44           N  
ATOM   3497  CA  TYR A 223     -12.437   1.378  -3.440  1.00 22.07           C  
ATOM   3498  C   TYR A 223     -11.032   1.276  -2.893  1.00 24.38           C  
ATOM   3499  O   TYR A 223     -10.071   1.437  -3.653  1.00 26.04           O  
ATOM   3500  CB  TYR A 223     -12.823   2.845  -3.643  1.00 24.01           C  
ATOM   3501  CG  TYR A 223     -12.017   3.460  -4.734  1.00 22.35           C  
ATOM   3502  CD1 TYR A 223     -12.270   3.150  -6.056  1.00 22.87           C  
ATOM   3503  CD2 TYR A 223     -10.979   4.322  -4.466  1.00 23.96           C  
ATOM   3504  CE1 TYR A 223     -11.517   3.651  -7.058  1.00 23.31           C  
ATOM   3505  CE2 TYR A 223     -10.216   4.842  -5.474  1.00 23.52           C  
ATOM   3506  CZ  TYR A 223     -10.494   4.494  -6.775  1.00 22.76           C  
ATOM   3507  OH  TYR A 223      -9.770   4.983  -7.797  1.00 24.67           O  
ATOM   3508  H   TYR A 223     -13.923   1.210  -2.169  1.00 23.96           D  
ATOM   3509  HA  TYR A 223     -12.399   0.949  -4.309  1.00 28.07           D  
ATOM   3510  HB2 TYR A 223     -13.760   2.892  -3.890  1.00 24.85           D  
ATOM   3511  HB3 TYR A 223     -12.680   3.316  -2.794  1.00 23.92           D  
ATOM   3512  HD1 TYR A 223     -12.954   2.557  -6.259  1.00 30.43           D  
ATOM   3513  HD2 TYR A 223     -10.791   4.533  -3.574  1.00 33.85           D  
ATOM   3514  HE1 TYR A 223     -11.692   3.424  -7.951  1.00 28.94           D  
ATOM   3515  HE2 TYR A 223      -9.515   5.425  -5.288  1.00 28.99           D  
ATOM   3516  HH  TYR A 223      -9.179   5.493  -7.498  1.00 34.53           D  
ATOM   3517  N   ALA A 224     -10.881   0.996  -1.611  1.00 24.39           N  
ATOM   3518  CA  ALA A 224      -9.543   0.877  -1.055  1.00 25.84           C  
ATOM   3519  C   ALA A 224      -8.793  -0.308  -1.622  1.00 27.66           C  
ATOM   3520  O   ALA A 224      -7.563  -0.362  -1.503  1.00 28.96           O  
ATOM   3521  CB  ALA A 224      -9.607   0.754   0.461  1.00 29.23           C  
ATOM   3522  H   ALA A 224     -11.532   0.858  -1.063  1.00 28.54           D  
ATOM   3523  HA  ALA A 224      -9.037   1.684  -1.279  1.00 22.70           D  
ATOM   3524  HB1 ALA A 224      -9.958  -0.118   0.713  1.00 32.66           D  
ATOM   3525  HB2 ALA A 224      -8.696   0.866   0.781  1.00 34.41           D  
ATOM   3526  HB3 ALA A 224     -10.167   1.453   0.820  1.00 33.07           D  
ATOM   3527  N   LYS A 225      -9.472  -1.253  -2.230  1.00 23.70           N  
ATOM   3528  CA  LYS A 225      -8.816  -2.440  -2.737  1.00 23.29           C  
ATOM   3529  C   LYS A 225      -8.095  -2.126  -4.037  1.00 24.56           C  
ATOM   3530  O   LYS A 225      -8.555  -1.309  -4.842  1.00 24.02           O  
ATOM   3531  CB  LYS A 225      -9.828  -3.548  -2.971  1.00 24.85           C  
ATOM   3532  CG  LYS A 225     -10.433  -4.085  -1.715  1.00 26.52           C  
ATOM   3533  CD  LYS A 225      -9.386  -4.770  -0.860  1.00 29.84           C  
ATOM   3534  CE  LYS A 225     -10.034  -5.508   0.249  1.00 37.14           C  
ATOM   3535  NZ  LYS A 225      -8.970  -6.210   1.029  1.00 52.27           N  
ATOM   3536  H   LYS A 225     -10.323  -1.225  -2.384  1.00 30.13           D  
ATOM   3537  HA  LYS A 225      -8.174  -2.727  -2.070  1.00 24.35           D  
ATOM   3538  HB2 LYS A 225     -10.543  -3.199  -3.532  1.00 28.95           D  
ATOM   3539  HB3 LYS A 225      -9.370  -4.286  -3.408  1.00 25.75           D  
ATOM   3540  HG2 LYS A 225     -10.808  -3.363  -1.197  1.00 32.39           D  
ATOM   3541  HG3 LYS A 225     -11.121  -4.741  -1.928  1.00 29.61           D  
ATOM   3542  HD2 LYS A 225      -8.858  -5.394  -1.383  1.00 29.64           D  
ATOM   3543  HD3 LYS A 225      -8.823  -4.075  -0.481  1.00 36.48           D  
ATOM   3544  HE2 LYS A 225     -10.495  -4.875   0.829  1.00 35.65           D  
ATOM   3545  HE3 LYS A 225     -10.658  -6.153  -0.129  1.00 36.68           D  
ATOM   3546  HZ1 LYS A 225      -8.738  -6.967   0.615  1.00 49.10           D  
ATOM   3547  HZ2 LYS A 225      -8.246  -5.686   1.092  1.00 48.15           D  
ATOM   3548  HZ3 LYS A 225      -9.276  -6.408   1.845  1.00 52.22           D  
ATOM   3549  N   PRO A 226      -6.956  -2.774  -4.282  1.00 24.79           N  
ATOM   3550  CA  PRO A 226      -6.069  -2.282  -5.335  1.00 25.09           C  
ATOM   3551  C   PRO A 226      -6.596  -2.456  -6.743  1.00 23.93           C  
ATOM   3552  O   PRO A 226      -6.154  -1.723  -7.634  1.00 25.83           O  
ATOM   3553  CB  PRO A 226      -4.769  -3.069  -5.114  1.00 27.92           C  
ATOM   3554  CG  PRO A 226      -5.082  -4.125  -4.172  1.00 32.52           C  
ATOM   3555  CD  PRO A 226      -6.307  -3.779  -3.408  1.00 26.54           C  
ATOM   3556  HA  PRO A 226      -5.897  -1.341  -5.185  1.00 25.69           D  
ATOM   3557  HB2 PRO A 226      -4.451  -3.449  -5.943  1.00 29.64           D  
ATOM   3558  HB3 PRO A 226      -4.114  -2.470  -4.735  1.00 38.10           D  
ATOM   3559  HG2 PRO A 226      -5.228  -4.943  -4.680  1.00 37.74           D  
ATOM   3560  HG3 PRO A 226      -4.346  -4.214  -3.542  1.00 31.40           D  
ATOM   3561  HD2 PRO A 226      -6.858  -4.573  -3.290  1.00 28.62           D  
ATOM   3562  HD3 PRO A 226      -6.074  -3.390  -2.546  1.00 26.36           D  
ATOM   3563  N   ASP A 227      -7.492  -3.401  -6.982  1.00 22.96           N  
ATOM   3564  CA  ASP A 227      -7.929  -3.695  -8.338  1.00 23.02           C  
ATOM   3565  C   ASP A 227      -9.351  -3.267  -8.623  1.00 21.76           C  
ATOM   3566  O   ASP A 227      -9.901  -3.633  -9.667  1.00 22.55           O  
ATOM   3567  CB  ASP A 227      -7.700  -5.157  -8.659  1.00 23.37           C  
ATOM   3568  CG  ASP A 227      -6.240  -5.448  -8.752  1.00 24.39           C  
ATOM   3569  OD1 ASP A 227      -5.656  -5.137  -9.794  1.00 26.33           O  
ATOM   3570  OD2 ASP A 227      -5.647  -5.877  -7.743  1.00 27.71           O  
ATOM   3571  H   ASP A 227      -7.861  -3.886  -6.366  1.00 29.84           D  
ATOM   3572  HA  ASP A 227      -7.362  -3.185  -8.938  1.00 26.39           D  
ATOM   3573  HB2 ASP A 227      -8.112  -5.726  -7.982  1.00 19.62           D  
ATOM   3574  HB3 ASP A 227      -8.100  -5.378  -9.517  1.00 24.13           D  
ATOM   3575  N   ILE A 228      -9.925  -2.466  -7.738  1.00 21.42           N  
ATOM   3576  CA  ILE A 228     -11.267  -1.916  -7.917  1.00 21.02           C  
ATOM   3577  C   ILE A 228     -11.131  -0.480  -8.369  1.00 20.69           C  
ATOM   3578  O   ILE A 228     -10.504   0.336  -7.693  1.00 22.77           O  
ATOM   3579  CB  ILE A 228     -12.070  -2.043  -6.621  1.00 21.30           C  
ATOM   3580  CG1 ILE A 228     -12.259  -3.561  -6.330  1.00 24.67           C  
ATOM   3581  CG2 ILE A 228     -13.405  -1.348  -6.755  1.00 23.93           C  
ATOM   3582  CD1 ILE A 228     -13.070  -3.895  -5.158  1.00 26.09           C  
ATOM   3583  H   ILE A 228      -9.534  -2.214  -7.009  1.00 35.52           D  
ATOM   3584  HA  ILE A 228     -11.725  -2.418  -8.604  1.00 24.68           D  
ATOM   3585  HB  ILE A 228     -11.585  -1.616  -5.890  1.00 23.34           D  
ATOM   3586 HG12 ILE A 228     -12.690  -3.990  -7.101  1.00 29.79           D  
ATOM   3587 HG13 ILE A 228     -11.401  -3.998  -6.173  1.00 26.85           D  
ATOM   3588 HG21 ILE A 228     -13.872  -1.404  -5.905  1.00 28.59           D  
ATOM   3589 HG22 ILE A 228     -13.244  -0.420  -6.986  1.00 24.05           D  
ATOM   3590 HG23 ILE A 228     -13.912  -1.813  -7.448  1.00 25.30           D  
ATOM   3591 HD11 ILE A 228     -12.846  -4.811  -4.928  1.00 26.59           D  
ATOM   3592 HD12 ILE A 228     -12.853  -3.270  -4.433  1.00 27.58           D  
ATOM   3593 HD13 ILE A 228     -14.007  -3.833  -5.388  1.00 30.96           D  
ATOM   3594  N   ASN A 229     -11.716  -0.169  -9.531  1.00 19.76           N  
ATOM   3595  CA  ASN A 229     -11.533   1.133 -10.140  1.00 19.78           C  
ATOM   3596  C   ASN A 229     -12.779   1.980 -10.161  1.00 19.92           C  
ATOM   3597  O   ASN A 229     -12.842   2.929 -10.932  1.00 21.96           O  
ATOM   3598  CB  ASN A 229     -11.003   0.961 -11.551  1.00 20.02           C  
ATOM   3599  CG  ASN A 229      -9.751   0.134 -11.584  1.00 20.65           C  
ATOM   3600  OD1 ASN A 229      -9.701  -0.879 -12.234  1.00 21.53           O  
ATOM   3601  ND2 ASN A 229      -8.736   0.558 -10.867  1.00 23.53           N  
ATOM   3602  H   ASN A 229     -12.149  -0.737 -10.024  1.00 21.54           D  
ATOM   3603  HA  ASN A 229     -10.890   1.635  -9.616  1.00 22.19           D  
ATOM   3604  HB2 ASN A 229     -11.676   0.509 -12.092  1.00 19.89           D  
ATOM   3605  HB3 ASN A 229     -10.809   1.823 -11.963  1.00 22.42           D  
ATOM   3606 HD21 ASN A 229      -7.990   0.121 -10.908  1.00 36.09           D  
ATOM   3607 HD22 ASN A 229      -8.808   1.258 -10.368  1.00 35.90           D  
ATOM   3608  N   GLY A 230     -13.757   1.643  -9.363  1.00 19.86           N  
ATOM   3609  CA  GLY A 230     -14.981   2.407  -9.311  1.00 19.30           C  
ATOM   3610  C   GLY A 230     -16.155   1.483  -9.304  1.00 17.69           C  
ATOM   3611  O   GLY A 230     -16.044   0.299  -9.002  1.00 19.58           O  
ATOM   3612  H   GLY A 230     -13.762   0.921  -8.865  1.00 20.07           D  
ATOM   3613  HA2 GLY A 230     -15.037   2.950  -8.520  1.00 17.47           D  
ATOM   3614  HA3 GLY A 230     -15.032   2.968 -10.108  1.00 16.66           D  
ATOM   3615  N   PHE A 231     -17.296   2.050  -9.645  1.00 18.22           N  
ATOM   3616  CA  PHE A 231     -18.558   1.400  -9.340  1.00 18.00           C  
ATOM   3617  C   PHE A 231     -19.572   1.600 -10.425  1.00 18.30           C  
ATOM   3618  O   PHE A 231     -19.624   2.653 -11.061  1.00 19.60           O  
ATOM   3619  CB  PHE A 231     -19.150   1.986  -8.068  1.00 20.07           C  
ATOM   3620  CG  PHE A 231     -18.217   1.923  -6.931  1.00 20.36           C  
ATOM   3621  CD1 PHE A 231     -17.864   0.694  -6.444  1.00 23.83           C  
ATOM   3622  CD2 PHE A 231     -17.619   3.021  -6.422  1.00 23.68           C  
ATOM   3623  CE1 PHE A 231     -16.950   0.566  -5.413  1.00 27.18           C  
ATOM   3624  CE2 PHE A 231     -16.699   2.886  -5.353  1.00 24.10           C  
ATOM   3625  CZ  PHE A 231     -16.393   1.661  -4.895  1.00 25.71           C  
ATOM   3626  H   PHE A 231     -17.355   2.838 -10.000  1.00 22.64           D  
ATOM   3627  HA  PHE A 231     -18.437   0.451  -9.188  1.00 20.16           D  
ATOM   3628  HB2 PHE A 231     -19.393   2.913  -8.234  1.00 23.62           D  
ATOM   3629  HB3 PHE A 231     -19.937   1.460  -7.815  1.00 22.68           D  
ATOM   3630  HD1 PHE A 231     -18.261  -0.070  -6.816  1.00 23.74           D  
ATOM   3631  HD2 PHE A 231     -17.859   3.858  -6.772  1.00 17.02           D  
ATOM   3632  HE1 PHE A 231     -16.726  -0.275  -5.074  1.00 26.55           D  
ATOM   3633  HE2 PHE A 231     -16.291   3.634  -4.982  1.00 29.29           D  
ATOM   3634  HZ  PHE A 231     -15.788   1.570  -4.195  1.00 33.10           D  
ATOM   3635  N   LEU A 232     -20.396   0.592 -10.591  1.00 17.74           N  
ATOM   3636  CA  LEU A 232     -21.618   0.709 -11.356  1.00 17.10           C  
ATOM   3637  C   LEU A 232     -22.733   0.599 -10.349  1.00 17.29           C  
ATOM   3638  O   LEU A 232     -22.824  -0.401  -9.633  1.00 19.45           O  
ATOM   3639  CB  LEU A 232     -21.698  -0.388 -12.405  1.00 18.61           C  
ATOM   3640  CG  LEU A 232     -22.919  -0.339 -13.313  1.00 20.54           C  
ATOM   3641  CD1 LEU A 232     -23.028   0.939 -14.041  1.00 21.96           C  
ATOM   3642  CD2 LEU A 232     -22.820  -1.456 -14.359  1.00 22.03           C  
ATOM   3643  H   LEU A 232     -20.282  -0.194 -10.237  1.00 18.51           D  
ATOM   3644  HA  LEU A 232     -21.616   1.577 -11.778  1.00 19.08           D  
ATOM   3645  HB2 LEU A 232     -20.909  -0.306 -12.958  1.00 19.14           D  
ATOM   3646  HB3 LEU A 232     -21.693  -1.247 -11.963  1.00 19.90           D  
ATOM   3647  HG  LEU A 232     -23.730  -0.458 -12.794  1.00 27.88           D  
ATOM   3648 HD11 LEU A 232     -23.811   0.903 -14.618  1.00 26.90           D  
ATOM   3649 HD12 LEU A 232     -23.108   1.690 -13.429  1.00 22.52           D  
ATOM   3650 HD13 LEU A 232     -22.200   0.994 -14.552  1.00 20.96           D  
ATOM   3651 HD21 LEU A 232     -23.554  -1.345 -14.994  1.00 26.63           D  
ATOM   3652 HD22 LEU A 232     -21.965  -1.385 -14.818  1.00 28.40           D  
ATOM   3653 HD23 LEU A 232     -22.878  -2.319 -13.922  1.00 26.30           D  
ATOM   3654  N   VAL A 233     -23.527   1.637 -10.239  1.00 17.50           N  
ATOM   3655  CA  VAL A 233     -24.443   1.808  -9.129  1.00 17.71           C  
ATOM   3656  C   VAL A 233     -25.846   1.897  -9.653  1.00 17.53           C  
ATOM   3657  O   VAL A 233     -26.135   2.727 -10.522  1.00 18.91           O  
ATOM   3658  CB  VAL A 233     -24.095   3.097  -8.364  1.00 18.44           C  
ATOM   3659  CG1 VAL A 233     -24.968   3.233  -7.149  1.00 20.03           C  
ATOM   3660  CG2 VAL A 233     -22.626   3.103  -7.982  1.00 21.19           C  
ATOM   3661  H   VAL A 233     -23.492   2.307 -10.789  1.00 18.85           D  
ATOM   3662  HA  VAL A 233     -24.410   1.036  -8.543  1.00 20.11           D  
ATOM   3663  HB  VAL A 233     -24.268   3.847  -8.945  1.00 22.11           D  
ATOM   3664 HG11 VAL A 233     -24.795   2.499  -6.542  1.00 19.47           D  
ATOM   3665 HG12 VAL A 233     -24.738   4.085  -6.716  1.00 22.02           D  
ATOM   3666 HG13 VAL A 233     -25.901   3.230  -7.403  1.00 22.67           D  
ATOM   3667 HG21 VAL A 233     -22.045   3.117  -8.761  1.00 24.56           D  
ATOM   3668 HG22 VAL A 233     -22.476   3.889  -7.434  1.00 24.38           D  
ATOM   3669 HG23 VAL A 233     -22.439   2.303  -7.446  1.00 24.41           D  
ATOM   3670  N   GLY A 234     -26.747   1.097  -9.117  1.00 17.79           N  
ATOM   3671  CA  GLY A 234     -28.138   1.077  -9.502  1.00 17.95           C  
ATOM   3672  C   GLY A 234     -28.961   1.896  -8.532  1.00 17.70           C  
ATOM   3673  O   GLY A 234     -29.046   3.127  -8.638  1.00 18.70           O  
ATOM   3674  H   GLY A 234     -26.564   0.529  -8.494  1.00 23.24           D  
ATOM   3675  HA2 GLY A 234     -28.218   1.465 -10.393  1.00 22.37           D  
ATOM   3676  HA3 GLY A 234     -28.478   0.164  -9.526  1.00 23.37           D  
ATOM   3677  N   GLY A 235     -29.498   1.247  -7.522  1.00 18.58           N  
ATOM   3678  CA  GLY A 235     -30.432   1.905  -6.619  1.00 20.57           C  
ATOM   3679  C   GLY A 235     -29.906   3.169  -5.976  1.00 19.35           C  
ATOM   3680  O   GLY A 235     -30.619   4.161  -5.906  1.00 21.04           O  
ATOM   3681  H   GLY A 235     -29.350   0.409  -7.346  1.00 31.71           D  
ATOM   3682  HA2 GLY A 235     -31.218   2.142  -7.148  1.00 19.96           D  
ATOM   3683  HA3 GLY A 235     -30.701   1.287  -5.913  1.00 25.37           D  
ATOM   3684  N   ALA A 236     -28.676   3.170  -5.533  1.00 18.91           N  
ATOM   3685  CA  ALA A 236     -28.189   4.348  -4.842  1.00 19.35           C  
ATOM   3686  C   ALA A 236     -27.882   5.495  -5.776  1.00 19.64           C  
ATOM   3687  O   ALA A 236     -27.678   6.627  -5.312  1.00 21.33           O  
ATOM   3688  CB  ALA A 236     -26.940   4.010  -4.045  1.00 20.86           C  
ATOM   3689  H   ALA A 236     -28.133   2.511  -5.625  1.00 25.49           D  
ATOM   3690  HA  ALA A 236     -28.923   4.638  -4.264  1.00 17.43           D  
ATOM   3691  HB1 ALA A 236     -27.185   3.355  -3.375  1.00 19.88           D  
ATOM   3692  HB2 ALA A 236     -26.272   3.641  -4.636  1.00 20.62           D  
ATOM   3693  HB3 ALA A 236     -26.605   4.831  -3.620  1.00 24.83           D  
ATOM   3694  N   SER A 237     -27.910   5.277  -7.093  1.00 18.51           N  
ATOM   3695  CA  SER A 237     -27.622   6.355  -8.026  1.00 18.17           C  
ATOM   3696  C   SER A 237     -28.840   7.196  -8.309  1.00 18.60           C  
ATOM   3697  O   SER A 237     -28.717   8.227  -8.990  1.00 19.92           O  
ATOM   3698  CB  SER A 237     -27.034   5.827  -9.332  1.00 20.53           C  
ATOM   3699  OG  SER A 237     -28.012   5.258 -10.160  1.00 19.48           O  
ATOM   3700  H   SER A 237     -28.102   4.501  -7.455  1.00 23.30           D  
ATOM   3701  HA  SER A 237     -26.960   6.941  -7.624  1.00 19.04           D  
ATOM   3702  HB2 SER A 237     -26.629   6.611  -9.757  1.00 20.20           D  
ATOM   3703  HB3 SER A 237     -26.357   5.143  -9.150  1.00 24.54           D  
ATOM   3704  HG  SER A 237     -28.489   4.700  -9.765  1.00 22.01           D  
ATOM   3705  N   LEU A 238     -29.985   6.799  -7.802  1.00 18.65           N  
ATOM   3706  CA  LEU A 238     -31.210   7.560  -7.882  1.00 19.70           C  
ATOM   3707  C   LEU A 238     -31.375   8.490  -6.701  1.00 20.70           C  
ATOM   3708  O   LEU A 238     -32.427   9.130  -6.560  1.00 23.16           O  
ATOM   3709  CB  LEU A 238     -32.383   6.594  -7.963  1.00 21.39           C  
ATOM   3710  CG  LEU A 238     -32.428   5.777  -9.243  1.00 25.00           C  
ATOM   3711  CD1 LEU A 238     -33.401   4.645  -9.115  1.00 32.96           C  
ATOM   3712  CD2 LEU A 238     -32.815   6.617 -10.375  1.00 27.99           C  
ATOM   3713  H   LEU A 238     -30.071   6.072  -7.325  1.00 18.98           D  
ATOM   3714  HA  LEU A 238     -31.191   8.082  -8.694  1.00 25.20           D  
ATOM   3715  HB2 LEU A 238     -32.352   5.922  -7.255  1.00 20.75           D  
ATOM   3716  HB3 LEU A 238     -33.211   7.093  -7.916  1.00 22.17           D  
ATOM   3717  HG  LEU A 238     -31.547   5.416  -9.425  1.00 27.64           D  
ATOM   3718 HD11 LEU A 238     -33.426   4.192  -9.972  1.00 33.87           D  
ATOM   3719 HD12 LEU A 238     -33.110   4.026  -8.424  1.00 28.28           D  
ATOM   3720 HD13 LEU A 238     -34.267   5.019  -8.901  1.00 26.65           D  
ATOM   3721 HD21 LEU A 238     -32.942   6.009 -11.122  1.00 31.65           D  
ATOM   3722 HD22 LEU A 238     -33.642   7.081 -10.174  1.00 32.58           D  
ATOM   3723 HD23 LEU A 238     -32.108   7.261 -10.573  1.00 27.36           D  
ATOM   3724  N   LYS A 239     -30.376   8.573  -5.844  1.00 20.36           N  
ATOM   3725  CA  LYS A 239     -30.457   9.287  -4.584  1.00 20.96           C  
ATOM   3726  C   LYS A 239     -29.305  10.259  -4.485  1.00 19.70           C  
ATOM   3727  O   LYS A 239     -28.263  10.096  -5.126  1.00 20.25           O  
ATOM   3728  CB  LYS A 239     -30.368   8.316  -3.407  1.00 23.49           C  
ATOM   3729  CG  LYS A 239     -31.430   7.250  -3.411  1.00 29.11           C  
ATOM   3730  CD  LYS A 239     -31.282   6.316  -2.203  1.00 32.32           C  
ATOM   3731  H   LYS A 239     -29.606   8.203  -5.981  1.00 25.21           D  
ATOM   3732  HA  LYS A 239     -31.306   9.766  -4.556  1.00 19.62           D  
ATOM   3733  HB2 LYS A 239     -29.498   7.893  -3.434  1.00 19.67           D  
ATOM   3734  HB3 LYS A 239     -30.459   8.797  -2.574  1.00 26.32           D  
ATOM   3735  HG2 LYS A 239     -32.310   7.678  -3.378  1.00 26.89           D  
ATOM   3736  HG3 LYS A 239     -31.341   6.718  -4.213  1.00 32.61           D  
ATOM   3737  N   PRO A 240     -29.437  11.262  -3.619  1.00 20.66           N  
ATOM   3738  CA  PRO A 240     -28.373  12.251  -3.498  1.00 20.63           C  
ATOM   3739  C   PRO A 240     -27.092  11.674  -2.977  1.00 19.73           C  
ATOM   3740  O   PRO A 240     -26.033  12.268  -3.177  1.00 20.40           O  
ATOM   3741  CB  PRO A 240     -28.968  13.270  -2.528  1.00 21.67           C  
ATOM   3742  CG  PRO A 240     -30.409  13.173  -2.734  1.00 24.56           C  
ATOM   3743  CD  PRO A 240     -30.644  11.676  -2.897  1.00 21.97           C  
ATOM   3744  HA  PRO A 240     -28.228  12.687  -4.345  1.00 19.56           D  
ATOM   3745  HB2 PRO A 240     -28.749  13.004  -1.623  1.00 24.96           D  
ATOM   3746  HB3 PRO A 240     -28.628  14.145  -2.768  1.00 21.85           D  
ATOM   3747  HG2 PRO A 240     -30.896  13.514  -1.971  1.00 27.67           D  
ATOM   3748  HG3 PRO A 240     -30.621  13.655  -3.551  1.00 24.29           D  
ATOM   3749  HD2 PRO A 240     -30.663  11.220  -2.035  1.00 26.09           D  
ATOM   3750  HD3 PRO A 240     -31.440  11.514  -3.421  1.00 22.99           D  
ATOM   3751  N  AGLU A 241     -27.150  10.510  -2.323  0.28 20.32           N  
ATOM   3752  CA AGLU A 241     -25.955   9.847  -1.810  0.28 21.38           C  
ATOM   3753  C  AGLU A 241     -24.982   9.451  -2.906  0.28 20.35           C  
ATOM   3754  O  AGLU A 241     -23.830   9.127  -2.611  0.28 20.95           O  
ATOM   3755  CB AGLU A 241     -26.344   8.586  -1.033  0.28 26.20           C  
ATOM   3756  CG AGLU A 241     -27.166   8.860   0.188  0.28 31.37           C  
ATOM   3757  CD AGLU A 241     -28.607   8.475   0.010  0.28 27.15           C  
ATOM   3758  OE1AGLU A 241     -28.963   7.324   0.370  0.28 27.95           O  
ATOM   3759  OE2AGLU A 241     -29.383   9.323  -0.478  0.28 27.21           O  
ATOM   3760  H  AGLU A 241     -27.882  10.091  -2.140  0.28 24.49           D  
ATOM   3761  HA AGLU A 241     -25.494  10.450  -1.207  0.28 23.40           D  
ATOM   3762  HB2AGLU A 241     -26.859   7.990  -1.601  0.28 22.90           D  
ATOM   3763  HB3AGLU A 241     -25.537   8.137  -0.741  0.28 27.56           D  
ATOM   3764  HG2AGLU A 241     -26.805   8.346   0.925  0.28 28.48           D  
ATOM   3765  HG3AGLU A 241     -27.132   9.809   0.386  0.28 28.35           D  
ATOM   3766  N  BGLU A 241     -27.151  10.519  -2.314  0.35 20.29           N  
ATOM   3767  CA BGLU A 241     -25.961   9.849  -1.804  0.35 21.36           C  
ATOM   3768  C  BGLU A 241     -24.991   9.439  -2.901  0.35 20.29           C  
ATOM   3769  O  BGLU A 241     -23.846   9.100  -2.599  0.35 20.96           O  
ATOM   3770  CB BGLU A 241     -26.377   8.606  -1.008  0.35 26.32           C  
ATOM   3771  CG BGLU A 241     -27.076   7.539  -1.830  0.35 24.43           C  
ATOM   3772  CD BGLU A 241     -26.969   6.171  -1.231  0.35 28.87           C  
ATOM   3773  OE1BGLU A 241     -25.864   5.590  -1.289  0.35 27.53           O  
ATOM   3774  OE2BGLU A 241     -27.980   5.674  -0.696  0.35 28.28           O  
ATOM   3775  H  BGLU A 241     -27.885  10.108  -2.121  0.35 24.51           D  
ATOM   3776  HA BGLU A 241     -25.492  10.452  -1.208  0.35 23.43           D  
ATOM   3777  HB2BGLU A 241     -25.600   8.212  -0.586  0.35 27.48           D  
ATOM   3778  HB3BGLU A 241     -27.011   8.878  -0.330  0.35 27.49           D  
ATOM   3779  HG2BGLU A 241     -28.015   7.767  -1.879  0.35 25.02           D  
ATOM   3780  HG3BGLU A 241     -26.690   7.480  -2.713  0.35 21.27           D  
ATOM   3781  N  CGLU A 241     -27.139  10.536  -2.310  0.37 20.22           N  
ATOM   3782  CA CGLU A 241     -25.908   9.969  -1.789  0.37 20.57           C  
ATOM   3783  C  CGLU A 241     -25.001   9.415  -2.887  0.37 20.24           C  
ATOM   3784  O  CGLU A 241     -23.896   8.976  -2.572  0.37 21.16           O  
ATOM   3785  CB CGLU A 241     -26.229   8.915  -0.720  0.37 21.23           C  
ATOM   3786  CG CGLU A 241     -26.865   9.449   0.575  0.37 24.83           C  
ATOM   3787  CD CGLU A 241     -28.166  10.206   0.355  0.37 23.11           C  
ATOM   3788  OE1CGLU A 241     -29.108   9.619  -0.215  0.37 21.73           O  
ATOM   3789  OE2CGLU A 241     -28.235  11.394   0.738  0.37 23.40           O  
ATOM   3790  H  CGLU A 241     -27.853  10.089  -2.128  0.37 24.53           D  
ATOM   3791  HA CGLU A 241     -25.412  10.680  -1.353  0.37 22.26           D  
ATOM   3792  HB2CGLU A 241     -26.847   8.257  -1.089  0.37 22.96           D  
ATOM   3793  HB3CGLU A 241     -25.404   8.480  -0.462  0.37 26.68           D  
ATOM   3794  HG2CGLU A 241     -27.084   8.684   1.132  0.37 28.61           D  
ATOM   3795  HG3CGLU A 241     -26.238  10.028   1.037  0.37 29.11           D  
ATOM   3796  N   PHE A 242     -25.407   9.454  -4.162  1.00 19.51           N  
ATOM   3797  CA  PHE A 242     -24.469   9.174  -5.227  1.00 19.68           C  
ATOM   3798  C   PHE A 242     -23.291  10.125  -5.168  1.00 18.68           C  
ATOM   3799  O   PHE A 242     -22.172   9.768  -5.539  1.00 19.92           O  
ATOM   3800  CB  PHE A 242     -25.174   9.265  -6.574  1.00 20.59           C  
ATOM   3801  CG  PHE A 242     -24.335   8.813  -7.733  1.00 19.85           C  
ATOM   3802  CD1 PHE A 242     -23.945   7.490  -7.852  1.00 20.54           C  
ATOM   3803  CD2 PHE A 242     -23.943   9.707  -8.686  1.00 20.95           C  
ATOM   3804  CE1 PHE A 242     -23.151   7.106  -8.933  1.00 21.76           C  
ATOM   3805  CE2 PHE A 242     -23.152   9.306  -9.762  1.00 22.31           C  
ATOM   3806  CZ  PHE A 242     -22.765   8.002  -9.859  1.00 22.05           C  
ATOM   3807  HA  PHE A 242     -24.108   8.281  -5.117  1.00 23.24           D  
ATOM   3808  HB2 PHE A 242     -26.002   8.760  -6.497  1.00 21.14           D  
ATOM   3809  HB3 PHE A 242     -25.363  10.196  -6.753  1.00 21.33           D  
ATOM   3810  HD1 PHE A 242     -24.217   6.875  -7.196  1.00 21.29           D  
ATOM   3811  HD2 PHE A 242     -24.203  10.597  -8.614  1.00 24.59           D  
ATOM   3812  HE1 PHE A 242     -22.876   6.215  -9.018  1.00 30.79           D  
ATOM   3813  HE2 PHE A 242     -22.880   9.929 -10.395  1.00 25.78           D  
ATOM   3814  HZ  PHE A 242     -22.245   7.717 -10.567  1.00 29.52           D  
ATOM   3816  H   PHE A 242     -26.208   9.614  -4.417  1.00 26.49           D  
ATOM   3818  N   ARG A 243     -23.507  11.347  -4.653  1.00 19.52           N  
ATOM   3819  CA  ARG A 243     -22.408  12.295  -4.491  1.00 19.16           C  
ATOM   3820  C   ARG A 243     -21.301  11.700  -3.634  1.00 19.07           C  
ATOM   3821  O   ARG A 243     -20.120  11.843  -3.941  1.00 20.20           O  
ATOM   3822  CB  ARG A 243     -22.911  13.583  -3.841  1.00 20.10           C  
ATOM   3823  CG  ARG A 243     -23.885  14.355  -4.691  1.00 19.48           C  
ATOM   3824  CD  ARG A 243     -24.456  15.553  -3.944  1.00 20.31           C  
ATOM   3825  NE  ARG A 243     -25.265  15.127  -2.816  1.00 21.18           N  
ATOM   3826  CZ  ARG A 243     -25.841  15.964  -1.951  1.00 19.13           C  
ATOM   3827  NH1 ARG A 243     -25.752  17.262  -2.120  1.00 20.12           N  
ATOM   3828  NH2 ARG A 243     -26.515  15.489  -0.931  1.00 21.53           N  
ATOM   3829  H   ARG A 243     -24.265  11.607  -4.346  1.00 20.00           D  
ATOM   3830  HA  ARG A 243     -22.039  12.523  -5.352  1.00 22.65           D  
ATOM   3831  HB2 ARG A 243     -23.344  13.369  -2.988  1.00 19.18           D  
ATOM   3832  HB3 ARG A 243     -22.140  14.148  -3.683  1.00 22.88           D  
ATOM   3833  HG2 ARG A 243     -23.425  14.685  -5.484  1.00 22.79           D  
ATOM   3834  HG3 ARG A 243     -24.608  13.763  -4.956  1.00 20.23           D  
ATOM   3835  HD2 ARG A 243     -23.710  16.090  -3.633  1.00 25.31           D  
ATOM   3836  HD3 ARG A 243     -25.026  16.075  -4.553  1.00 22.29           D  
ATOM   3837  HE  ARG A 243     -25.590  14.333  -2.849  1.00 34.79           D  
ATOM   3838 HH11 ARG A 243     -25.305  17.579  -2.787  1.00 30.99           D  
ATOM   3839 HH12 ARG A 243     -26.136  17.800  -1.572  1.00 39.18           D  
ATOM   3840 HH21 ARG A 243     -26.586  14.632  -0.807  1.00 35.16           D  
ATOM   3841 HH22 ARG A 243     -26.905  16.039  -0.386  1.00 34.66           D  
ATOM   3842  N   ASP A 244     -21.662  11.034  -2.548  1.00 19.78           N  
ATOM   3843  CA  ASP A 244     -20.663  10.429  -1.687  1.00 19.76           C  
ATOM   3844  C   ASP A 244     -20.051   9.182  -2.273  1.00 20.24           C  
ATOM   3845  O   ASP A 244     -18.908   8.869  -1.958  1.00 22.38           O  
ATOM   3846  CB  ASP A 244     -21.204  10.224  -0.285  1.00 22.29           C  
ATOM   3847  CG  ASP A 244     -20.877  11.441   0.590  1.00 28.62           C  
ATOM   3848  OD1 ASP A 244     -19.674  11.787   0.682  1.00 33.65           O  
ATOM   3849  OD2 ASP A 244     -21.804  12.085   1.055  1.00 31.11           O  
ATOM   3850  H   ASP A 244     -22.474  10.914  -2.288  1.00 25.95           D  
ATOM   3851  HA  ASP A 244     -19.926  11.072  -1.606  1.00 23.32           D  
ATOM   3852  HB2 ASP A 244     -22.172  10.080  -0.317  1.00 23.28           D  
ATOM   3853  HB3 ASP A 244     -20.773   9.451   0.103  1.00 20.92           D  
ATOM   3854  N   ILE A 245     -20.758   8.476  -3.159  1.00 19.54           N  
ATOM   3855  CA  ILE A 245     -20.138   7.379  -3.886  1.00 20.06           C  
ATOM   3856  C   ILE A 245     -19.063   7.899  -4.816  1.00 20.00           C  
ATOM   3857  O   ILE A 245     -17.953   7.363  -4.860  1.00 21.42           O  
ATOM   3858  CB  ILE A 245     -21.197   6.569  -4.631  1.00 19.67           C  
ATOM   3859  CG1 ILE A 245     -22.153   5.966  -3.620  1.00 20.94           C  
ATOM   3860  CG2 ILE A 245     -20.543   5.521  -5.495  1.00 21.65           C  
ATOM   3861  CD1 ILE A 245     -23.366   5.257  -4.215  1.00 22.72           C  
ATOM   3862  H   ILE A 245     -21.586   8.593  -3.346  1.00 26.94           D  
ATOM   3863  HA  ILE A 245     -19.720   6.771  -3.251  1.00 20.52           D  
ATOM   3864  HB  ILE A 245     -21.684   7.178  -5.216  1.00 18.19           D  
ATOM   3865 HG12 ILE A 245     -21.649   5.343  -3.064  1.00 22.17           D  
ATOM   3866 HG13 ILE A 245     -22.523   6.675  -3.071  1.00 22.66           D  
ATOM   3867 HG21 ILE A 245     -20.141   5.970  -6.244  1.00 24.15           D  
ATOM   3868 HG22 ILE A 245     -19.853   5.060  -4.991  1.00 23.41           D  
ATOM   3869 HG23 ILE A 245     -21.213   4.897  -5.834  1.00 30.95           D  
ATOM   3870 HD11 ILE A 245     -23.725   5.796  -4.944  1.00 24.32           D  
ATOM   3871 HD12 ILE A 245     -23.110   4.380  -4.553  1.00 22.27           D  
ATOM   3872 HD13 ILE A 245     -24.044   5.151  -3.524  1.00 21.79           D  
ATOM   3873  N   ILE A 246     -19.339   8.983  -5.526  1.00 19.68           N  
ATOM   3874  CA  ILE A 246     -18.312   9.602  -6.342  1.00 20.07           C  
ATOM   3875  C   ILE A 246     -17.118   9.950  -5.483  1.00 20.82           C  
ATOM   3876  O   ILE A 246     -15.964   9.690  -5.848  1.00 21.83           O  
ATOM   3877  CB  ILE A 246     -18.880  10.860  -7.007  1.00 20.19           C  
ATOM   3878  CG1 ILE A 246     -19.935  10.493  -8.014  1.00 20.42           C  
ATOM   3879  CG2 ILE A 246     -17.801  11.692  -7.704  1.00 23.10           C  
ATOM   3880  CD1 ILE A 246     -20.744  11.663  -8.442  1.00 22.64           C  
ATOM   3881  H   ILE A 246     -20.098   9.380  -5.545  1.00 22.35           D  
ATOM   3882  HA  ILE A 246     -18.032   8.989  -7.031  1.00 20.32           D  
ATOM   3883  HB  ILE A 246     -19.316  11.406  -6.342  1.00 19.48           D  
ATOM   3884 HG12 ILE A 246     -19.476  10.166  -8.791  1.00 18.01           D  
ATOM   3885 HG13 ILE A 246     -20.492   9.790  -7.683  1.00 17.59           D  
ATOM   3886 HG21 ILE A 246     -17.324  11.140  -8.352  1.00 22.67           D  
ATOM   3887 HG22 ILE A 246     -18.229  12.423  -8.188  1.00 23.25           D  
ATOM   3888 HG23 ILE A 246     -17.195  12.063  -7.038  1.00 27.37           D  
ATOM   3889 HD11 ILE A 246     -20.158  12.329  -8.830  1.00 22.05           D  
ATOM   3890 HD12 ILE A 246     -21.386  11.373  -9.118  1.00 23.50           D  
ATOM   3891 HD13 ILE A 246     -21.178  12.060  -7.675  1.00 23.37           D  
ATOM   3892  N   ASP A 247     -17.373  10.590  -4.346  1.00 20.41           N  
ATOM   3893  CA  ASP A 247     -16.264  11.073  -3.527  1.00 21.79           C  
ATOM   3894  C   ASP A 247     -15.515   9.955  -2.843  1.00 21.93           C  
ATOM   3895  O   ASP A 247     -14.396  10.206  -2.365  1.00 24.85           O  
ATOM   3896  CB  ASP A 247     -16.740  12.127  -2.534  1.00 22.44           C  
ATOM   3897  CG  ASP A 247     -17.086  13.434  -3.195  1.00 24.28           C  
ATOM   3898  OD1 ASP A 247     -16.656  13.659  -4.327  1.00 26.82           O  
ATOM   3899  OD2 ASP A 247     -17.801  14.243  -2.556  1.00 26.69           O  
ATOM   3900  H   ASP A 247     -18.158  10.753  -4.023  1.00 23.58           D  
ATOM   3901  HA  ASP A 247     -15.623  11.518  -4.113  1.00 26.13           D  
ATOM   3902  HB2 ASP A 247     -17.511  11.814  -2.041  1.00 22.60           D  
ATOM   3903  HB3 ASP A 247     -16.019  12.306  -1.908  1.00 27.95           D  
ATOM   3904  N   ALA A 248     -16.058   8.741  -2.825  1.00 22.02           N  
ATOM   3905  CA  ALA A 248     -15.353   7.585  -2.295  1.00 23.00           C  
ATOM   3906  C   ALA A 248     -14.293   7.070  -3.247  1.00 24.42           C  
ATOM   3907  O   ALA A 248     -13.571   6.132  -2.892  1.00 27.50           O  
ATOM   3908  CB  ALA A 248     -16.332   6.462  -2.021  1.00 24.88           C  
ATOM   3909  H   ALA A 248     -16.841   8.552  -3.113  1.00 30.86           D  
ATOM   3910  HA  ALA A 248     -14.922   7.822  -1.457  1.00 26.04           D  
ATOM   3911  HB1 ALA A 248     -16.982   6.775  -1.370  1.00 25.14           D  
ATOM   3912  HB2 ALA A 248     -16.752   6.234  -2.865  1.00 23.90           D  
ATOM   3913  HB3 ALA A 248     -15.829   5.705  -1.670  1.00 26.08           D  
ATOM   3914  N   THR A 249     -14.199   7.623  -4.448  1.00 23.19           N  
ATOM   3915  CA  THR A 249     -13.167   7.219  -5.396  1.00 24.83           C  
ATOM   3916  C   THR A 249     -11.955   8.131  -5.328  1.00 25.89           C  
ATOM   3917  O   THR A 249     -11.107   8.085  -6.225  1.00 28.21           O  
ATOM   3918  CB  THR A 249     -13.691   7.144  -6.841  1.00 25.43           C  
ATOM   3919  OG1 THR A 249     -14.101   8.436  -7.286  1.00 23.61           O  
ATOM   3920  CG2 THR A 249     -14.844   6.178  -6.971  1.00 26.52           C  
ATOM   3921  H   THR A 249     -14.696   8.281  -4.702  1.00 29.17           D  
ATOM   3922  HA  THR A 249     -12.859   6.324  -5.155  1.00 26.18           D  
ATOM   3923  HB  THR A 249     -12.980   6.816  -7.423  1.00 26.74           D  
ATOM   3924  HG1 THR A 249     -14.757   8.714  -6.824  1.00 32.17           D  
ATOM   3925 HG21 THR A 249     -15.552   6.406  -6.348  1.00 24.41           D  
ATOM   3926 HG22 THR A 249     -15.189   6.221  -7.879  1.00 23.34           D  
ATOM   3927 HG23 THR A 249     -14.520   5.280  -6.798  1.00 25.79           D  
ATOM   3928  N   ARG A 250     -11.859   8.971  -4.293  1.00 29.65           N  
ATOM   3929  CA  ARG A 250     -10.697   9.857  -4.113  1.00 32.73           C  
ATOM   3930  C   ARG A 250      -9.521   9.006  -3.691  1.00 40.46           C  
ATOM   3931  O   ARG A 250      -8.386   9.344  -4.017  1.00 49.25           O  
ATOM   3932  CB  ARG A 250     -10.919  10.915  -3.033  1.00 38.46           C  
ATOM   3933  CG  ARG A 250     -11.682  12.150  -3.459  1.00 46.22           C  
ATOM   3934  CD  ARG A 250     -12.084  13.022  -2.242  1.00 51.08           C  
ATOM   3935  NE  ARG A 250     -12.576  14.347  -2.613  1.00 53.14           N  
ATOM   3936  OXT ARG A 250      -9.676   7.985  -3.015  1.00 42.14           O  
ATOM   3937  H   ARG A 250     -12.451   9.033  -3.664  1.00 35.08           D  
ATOM   3938  HA  ARG A 250     -10.465  10.316  -4.940  1.00 34.36           D  
ATOM   3939  HB2 ARG A 250     -11.358  10.513  -2.266  1.00 40.20           D  
ATOM   3940  HB3 ARG A 250     -10.033  11.224  -2.776  1.00 40.21           D  
ATOM   3941  HG2 ARG A 250     -11.093  12.684  -4.021  1.00 43.41           D  
ATOM   3942  HG3 ARG A 250     -12.478  11.884  -3.943  1.00 33.98           D  
ATOM   3943  HD2 ARG A 250     -12.793  12.584  -1.736  1.00 42.46           D  
ATOM   3944  HD3 ARG A 250     -11.294  13.153  -1.689  1.00 49.12           D  
TER    3945      ARG A 250                                                      
HETATM 3945  C1  PGA C   1     -26.541  -2.553 -11.242  1.00 21.28           C  
HETATM 3946  C2  PGA C   1     -26.382  -2.384  -9.762  1.00 18.87           C  
HETATM 3947  O1  PGA C   1     -27.537  -3.196 -11.621  1.00 25.15           O  
HETATM 3948  O1P PGA C   1     -27.630  -2.222  -9.122  1.00 18.03           O  
HETATM 3949  O2  PGA C   1     -25.633  -2.231 -12.014  1.00 21.29           O  
HETATM 3950  O2P PGA C   1     -29.035  -1.579  -7.290  1.00 18.42           O  
HETATM 3951  O3P PGA C   1     -26.633  -0.957  -7.237  1.00 17.77           O  
HETATM 3952  O4P PGA C   1     -27.318  -3.342  -6.880  1.00 18.83           O  
HETATM 3953  P   PGA C   1     -27.647  -2.020  -7.548  1.00 17.25           P  
HETATM 3954  H21 PGA C   1     -25.846  -3.236  -9.341  1.00 19.70           H  
HETATM 3955  H22 PGA C   1     -25.785  -1.494  -9.579  1.00 19.48           H  
TER    3957      PGA C   1                                                      
HETATM 3956  O   HOH B   1     -23.986  -1.182  -7.166  1.00 18.40           O  
HETATM 3957  H1  HOH B   1     -23.791  -0.919  -7.937  1.00 25.00           D  
HETATM 3958  H2  HOH B   1     -24.822  -1.107  -7.061  1.00 26.54           D  
HETATM 3959  O   HOH B   2     -33.016   2.788 -22.043  1.00 20.92           O  
HETATM 3960  H1  HOH B   2     -33.157   2.685 -21.213  1.00 31.78           D  
HETATM 3961  H2  HOH B   2     -33.741   2.576 -22.418  1.00 33.54           D  
HETATM 3962  O   HOH B   3     -26.808  -5.149 -23.503  1.00 22.58           O  
HETATM 3963  H1  HOH B   3     -27.039  -5.895 -23.840  1.00 30.56           D  
HETATM 3964  H2  HOH B   3     -26.986  -4.550 -24.073  1.00 34.23           D  
HETATM 3965  O   HOH B   4     -31.378  -5.226 -27.474  1.00 22.12           O  
HETATM 3966  H1  HOH B   4     -31.144  -5.885 -27.944  1.00 35.61           D  
HETATM 3967  H2  HOH B   4     -31.275  -4.535 -27.938  1.00 36.33           D  
HETATM 3968  O   HOH B   5     -33.123  -1.575 -25.147  1.00 20.90           O  
HETATM 3969  H1  HOH B   5     -33.280  -1.066 -24.487  1.00 31.25           D  
HETATM 3970  H2  HOH B   5     -33.359  -2.349 -24.926  1.00 33.76           D  
HETATM 3971  O   HOH B   6     -32.299  -0.993 -27.917  1.00 21.37           O  
HETATM 3972  H1  HOH B   6     -32.421  -1.005 -27.072  1.00 31.71           D  
HETATM 3973  H2  HOH B   6     -32.469  -1.774 -28.195  1.00 30.85           D  
HETATM 3974  O   HOH B   7     -30.482   4.168 -22.133  1.00 19.89           O  
HETATM 3975  H1  HOH B   7     -31.171   3.688 -22.052  1.00 31.32           D  
HETATM 3976  H2  HOH B   7     -30.459   4.651 -21.432  1.00 30.33           D  
HETATM 3977  O   HOH B   8     -26.959  -3.750 -20.886  1.00 20.82           O  
HETATM 3978  H1  HOH B   8     -27.397  -3.806 -20.165  1.00 37.73           D  
HETATM 3979  H2  HOH B   8     -27.529  -3.599 -21.498  1.00 37.85           D  
HETATM 3980  O   HOH B   9     -40.744  10.219 -17.935  1.00 23.73           O  
HETATM 3981  H1  HOH B   9     -41.206  10.359 -17.243  1.00 31.56           D  
HETATM 3982  H2  HOH B   9     -41.177  10.528 -18.594  1.00 31.77           D  
HETATM 3983  O   HOH B  10     -27.005   0.788  -5.192  1.00 20.24           O  
HETATM 3984  H1  HOH B  10     -26.209   0.648  -4.966  1.00 31.46           D  
HETATM 3985  H2  HOH B  10     -27.182   0.277  -5.840  1.00 28.34           D  
HETATM 3986  O   HOH B  11     -37.029   2.062 -31.953  1.00 20.54           O  
HETATM 3987  H1  HOH B  11     -36.462   1.465 -31.741  1.00 34.13           D  
HETATM 3988  H2  HOH B  11     -37.474   1.769 -32.612  1.00 29.20           D  
HETATM 3989  O   HOH B  12     -10.813   0.932 -19.037  1.00 23.47           O  
HETATM 3990  H1  HOH B  12     -10.038   1.036 -19.354  1.00 43.13           D  
HETATM 3991  H2  HOH B  12     -11.218   0.360 -19.508  1.00 38.61           D  
HETATM 3992  O   HOH B  13     -33.996   7.617 -16.675  1.00 20.31           O  
HETATM 3993  H1  HOH B  13     -34.098   7.171 -15.973  1.00 32.39           D  
HETATM 3994  H2  HOH B  13     -34.745   7.871 -16.923  1.00 28.14           D  
HETATM 3995  O   HOH B  14      -9.242   3.427 -10.176  1.00 25.41           O  
HETATM 3996  H1  HOH B  14      -9.527   3.830  -9.482  1.00 33.82           D  
HETATM 3997  H2  HOH B  14      -9.061   4.004 -10.765  1.00 32.56           D  
HETATM 3998  O   HOH B  15     -24.695  -6.887 -14.655  1.00 22.02           O  
HETATM 3999  H1  HOH B  15     -24.934  -7.656 -14.398  1.00 28.83           D  
HETATM 4000  H2  HOH B  15     -25.095  -6.345 -14.143  1.00 32.81           D  
HETATM 4001  O  AHOH B  16     -26.371  12.896   0.391  0.63 26.88           O  
HETATM 4002  H1 AHOH B  16     -25.597  12.586   0.307  0.63 26.86           D  
HETATM 4003  H2 AHOH B  16     -26.890  12.251   0.557  0.63 26.38           D  
HETATM 4004  O  BHOH B  16     -24.748  12.803  -0.018  0.37 25.24           O  
HETATM 4005  H1 BHOH B  16     -23.988  12.702  -0.374  0.37 18.99           D  
HETATM 4006  H2 BHOH B  16     -24.928  12.066   0.344  0.37 26.61           D  
HETATM 4007  O   HOH B  17     -31.225  -2.107  -8.691  1.00 24.08           O  
HETATM 4008  H1  HOH B  17     -30.531  -1.839  -8.284  1.00 37.17           D  
HETATM 4009  H2  HOH B  17     -31.511  -2.789  -8.271  1.00 39.78           D  
HETATM 4010  O   HOH B  18     -21.592  10.045 -24.205  1.00 22.32           O  
HETATM 4011  H1  HOH B  18     -21.784  10.844 -24.018  1.00 28.70           D  
HETATM 4012  H2  HOH B  18     -22.226   9.571 -23.928  1.00 30.15           D  
HETATM 4013  O   HOH B  19     -31.322   2.279 -10.574  1.00 24.83           O  
HETATM 4014  H1  HOH B  19     -31.187   3.019 -10.189  1.00 35.09           D  
HETATM 4015  H2  HOH B  19     -31.356   2.419 -11.407  1.00 33.15           D  
HETATM 4016  O   HOH B  20     -19.912 -12.066 -22.177  1.00 27.85           O  
HETATM 4017  H1  HOH B  20     -19.115 -12.241 -21.955  1.00 43.13           D  
HETATM 4018  H2  HOH B  20     -20.264 -12.801 -22.403  1.00 39.33           D  
HETATM 4019  O   HOH B  21     -32.545   0.374  -9.029  1.00 27.41           O  
HETATM 4020  H1  HOH B  21     -32.439   1.104  -9.439  1.00 35.25           D  
HETATM 4021  H2  HOH B  21     -32.024  -0.181  -9.390  1.00 36.86           D  
HETATM 4022  O   HOH B  22     -22.167  12.773 -22.795  1.00 30.18           O  
HETATM 4023  H1  HOH B  22     -21.433  12.868 -23.210  1.00 37.56           D  
HETATM 4024  H2  HOH B  22     -22.493  13.540 -22.662  1.00 37.89           D  
HETATM 4025  O   HOH B  23     -22.180  15.006  -8.827  1.00 24.92           O  
HETATM 4026  H1  HOH B  23     -21.697  14.449  -8.410  1.00 36.71           D  
HETATM 4027  H2  HOH B  23     -21.840  15.762  -8.701  1.00 37.50           D  
HETATM 4028  O   HOH B  24     -23.470  -9.169 -13.835  1.00 25.99           O  
HETATM 4029  H1  HOH B  24     -23.127  -9.044 -13.070  1.00 36.75           D  
HETATM 4030  H2  HOH B  24     -24.247  -9.481 -13.712  1.00 33.66           D  
HETATM 4031  O   HOH B  25     -26.712   1.192 -39.205  1.00 29.41           O  
HETATM 4032  H1  HOH B  25     -25.933   0.947 -39.002  1.00 42.62           D  
HETATM 4033  H2  HOH B  25     -26.677   2.001 -39.445  1.00 38.70           D  
HETATM 4034  O   HOH B  26     -32.178  -6.858 -10.989  1.00 28.34           O  
HETATM 4035  H1  HOH B  26     -31.388  -6.767 -11.272  1.00 35.40           D  
HETATM 4036  H2  HOH B  26     -32.548  -7.453 -11.461  1.00 35.91           D  
HETATM 4037  O   HOH B  27     -26.896  -5.778 -32.123  1.00 29.88           O  
HETATM 4038  H1  HOH B  27     -27.129  -6.013 -32.900  1.00 39.66           D  
HETATM 4039  H2  HOH B  27     -26.755  -6.483 -31.679  1.00 39.37           D  
HETATM 4040  O   HOH B  28     -25.392  18.878  -4.487  1.00 25.36           O  
HETATM 4041  H1  HOH B  28     -24.615  18.709  -4.778  1.00 34.04           D  
HETATM 4042  H2  HOH B  28     -25.903  18.956  -5.153  1.00 41.65           D  
HETATM 4043  O   HOH B  29      -6.229  -0.824 -10.372  1.00 29.80           O  
HETATM 4044  H1  HOH B  29      -5.751  -1.502 -10.533  1.00 43.01           D  
HETATM 4045  H2  HOH B  29      -6.199  -0.688  -9.538  1.00 39.63           D  
HETATM 4046  O   HOH B  30     -14.882 -13.693  -4.734  1.00 28.82           O  
HETATM 4047  H1  HOH B  30     -14.297 -14.302  -4.753  1.00 43.61           D  
HETATM 4048  H2  HOH B  30     -14.489 -12.991  -4.467  1.00 41.33           D  
HETATM 4049  O   HOH B  31     -28.196  14.464 -37.711  1.00 28.70           O  
HETATM 4050  H1  HOH B  31     -28.015  13.929 -38.342  1.00 45.44           D  
HETATM 4051  H2  HOH B  31     -27.813  14.160 -37.023  1.00 46.18           D  
HETATM 4052  O   HOH B  32     -23.748 -11.988 -15.594  1.00 32.81           O  
HETATM 4053  H1  HOH B  32     -23.463 -12.589 -15.076  1.00 37.90           D  
HETATM 4054  H2  HOH B  32     -23.463 -11.263 -15.280  1.00 35.22           D  
HETATM 4055  O   HOH B  33     -20.398  13.550   3.114  1.00 28.30           O  
HETATM 4056  H1  HOH B  33     -19.657  13.418   3.507  1.00 41.72           D  
HETATM 4057  H2  HOH B  33     -20.258  13.468   2.284  1.00 38.12           D  
HETATM 4058  O   HOH B  34     -34.992  -0.261 -10.196  1.00 29.35           O  
HETATM 4059  H1  HOH B  34     -34.147  -0.314 -10.243  1.00 29.28           D  
HETATM 4060  H2  HOH B  34     -35.195   0.135  -9.475  1.00 38.33           D  
HETATM 4061  O   HOH B  35     -31.613  -7.562 -25.826  1.00 30.42           O  
HETATM 4062  H1  HOH B  35     -30.929  -7.532 -25.325  1.00 37.39           D  
HETATM 4063  H2  HOH B  35     -31.758  -8.372 -26.019  1.00 38.57           D  
HETATM 4064  O   HOH B  36     -25.392 -14.141 -20.939  1.00 29.35           O  
HETATM 4065  H1  HOH B  36     -24.974 -14.797 -21.263  1.00 44.28           D  
HETATM 4066  H2  HOH B  36     -25.511 -13.581 -21.565  1.00 36.92           D  
HETATM 4067  O   HOH B  37     -35.808  13.602 -22.602  1.00 25.39           O  
HETATM 4068  H1  HOH B  37     -36.275  14.175 -22.204  1.00 28.95           D  
HETATM 4069  H2  HOH B  37     -36.025  12.844 -22.289  1.00 33.46           D  
HETATM 4070  O   HOH B  38     -30.321  -1.412  -4.993  1.00 29.99           O  
HETATM 4071  H1  HOH B  38     -29.814  -1.182  -5.631  1.00 38.44           D  
HETATM 4072  H2  HOH B  38     -30.191  -2.237  -4.875  1.00 42.36           D  
HETATM 4073  O   HOH B  39     -23.680 -15.758 -14.810  1.00 31.45           O  
HETATM 4074  H1  HOH B  39     -24.451 -15.642 -15.144  1.00 45.13           D  
HETATM 4075  H2  HOH B  39     -23.760 -16.240 -14.121  1.00 43.40           D  
HETATM 4076  O   HOH B  40      -8.829   0.623 -21.002  1.00 31.03           O  
HETATM 4077  H1  HOH B  40      -9.006   1.430 -21.202  1.00 46.35           D  
HETATM 4078  H2  HOH B  40      -9.354   0.125 -21.438  1.00 42.18           D  
HETATM 4079  O  AHOH B  41     -17.755  19.180 -10.686  0.50 27.90           O  
HETATM 4080  H1 AHOH B  41     -16.916  19.184 -10.767  0.50 35.61           D  
HETATM 4081  H2 AHOH B  41     -18.020  19.959 -10.861  0.50 33.94           D  
HETATM 4082  O  BHOH B  41     -17.364  18.807 -10.810  0.50 31.53           O  
HETATM 4083  H1 BHOH B  41     -16.549  18.937 -10.973  0.50 34.44           D  
HETATM 4084  H2 BHOH B  41     -17.724  18.582 -11.536  0.50 31.58           D  
HETATM 4085  O   HOH B  42     -18.640  -4.257   0.930  1.00 35.11           O  
HETATM 4086  H1  HOH B  42     -18.207  -4.364   1.649  1.00 45.94           D  
HETATM 4087  H2  HOH B  42     -18.354  -4.828   0.382  1.00 36.01           D  
HETATM 4088  O   HOH B  43      -9.045  -9.041 -27.399  1.00 34.75           O  
HETATM 4089  H1  HOH B  43      -9.206  -9.696 -27.908  1.00 39.40           D  
HETATM 4090  H2  HOH B  43      -8.749  -8.417 -27.884  1.00 39.57           D  
HETATM 4091  O  AHOH B  44     -28.383 -18.943  -8.709  0.80 33.75           O  
HETATM 4092  O  BHOH B  44     -29.596 -19.616  -7.351  0.20 31.51           O  
HETATM 4093  O   HOH B  45     -35.048  13.127  -7.497  1.00 32.41           O  
HETATM 4094  H1  HOH B  45     -34.668  12.374  -7.477  1.00 34.98           D  
HETATM 4095  H2  HOH B  45     -34.817  13.527  -8.205  1.00 30.89           D  
HETATM 4096  O   HOH B  46     -34.801  -7.038 -12.070  1.00 30.63           O  
HETATM 4097  H1  HOH B  46     -34.645  -6.366 -12.554  1.00 39.61           D  
HETATM 4098  H2  HOH B  46     -35.248  -6.755 -11.408  1.00 45.13           D  
HETATM 4099  O   HOH B  47     -37.801  15.597 -22.609  1.00 33.11           O  
HETATM 4100  O   HOH B  48     -31.244  17.846 -25.379  1.00 35.54           O  
HETATM 4101  H1  HOH B  48     -30.453  17.950 -25.660  1.00 47.05           D  
HETATM 4102  H2  HOH B  48     -31.275  18.207 -24.620  1.00 49.15           D  
HETATM 4103  O   HOH B  49     -30.129  -9.860  -8.362  1.00 33.25           O  
HETATM 4104  H1  HOH B  49     -30.254  -9.790  -9.192  1.00 45.26           D  
HETATM 4105  H2  HOH B  49     -29.319 -10.082  -8.253  1.00 38.98           D  
HETATM 4106  O   HOH B  50     -33.112  -3.896 -41.350  1.00 30.10           O  
HETATM 4107  H1  HOH B  50     -32.473  -4.288 -40.958  1.00 40.02           D  
HETATM 4108  H2  HOH B  50     -33.793  -4.389 -41.253  1.00 42.39           D  
HETATM 4109  O   HOH B  51     -21.675  10.629 -29.986  1.00 29.81           O  
HETATM 4110  O   HOH B  52      -9.164 -10.436  -1.687  1.00 37.79           O  
HETATM 4111  H1  HOH B  52      -9.039 -11.116  -2.163  1.00 41.34           D  
HETATM 4112  H2  HOH B  52      -9.993 -10.384  -1.532  1.00 39.79           D  
HETATM 4113  O   HOH B  53     -30.790  15.754 -27.598  1.00 40.13           O  
HETATM 4114  H1  HOH B  53     -30.465  15.044 -27.274  1.00 37.44           D  
HETATM 4115  H2  HOH B  53     -30.717  16.364 -27.025  1.00 38.47           D  
HETATM 4116  O   HOH B  54     -33.421  -3.406  -7.695  1.00 35.32           O  
HETATM 4117  O   HOH B  55     -31.656   9.993   0.481  1.00 37.26           O  
HETATM 4118  O   HOH B  56     -15.256 -12.180   2.460  1.00 35.97           O  
HETATM 4119  H1  HOH B  56     -14.966 -12.845   2.024  1.00 44.40           D  
HETATM 4120  H2  HOH B  56     -14.836 -12.153   3.193  1.00 44.81           D  
HETATM 4121  O   HOH B  57     -27.877 -15.238  -8.371  1.00 32.08           O  
HETATM 4122  H1  HOH B  57     -27.993 -14.457  -8.068  1.00 38.50           D  
HETATM 4123  H2  HOH B  57     -28.191 -15.272  -9.152  1.00 40.28           D  
HETATM 4124  O   HOH B  58     -28.800  -4.209 -35.433  1.00 32.23           O  
HETATM 4125  H1  HOH B  58     -28.784  -5.043 -35.317  1.00 40.66           D  
HETATM 4126  H2  HOH B  58     -28.505  -4.059 -36.210  1.00 43.58           D  
HETATM 4127  O   HOH B  59     -33.331   3.825  -5.288  1.00 34.47           O  
HETATM 4128  O   HOH B  60     -15.819  10.128 -22.868  1.00 35.29           O  
HETATM 4129  H1  HOH B  60     -15.313   9.496 -23.107  1.00 42.28           D  
HETATM 4130  H2  HOH B  60     -15.507  10.452 -22.146  1.00 36.27           D  
HETATM 4131  O   HOH B  61     -24.423  13.372 -24.568  1.00 32.52           O  
HETATM 4132  H1  HOH B  61     -23.923  12.694 -24.544  1.00 36.46           D  
HETATM 4133  H2  HOH B  61     -23.933  14.058 -24.548  1.00 39.25           D  
HETATM 4134  O   HOH B  62     -24.331   8.106 -36.493  1.00 34.44           O  
HETATM 4135  H1  HOH B  62     -23.900   7.427 -36.239  1.00 41.32           D  
HETATM 4136  H2  HOH B  62     -25.016   8.178 -36.001  1.00 35.37           D  
HETATM 4137  O   HOH B  63     -34.412  -6.436 -26.834  1.00 31.61           O  
HETATM 4138  H1  HOH B  63     -35.008  -5.932 -27.157  1.00 44.92           D  
HETATM 4139  H2  HOH B  63     -34.255  -7.037 -27.408  1.00 41.62           D  
HETATM 4140  O   HOH B  64     -13.860 -19.667  -8.609  1.00 43.10           O  
HETATM 4141  H1  HOH B  64     -13.358 -20.015  -9.191  1.00 47.61           D  
HETATM 4142  H2  HOH B  64     -14.161 -20.295  -8.129  1.00 44.35           D  
HETATM 4143  O   HOH B  65     -17.547   9.624   0.309  1.00 39.19           O  
HETATM 4144  H1  HOH B  65     -17.926  10.367   0.426  1.00 39.50           D  
HETATM 4145  H2  HOH B  65     -17.046   9.494   0.973  1.00 50.43           D  
HETATM 4146  O   HOH B  66     -11.671  14.318 -14.272  1.00 41.23           O  
HETATM 4147  H1  HOH B  66     -11.125  13.682 -14.359  1.00 39.41           D  
HETATM 4148  H2  HOH B  66     -12.445  13.988 -14.194  1.00 43.89           D  
HETATM 4149  O   HOH B  67     -26.581 -12.488 -15.539  1.00 32.90           O  
HETATM 4150  H1  HOH B  67     -26.191 -12.126 -16.191  1.00 37.16           D  
HETATM 4151  H2  HOH B  67     -26.454 -13.320 -15.607  1.00 38.20           D  
HETATM 4152  O   HOH B  68     -17.888   5.067   1.693  1.00 42.53           O  
HETATM 4153  H1  HOH B  68     -17.468   4.824   2.385  1.00 38.19           D  
HETATM 4154  H2  HOH B  68     -17.630   5.843   1.485  1.00 42.70           D  
HETATM 4155  O   HOH B  69      -3.159  -6.190  -7.245  1.00 44.25           O  
HETATM 4156  H1  HOH B  69      -2.643  -6.186  -7.914  1.00 53.51           D  
HETATM 4157  H2  HOH B  69      -2.677  -6.137  -6.560  1.00 54.12           D  
HETATM 4158  O   HOH B  70      -6.580  -0.777 -21.123  1.00 35.11           O  
HETATM 4159  O   HOH B  71     -26.420 -16.446 -29.088  1.00 44.17           O  
HETATM 4160  O   HOH B  72     -23.188 -17.546 -26.340  1.00 38.28           O  
HETATM 4161  O   HOH B  73      -8.301   9.989  -9.389  1.00 37.58           O  
HETATM 4162  H1  HOH B  73      -8.957  10.014  -8.860  1.00 41.84           D  
HETATM 4163  H2  HOH B  73      -8.417  10.593  -9.967  1.00 40.96           D  
HETATM 4164  O   HOH B  74     -34.516  10.112  -8.035  1.00 36.67           O  
HETATM 4165  H1  HOH B  74     -34.330  10.034  -7.214  1.00 47.86           D  
HETATM 4166  H2  HOH B  74     -35.021   9.466  -8.237  1.00 43.83           D  
HETATM 4167  O   HOH B  75     -16.579  14.183 -18.463  1.00 34.21           O  
HETATM 4168  O   HOH B  76      -7.481   3.274  -3.905  1.00 36.79           O  
HETATM 4169  H1  HOH B  76      -7.265   2.623  -3.410  1.00 42.63           D  
HETATM 4170  H2  HOH B  76      -7.823   3.862  -3.401  1.00 49.85           D  
HETATM 4171  O  AHOH B  77     -10.869  -2.526   2.036  0.58 31.58           O  
HETATM 4172  O  BHOH B  77     -11.404  -2.279   2.660  0.42 31.01           O  
HETATM 4173  O   HOH B  78      -8.033  -8.316  -0.330  1.00 41.26           O  
HETATM 4174  H1  HOH B  78      -7.322  -8.144  -0.754  1.00 47.75           D  
HETATM 4175  H2  HOH B  78      -8.166  -9.148  -0.378  1.00 41.67           D  
HETATM 4176  O   HOH B  79     -38.462  18.976 -10.649  1.00 44.83           O  
HETATM 4177  H1  HOH B  79     -37.947  19.330 -10.080  1.00 38.02           D  
HETATM 4178  H2  HOH B  79     -38.481  19.490 -11.318  1.00 39.70           D  
HETATM 4179  O   HOH B  80     -28.581   0.347  -3.079  1.00 38.41           O  
HETATM 4180  H1  HOH B  80     -28.625  -0.473  -2.895  1.00 46.66           D  
HETATM 4181  H2  HOH B  80     -29.078   0.489  -3.751  1.00 43.21           D  
HETATM 4182  O   HOH B  81     -22.831 -16.025 -19.327  1.00 40.11           O  
HETATM 4183  H1  HOH B  81     -22.880 -16.229 -20.144  1.00 47.26           D  
HETATM 4184  H2  HOH B  81     -23.538 -15.606 -19.133  1.00 48.57           D  
HETATM 4185  O   HOH B  82     -17.361 -14.785 -28.701  1.00 45.12           O  
HETATM 4186  H1  HOH B  82     -17.345 -13.957 -28.563  1.00 43.75           D  
HETATM 4187  H2  HOH B  82     -18.079 -15.085 -28.355  1.00 48.66           D  
HETATM 4188  O   HOH B  83     -14.198 -21.569 -11.222  1.00 41.57           O  
HETATM 4189  H1  HOH B  83     -14.576 -21.548 -10.469  1.00 34.70           D  
HETATM 4190  H2  HOH B  83     -13.373 -21.567 -11.084  1.00 42.31           D  
HETATM 4191  O   HOH B  84     -28.952  22.412 -11.977  1.00 40.52           O  
HETATM 4192  O   HOH B  85     -15.691 -18.058 -23.820  1.00 48.32           O  
HETATM 4193  H1  HOH B  85     -16.515 -18.030 -23.651  1.00 36.94           D  
HETATM 4194  H2  HOH B  85     -15.330 -17.396 -23.446  1.00 39.77           D  
HETATM 4195  O   HOH B  86     -21.264  21.601 -12.100  1.00 47.27           O  
HETATM 4196  H1  HOH B  86     -20.460  21.641 -11.846  1.00 49.79           D  
HETATM 4197  H2  HOH B  86     -21.721  21.946 -11.482  1.00 50.62           D  
HETATM 4198  O   HOH B  87      -7.832 -13.702  -7.265  1.00 39.67           O  
HETATM 4199  H1  HOH B  87      -7.992 -13.786  -8.086  1.00 45.46           D  
HETATM 4200  H2  HOH B  87      -8.359 -13.106  -6.974  1.00 45.46           D  
HETATM 4201  O   HOH B  88     -30.267 -10.484 -13.369  1.00 39.82           O  
HETATM 4202  H1  HOH B  88     -30.250  -9.800 -12.879  1.00 32.78           D  
HETATM 4203  H2  HOH B  88     -30.930 -10.963 -13.148  1.00 35.75           D  
HETATM 4204  O   HOH B  89     -23.206  -2.515   3.018  1.00 37.27           O  
HETATM 4205  H1  HOH B  89     -23.058  -2.010   3.677  1.00 41.93           D  
HETATM 4206  H2  HOH B  89     -24.042  -2.623   2.977  1.00 40.51           D  
HETATM 4207  O   HOH B  90     -14.127  13.556 -15.969  1.00 35.77           O  
HETATM 4208  H1  HOH B  90     -13.399  13.182 -15.775  1.00 37.28           D  
HETATM 4209  H2  HOH B  90     -14.178  13.590 -16.812  1.00 44.38           D  
HETATM 4210  O   HOH B  91     -21.204  17.171 -18.439  1.00 38.72           O  
HETATM 4211  O   HOH B  92      -6.717 -15.275 -13.817  1.00 42.41           O  
HETATM 4212  H1  HOH B  92      -6.242 -14.820 -14.347  1.00 48.52           D  
HETATM 4213  H2  HOH B  92      -7.510 -15.001 -13.890  1.00 47.06           D  
HETATM 4214  O   HOH B  93     -26.860 -20.187 -12.381  1.00 39.23           O  
HETATM 4215  H1  HOH B  93     -27.541 -20.641 -12.169  1.00 47.31           D  
HETATM 4216  H2  HOH B  93     -26.455 -20.609 -12.984  1.00 45.67           D  
HETATM 4217  O   HOH B  94      -7.187  13.046  -8.721  1.00 46.06           O  
HETATM 4218  H1  HOH B  94      -7.030  13.838  -8.976  1.00 37.68           D  
HETATM 4219  H2  HOH B  94      -7.214  13.064  -7.877  1.00 45.77           D  
HETATM 4220  O   HOH B  95     -23.561  -9.514 -16.443  1.00 32.97           O  
HETATM 4221  O   HOH B  96     -32.331  20.215 -13.624  1.00 40.11           O  
HETATM 4222  O   HOH B  97     -16.105   7.407 -26.936  1.00 33.79           O  
HETATM 4223  H1  HOH B  97     -16.212   8.204 -27.185  1.00 45.61           D  
HETATM 4224  H2  HOH B  97     -16.802   6.986 -27.146  1.00 43.13           D  
HETATM 4225  O  AHOH B  98      -7.615   6.520  -7.298  0.49 26.55           O  
HETATM 4226  O  BHOH B  98      -8.664   8.767  -6.999  0.51 31.70           O  
HETATM 4227  O   HOH B  99     -24.126 -17.363 -22.613  1.00 46.99           O  
HETATM 4228  H1  HOH B  99     -24.886 -17.012 -22.519  1.00 51.43           D  
HETATM 4229  H2  HOH B  99     -24.181 -17.907 -23.257  1.00 45.01           D  
HETATM 4230  O   HOH B 100     -11.309   6.727  -1.510  1.00 44.16           O  
HETATM 4231  H1  HOH B 100     -12.121   6.948  -1.475  1.00 42.47           D  
HETATM 4232  H2  HOH B 100     -10.944   7.225  -2.086  1.00 41.68           D  
HETATM 4233  O   HOH B 101     -12.799   7.739 -18.898  1.00 38.98           O  
HETATM 4234  H1  HOH B 101     -12.653   8.451 -18.468  1.00 37.37           D  
HETATM 4235  H2  HOH B 101     -13.073   7.957 -19.667  1.00 42.30           D  
HETATM 4236  O   HOH B 102      -7.311   4.013 -18.334  1.00 41.19           O  
HETATM 4237  O   HOH B 103     -29.270  -3.073  -3.125  1.00 40.29           O  
HETATM 4238  O   HOH B 104     -24.805 -24.511  -6.713  1.00 42.56           O  
HETATM 4239  O   HOH B 105     -17.413  -2.322   1.668  1.00 35.92           O  
HETATM 4240  O   HOH B 106     -19.935  20.294  -3.505  1.00 35.31           O  
HETATM 4241  H1  HOH B 106     -19.926  19.494  -3.236  1.00 39.83           D  
HETATM 4242  H2  HOH B 106     -20.726  20.578  -3.449  1.00 46.55           D  
HETATM 4243  O   HOH B 107     -17.239 -19.498  -6.580  1.00 43.70           O  
HETATM 4244  H1  HOH B 107     -17.202 -19.196  -5.795  1.00 44.65           D  
HETATM 4245  H2  HOH B 107     -18.002 -19.862  -6.668  1.00 43.43           D  
HETATM 4246  O   HOH B 108     -14.195  15.116  -5.183  1.00 42.34           O  
HETATM 4247  H1  HOH B 108     -14.912  14.817  -4.855  1.00 38.38           D  
HETATM 4248  H2  HOH B 108     -13.570  14.603  -4.946  1.00 43.63           D  
HETATM 4249  O   HOH B 109     -10.983   4.244  -0.119  1.00 45.54           O  
HETATM 4250  H1  HOH B 109     -10.596   4.925  -0.438  1.00 51.55           D  
HETATM 4251  H2  HOH B 109     -11.806   4.309  -0.305  1.00 44.90           D  
HETATM 4252  O   HOH B 110     -21.109  14.004 -26.760  1.00 47.26           O  
HETATM 4253  H1  HOH B 110     -21.257  14.609 -27.324  1.00 38.64           D  
HETATM 4254  H2  HOH B 110     -21.423  13.283 -27.068  1.00 40.26           D  
HETATM 4255  O   HOH B 111     -31.047  -9.381 -10.916  1.00 44.02           O  
HETATM 4256  H1  HOH B 111     -30.491 -10.006 -11.034  1.00 46.48           D  
HETATM 4257  H2  HOH B 111     -30.647  -8.657 -11.091  1.00 44.51           D  
HETATM 4258  O   HOH B 112     -27.631  20.590  -4.137  1.00 42.19           O  
HETATM 4259  H1  HOH B 112     -27.641  21.431  -4.192  1.00 47.06           D  
HETATM 4260  H2  HOH B 112     -28.425  20.347  -3.979  1.00 44.80           D  
HETATM 4261  O   HOH B 113     -18.536  18.221  -2.014  1.00 41.44           O  
HETATM 4262  H1  HOH B 113     -18.201  18.762  -2.567  1.00 43.92           D  
HETATM 4263  H2  HOH B 113     -18.726  18.656  -1.317  1.00 42.02           D  
HETATM 4264  O   HOH B 114     -39.671  -7.416 -18.885  1.00 43.17           O  
HETATM 4265  H1  HOH B 114     -39.714  -6.660 -18.517  1.00 43.76           D  
HETATM 4266  H2  HOH B 114     -39.926  -7.324 -19.684  1.00 41.94           D  
HETATM 4267  O   HOH B 115     -34.914  10.182 -10.817  1.00 40.18           O  
HETATM 4268  O  AHOH B 116     -39.314   5.548 -11.371  0.50 35.19           O  
HETATM 4269  H1 AHOH B 116     -39.398   6.367 -11.194  0.50 24.08           D  
HETATM 4270  H2 AHOH B 116     -39.884   5.371 -11.963  0.50 30.51           D  
HETATM 4271  O  BHOH B 116     -39.318   3.988 -10.240  0.50 32.09           O  
HETATM 4272  O   HOH B 117     -33.967   1.278  -6.960  1.00 43.60           O  
HETATM 4273  H1  HOH B 117     -34.308   2.048  -7.024  1.00 45.89           D  
HETATM 4274  H2  HOH B 117     -33.895   1.092  -6.141  1.00 46.55           D  
HETATM 4275  O   HOH B 118     -34.682  -1.930 -43.172  1.00 44.82           O  
HETATM 4276  H1  HOH B 118     -33.919  -2.279 -43.239  1.00 49.15           D  
HETATM 4277  H2  HOH B 118     -35.225  -2.443 -43.559  1.00 45.40           D  
HETATM 4278  O   HOH B 119     -21.756   4.633 -35.809  1.00 43.64           O  
HETATM 4279  O   HOH B 120     -13.341 -20.137 -18.321  1.00 45.69           O  
HETATM 4280  H1  HOH B 120     -13.612 -19.942 -17.550  1.00 44.45           D  
HETATM 4281  H2  HOH B 120     -13.126 -19.418 -18.708  1.00 44.26           D  
HETATM 4282  O  AHOH B 121      -6.774   6.131 -16.726  0.52 31.91           O  
HETATM 4283  O  BHOH B 121      -5.979   6.983 -16.117  0.48 34.95           O  
HETATM 4284  O   HOH B 122     -24.526  -7.177 -32.593  1.00 39.68           O  
HETATM 4285  O   HOH B 123      -5.428  -9.064  -3.709  1.00 43.73           O  
HETATM 4286  O   HOH B 124     -43.027  15.316 -18.278  1.00 42.12           O  
HETATM 4287  O   HOH B 125     -29.128  22.790 -15.725  1.00 40.74           O  
HETATM 4288  O   HOH B 126     -26.943   4.152 -39.984  1.00 47.04           O  
HETATM 4289  O   HOH B 127      -5.172  -1.094 -26.067  1.00 46.37           O  
HETATM 4290  O   HOH B 128      -5.880  -6.860  -1.626  1.00 47.42           O  
HETATM 4291  O  AHOH B 129     -31.077  19.926  -4.027  0.60 36.92           O  
HETATM 4292  O  BHOH B 129     -29.985  20.543  -3.033  0.40 34.18           O  
HETATM 4293  O   HOH B 130     -22.904 -17.805 -17.267  1.00 53.47           O  
HETATM 4294  H1  HOH B 130     -22.372 -17.478 -17.834  1.00 47.26           D  
HETATM 4295  H2  HOH B 130     -23.600 -17.329 -17.268  1.00 55.04           D  
HETATM 4296  O   HOH B 131     -22.829  15.826 -29.773  1.00 52.47           O  
HETATM 4297  H1  HOH B 131     -23.497  16.284 -29.535  1.00 51.89           D  
HETATM 4298  H2  HOH B 131     -22.297  15.806 -29.119  1.00 47.53           D  
HETATM 4299  O   HOH B 132     -33.341  -6.062  -8.541  1.00 45.88           O  
HETATM 4300  H1  HOH B 132     -32.559  -6.250  -8.798  1.00 43.48           D  
HETATM 4301  H2  HOH B 132     -33.414  -5.220  -8.545  1.00 42.91           D  
HETATM 4302  O   HOH B 133     -11.930  -4.727 -32.342  1.00 47.43           O  
HETATM 4303  H1  HOH B 133     -11.536  -4.345 -32.981  1.00 46.63           D  
HETATM 4304  H2  HOH B 133     -11.982  -4.163 -31.716  1.00 40.57           D  
HETATM 4305  O   HOH B 134      -3.114  -6.194 -10.129  1.00 46.24           O  
HETATM 4306  O   HOH B 135      -4.062  -1.408 -12.432  1.00 44.91           O  
HETATM 4307  O   HOH B 136     -32.828  -7.964  -6.759  1.00 44.45           O  
HETATM 4308  H1  HOH B 136     -32.251  -7.498  -7.154  1.00 42.08           D  
HETATM 4309  H2  HOH B 136     -33.526  -7.962  -7.236  1.00 53.79           D  
HETATM 4310  O   HOH B 137     -20.096 -10.530 -33.652  1.00 46.74           O  
HETATM 4311  O   HOH B 138     -42.374   7.328 -14.423  1.00 41.56           O  
HETATM 4312  O   HOH B 139     -30.466  -3.202 -40.858  1.00 47.81           O  
HETATM 4313  H1  HOH B 139     -29.908  -3.646 -40.406  1.00 41.14           D  
HETATM 4314  H2  HOH B 139     -30.136  -3.063 -41.620  1.00 39.61           D  
HETATM 4315  O   HOH B 140     -16.363  16.861  -3.368  1.00 54.72           O  
HETATM 4316  H1  HOH B 140     -16.726  16.708  -4.110  1.00 44.98           D  
HETATM 4317  H2  HOH B 140     -16.825  16.476  -2.779  1.00 51.79           D  
HETATM 4318  O   HOH B 141     -33.988   8.642 -12.921  1.00 39.17           O  
HETATM 4319  O   HOH B 142      -5.083  -4.054 -32.159  1.00 46.57           O  
HETATM 4320  H1  HOH B 142      -4.389  -3.576 -32.162  1.00 47.49           D  
HETATM 4321  H2  HOH B 142      -5.627  -3.706 -32.700  1.00 44.26           D  
HETATM 4322  O   HOH B 143     -29.372 -14.308  -5.661  1.00 42.45           O  
HETATM 4323  O   HOH B 144     -35.434  -3.057 -25.803  1.00 23.00           O  
HETATM 4324  H1  HOH B 144     -35.660  -3.441 -26.525  1.00 47.35           D  
HETATM 4325  H2  HOH B 144     -35.214  -3.297 -25.021  1.00 47.33           D  
HETATM 4326  O   HOH B 145     -15.034  12.102 -21.001  1.00 39.83           O  
HETATM 4327  O   HOH B 146     -23.191  10.599 -36.073  1.00 46.17           O  
HETATM 4328  O   HOH B 147      -4.902  -7.981 -31.709  1.00 48.04           O  
HETATM 4329  O   HOH B 148      -5.212  -0.125 -23.271  1.00 45.14           O  
HETATM 4330  O  AHOH B 149     -40.538   5.597 -13.461  0.52 28.01           O  
HETATM 4331  O  BHOH B 149     -41.860   5.215 -13.142  0.48 28.52           O  
HETATM 4332  O   HOH B 150     -32.749  19.312  -6.337  1.00 46.83           O  
HETATM 4333  O   HOH B 151      -9.463   2.380 -29.250  1.00 46.27           O  
HETATM 4334  O   HOH B 152     -11.418   2.984 -21.115  1.00 43.78           O  
HETATM 4335  O   HOH B 153     -11.683   0.338 -31.665  1.00 45.81           O  
HETATM 4336  O   HOH B 154     -12.698  11.966 -18.146  1.00 44.41           O  
HETATM 4337  O   HOH B 155      -3.519  -0.785  -7.539  1.00 44.12           O  
HETATM 4338  O   HOH B 156     -14.111  -3.810 -32.470  1.00 45.71           O  
HETATM 4339  O   HOH B 157     -25.358  -9.150 -30.960  1.00 43.19           O  
HETATM 4340  O   HOH B 158     -30.298  -7.397 -28.993  1.00 41.52           O  
HETATM 4341  O   HOH B 159      -6.252  -9.343 -28.485  1.00 48.58           O  
HETATM 4342  O   HOH B 160      -3.704  -3.466 -10.347  1.00 50.12           O  
HETATM 4343  O   HOH B 161     -14.966  -9.075   4.814  1.00 49.55           O  
HETATM 4344  H1  HOH B 161     -14.247  -9.481   4.649  1.00 45.64           D  
HETATM 4345  H2  HOH B 161     -14.761  -8.356   5.204  1.00 45.96           D  
HETATM 4346  O   HOH B 162     -10.764 -15.050 -26.099  1.00 41.55           O  
HETATM 4347  O   HOH B 163     -28.776  -7.739 -31.085  1.00 48.34           O  
HETATM 4348  O   HOH B 164     -28.083  -0.169 -40.856  1.00 44.52           O  
HETATM 4349  O   HOH B 165     -32.363   8.168   2.505  1.00 47.31           O  
HETATM 4350  O   HOH B 166       2.185 -11.698 -19.431  1.00 48.15           O  
HETATM 4351  O   HOH B 167     -25.302  11.526 -38.213  1.00 52.95           O  
HETATM 4352  O  AHOH B 168      -8.540   4.485  -1.662  0.45 33.32           O  
HETATM 4353  O  BHOH B 168      -7.781   6.096  -2.472  0.55 42.05           O  
HETATM 4354  O   HOH B 169     -44.642   8.110 -13.197  1.00 50.79           O  
HETATM 4355  O   HOH B 170     -26.011 -15.287 -18.208  1.00 49.47           O  
HETATM 4356  O   HOH B 171     -12.596  -1.819 -32.877  1.00 46.31           O  
HETATM 4357  O   HOH B 172     -29.509  -6.186 -34.133  1.00 47.38           O  
HETATM 4358  O   HOH B 173      -0.064  -4.847 -15.892  1.00 47.06           O  
HETATM 4359  O   HOH B 174     -31.883 -12.109  -2.438  1.00 45.47           O  
HETATM 4360  O   HOH B 175     -14.958  19.911 -11.212  1.00 46.67           O  
HETATM 4361  O   HOH B 176      -2.938  -7.645  -4.620  1.00 50.57           O  
HETATM 4362  O   HOH B 177     -19.858 -17.803 -19.847  1.00 49.43           O  
HETATM 4363  O   HOH B 178      -7.402 -11.234  -3.593  1.00 46.71           O  
HETATM 4364  O   HOH B 179     -18.631  21.478 -10.776  1.00 47.36           O  
HETATM 4365  O   HOH B 180     -29.707 -15.665 -10.681  1.00 48.44           O  
HETATM 4366  O   HOH B 181     -33.565  11.253  -5.127  1.00 43.34           O  
HETATM 4367  O   HOH B 182     -33.363  14.142  -5.393  1.00 48.36           O  
HETATM 4368  O   HOH B 183      -5.779   0.694  -3.515  1.00 47.55           O  
HETATM 4369  O   HOH B 184      -6.226   5.573  -5.278  1.00 49.70           O  
HETATM 4370  O   HOH B 185      -4.581  -4.605  -0.547  1.00 51.81           O  
HETATM 4371  O   HOH B 186     -36.795  21.084 -10.160  1.00 49.56           O  
HETATM 4372  O   HOH B 187     -12.551 -18.975 -20.703  1.00 48.13           O  
HETATM 4373  O   HOH B 188      -6.332   6.938  -9.728  1.00 44.27           O  
HETATM 4374  O   HOH B 189     -21.902 -28.307  -6.452  1.00 49.43           O  
HETATM 4375  O  AHOH B 190     -43.525  13.297 -11.081  0.49 42.28           O  
HETATM 4376  O  BHOH B 190     -42.223  12.591  -9.908  0.51 37.24           O  
HETATM 4377  O   HOH B 191     -26.584  -1.288  -0.626  1.00 39.20           O  
HETATM 4378  O   HOH B 192     -16.348  -7.950 -27.993  1.00 39.96           O  
HETATM 4379  O   HOH B 193     -16.665   8.153 -30.720  1.00 46.48           O  
HETATM 4380  O   HOH B 194     -19.690  13.922 -24.429  1.00 51.10           O  
HETATM 4381  O   HOH B 195     -16.725   2.354   3.287  1.00 41.17           O  
HETATM 4382  O   HOH B 196     -24.815  -0.254   4.577  1.00 48.35           O  
HETATM 4383  O   HOH B 197      -3.558   0.592  -5.227  1.00 54.82           O  
HETATM 4384  O   HOH B 198     -18.692  15.396 -20.752  1.00 48.86           O  
HETATM 4385  O   HOH B 199     -32.809  -9.222  -0.684  1.00 44.63           O  
HETATM 4386  O   HOH B 200     -22.089  23.809  -9.291  1.00 48.90           O  
HETATM 4387  O   HOH B 201      -1.759  -5.499 -14.022  1.00 47.98           O  
HETATM 4388  O   HOH B 202     -24.139 -22.611 -14.845  1.00 55.57           O  
HETATM 4389  O   HOH B 203       1.196 -10.985 -17.181  1.00 49.50           O  
TER    4392      HOH B 203                                                      
END
