# Supplementary material for: Neutron structures of Leishmania mexicana triosephosphate isomerase in complex with reaction-intermediate mimics shed light on the proton-shuttling steps
Source: IUCrJ. 2021 Jun 3;8(Pt 4):633–43. doi: 10.1107/S2052252521004619 (PMC8256706; doi:10.1107/S2052252521004619)
Supplement: Supplementary file 2 [file m-08-00633-sup2.zip › QRefined_New/7AZA.pdb]

REMARK Date 2020-10-15 Time 13:25:10 CEST +0200 (1602761110.15 s)
REMARK PHENIX refinement
REMARK 
REMARK ****************** INPUT FILES AND LABELS ******************************
REMARK X-RAY DATA.
REMARK Reflections:
REMARK   file name      : DTIMREFINEMENT_refine_56.mtz
REMARK   labels         : ['F-obs-xray,SIGF-obs-xray']
REMARK R-free flags:
REMARK   file name      : DTIMREFINEMENT_refine_56.mtz
REMARK   label          : R-free-flags-xray
REMARK   test_flag_value: 0
REMARK NEUTRON DATA.
REMARK Reflections:
REMARK   file name      : DTIMREFINEMENT_refine_56.mtz
REMARK   labels         : ['F-obs-neutron,SIGF-obs-neutron']
REMARK R-free flags:
REMARK   file name      : DTIMREFINEMENT_refine_56.mtz
REMARK   label          : R-free-flags-neutron
REMARK   test_flag_value: 0
REMARK Model file name(s): 
REMARK   DTIMREFINEMENT_refine_56.pdb
REMARK 
REMARK ******************** REFINEMENT SUMMARY: QUICK FACTS *******************
REMARK X-ray data:
REMARK Start: r_work = 0.1439 r_free = 0.1578 bonds = 0.010 angles = 1.394
REMARK Final: r_work = 0.1438 r_free = 0.1576 bonds = 0.010 angles = 1.394
REMARK Neutron data:
REMARK Start: r_work = 0.2201 r_free = 0.2593
REMARK Final: r_work = 0.2202 r_free = 0.2596
REMARK ************************************************************************
REMARK 
REMARK ****************** REFINEMENT STATISTICS STEP BY STEP ******************
REMARK leading digit, like 1_, means number of macro-cycle                     
REMARK 0    : statistics at the very beginning when nothing is done yet        
REMARK 1_bss: bulk solvent correction and/or (anisotropic) scaling             
REMARK 1_adp: refinement of ADPs (Atomic Displacement Parameters)              
REMARK 1_occ: refinement of occupancies                                        
REMARK ------------------------------------------------------------------------
REMARK  stage       r-work r-free bonds angles b_min b_max b_ave n_water shift
REMARK       0    : 0.3424 0.2789 0.010  1.39   8.3  76.2  23.5 381      0.000
REMARK       1_bss: 0.1439 0.1578 0.010  1.39   8.3  76.2  23.5 381      0.000
REMARK 1_settarget: 0.1439 0.1578 0.010  1.39   8.3  76.2  23.5 381      0.000
REMARK    1_weight: 0.1439 0.1578 0.010  1.39   8.3  76.2  23.5 381      0.000
REMARK       1_adp: 0.1491 0.1645 0.010  1.39   8.8  78.0  23.7 381      0.000
REMARK       1_occ: 0.1492 0.1644 0.010  1.39   8.8  78.0  23.7 381      0.000
REMARK       2_bss: 0.1489 0.1645 0.010  1.39   8.8  78.0  23.7 381      0.000
REMARK 2_settarget: 0.1489 0.1645 0.010  1.39   8.8  78.0  23.7 381      0.000
REMARK    2_weight: 0.1489 0.1645 0.010  1.39   8.8  78.0  23.7 381      0.000
REMARK       2_adp: 0.1444 0.1577 0.010  1.39   9.6  76.4  23.6 381      0.000
REMARK       2_occ: 0.1443 0.1577 0.010  1.39   9.6  76.4  23.6 381      0.000
REMARK       3_bss: 0.1443 0.1577 0.010  1.39   9.6  76.4  23.6 381      0.000
REMARK 3_settarget: 0.1443 0.1577 0.010  1.39   9.6  76.4  23.6 381      0.000
REMARK    3_weight: 0.1443 0.1577 0.010  1.39   9.6  76.4  23.6 381      0.000
REMARK       3_adp: 0.1438 0.1576 0.010  1.39   8.8  75.9  23.7 381      0.000
REMARK       3_occ: 0.1438 0.1576 0.010  1.39   8.8  75.9  23.7 381      0.000
REMARK         end: 0.1438 0.1576 0.010  1.39   8.8  75.9  23.7 381      0.000
REMARK ------------------------------------------------------------------------
REMARK MODEL CONTENT.
REMARK  ELEMENT        ATOM RECORD COUNT   OCCUPANCY SUM
REMARK        C                     1239         1199.84
REMARK        D                     2123         2057.00
REMARK        H                        4            4.00
REMARK        O                      582          554.09
REMARK        N                      329          319.92
REMARK        P                        1            1.00
REMARK        S                        6            6.00
REMARK    TOTAL                     4284         4141.85
REMARK -----------------------------------------------------------------------
REMARK ****************** REFINEMENT STATISTICS STEP BY STEP ******************
REMARK leading digit, like 1_, means number of macro-cycle                     
REMARK 0    : statistics at the very beginning when nothing is done yet        
REMARK 1_bss: bulk solvent correction and/or (anisotropic) scaling             
REMARK 1_adp: refinement of ADPs (Atomic Displacement Parameters)              
REMARK 1_occ: refinement of occupancies                                        
REMARK ------------------------------------------------------------------------
REMARK  stage       r-work r-free bonds angles b_min b_max b_ave n_water shift
REMARK       0    : 0.2991 0.3250 0.010  1.39   8.3  76.2  23.5 381      0.000
REMARK       1_bss: 0.2201 0.2593 0.010  1.39   8.3  76.2  23.5 381      0.000
REMARK 1_settarget: 0.2201 0.2593 0.010  1.39   8.3  76.2  23.5 381      0.000
REMARK    1_weight: 0.2201 0.2593 0.010  1.39   8.3  76.2  23.5 381      0.000
REMARK       1_adp: 0.2174 0.2607 0.010  1.39   8.8  78.0  23.7 381      0.000
REMARK       1_occ: 0.2172 0.2603 0.010  1.39   8.8  78.0  23.7 381      0.000
REMARK       2_bss: 0.2171 0.2602 0.010  1.39   8.8  78.0  23.7 381      0.000
REMARK 2_settarget: 0.2171 0.2602 0.010  1.39   8.8  78.0  23.7 381      0.000
REMARK    2_weight: 0.2171 0.2602 0.010  1.39   8.8  78.0  23.7 381      0.000
REMARK       2_adp: 0.2215 0.2597 0.010  1.39   9.6  76.4  23.6 381      0.000
REMARK       2_occ: 0.2215 0.2598 0.010  1.39   9.6  76.4  23.6 381      0.000
REMARK       3_bss: 0.2215 0.2599 0.010  1.39   9.6  76.4  23.6 381      0.000
REMARK 3_settarget: 0.2215 0.2599 0.010  1.39   9.6  76.4  23.6 381      0.000
REMARK    3_weight: 0.2215 0.2599 0.010  1.39   9.6  76.4  23.6 381      0.000
REMARK       3_adp: 0.2202 0.2596 0.010  1.39   8.8  75.9  23.7 381      0.000
REMARK       3_occ: 0.2202 0.2596 0.010  1.39   8.8  75.9  23.7 381      0.000
REMARK         end: 0.2202 0.2596 0.010  1.39   8.8  75.9  23.7 381      0.000
REMARK ------------------------------------------------------------------------
REMARK r_free_flags.md5.hexdigest 92a3a2647db3414c0283dc215be0a151
REMARK 
REMARK IF THIS FILE IS FOR PDB DEPOSITION: REMOVE ALL FROM THIS LINE UP.
REMARK   3
REMARK   3 REFINEMENT.
REMARK   3   PROGRAM     : PHENIX (1.14_3260: ???)
REMARK   3   AUTHORS     : Adams,Afonine,Bunkoczi,Burnley,Chen,Dar,Davis,
REMARK   3               : Draizen,Echols,Gildea,Gros,Grosse-Kunstleve,Headd,
REMARK   3               : Hintze,Hung,Ioerger,Liebschner,McCoy,McKee,Moriarty,
REMARK   3               : Oeffner,Poon,Read,Richardson,Richardson,Sacchettini,
REMARK   3               : Sauter,Sobolev,Storoni,Terwilliger,Williams,Zwart
REMARK   3
REMARK   3  X-RAY DATA.
REMARK   3  
REMARK   3  REFINEMENT TARGET : ML
REMARK   3  
REMARK   3  DATA USED IN REFINEMENT.
REMARK   3   RESOLUTION RANGE HIGH (ANGSTROMS) : 1.095   
REMARK   3   RESOLUTION RANGE LOW  (ANGSTROMS) : 45.051  
REMARK   3   MIN(FOBS/SIGMA_FOBS)              : 1.35  
REMARK   3   COMPLETENESS FOR RANGE        (%) : 96.17 
REMARK   3   NUMBER OF REFLECTIONS             : 104575    
REMARK   3   NUMBER OF REFLECTIONS (NON-ANOMALOUS) : 104575    
REMARK   3  
REMARK   3  FIT TO DATA USED IN REFINEMENT.
REMARK   3   R VALUE     (WORKING + TEST SET) : 0.1445
REMARK   3   R VALUE            (WORKING SET) : 0.1438
REMARK   3   FREE R VALUE                     : 0.1576
REMARK   3   FREE R VALUE TEST SET SIZE   (%) : 4.97  
REMARK   3   FREE R VALUE TEST SET COUNT      : 5194      
REMARK   3  
REMARK   3  FIT TO DATA USED IN REFINEMENT (IN BINS).
REMARK   3   BIN  RESOLUTION RANGE  COMPL.    NWORK NFREE   RWORK  RFREE  CCWORK CCFREE
REMARK   3     1 45.0894 -  3.4024    0.95     3415   170  0.1162 0.1258   0.961  0.953
REMARK   3     2  3.4024 -  2.7007    0.95     3310   171  0.1271 0.1413   0.953  0.948
REMARK   3     3  2.7007 -  2.3593    0.95     3307   181  0.1262 0.1466   0.953  0.941
REMARK   3     4  2.3593 -  2.1436    0.95     3273   163  0.1208 0.1194   0.957  0.951
REMARK   3     5  2.1436 -  1.9900    0.95     3318   169  0.1243 0.1288   0.957  0.951
REMARK   3     6  1.9900 -  1.8727    0.96     3303   179  0.1277 0.1623   0.955  0.945
REMARK   3     7  1.8727 -  1.7789    0.97     3334   171  0.1327 0.1520   0.952  0.944
REMARK   3     8  1.7789 -  1.7014    0.97     3363   177  0.1359 0.1406   0.949  0.955
REMARK   3     9  1.7014 -  1.6359    0.98     3336   186  0.1454 0.1752   0.941  0.919
REMARK   3    10  1.6359 -  1.5795    0.98     3400   163  0.1460 0.1724   0.941  0.918
REMARK   3    11  1.5795 -  1.5301    0.98     3380   181  0.1558 0.1807   0.935  0.908
REMARK   3    12  1.5301 -  1.4863    0.99     3381   183  0.1594 0.1686   0.930  0.915
REMARK   3    13  1.4863 -  1.4472    0.99     3380   179  0.1558 0.1748   0.937  0.908
REMARK   3    14  1.4472 -  1.4119    0.99     3379   191  0.1647 0.1776   0.928  0.922
REMARK   3    15  1.4119 -  1.3798    0.99     3412   177  0.1721 0.1817   0.925  0.931
REMARK   3    16  1.3798 -  1.3504    0.99     3348   176  0.1786 0.1873   0.918  0.892
REMARK   3    17  1.3504 -  1.3234    0.98     3401   174  0.1829 0.1897   0.918  0.923
REMARK   3    18  1.3234 -  1.2984    0.99     3397   166  0.1942 0.2036   0.910  0.889
REMARK   3    19  1.2984 -  1.2753    0.99     3373   203  0.2022 0.2105   0.904  0.892
REMARK   3    20  1.2753 -  1.2536    0.98     3415   169  0.2156 0.2362   0.885  0.864
REMARK   3    21  1.2536 -  1.2334    0.99     3367   169  0.2178 0.2272   0.877  0.859
REMARK   3    22  1.2334 -  1.2144    0.99     3371   174  0.2271 0.2210   0.876  0.867
REMARK   3    23  1.2144 -  1.1966    0.99     3380   192  0.2368 0.2351   0.867  0.868
REMARK   3    24  1.1966 -  1.1797    0.98     3416   159  0.2386 0.2456   0.869  0.858
REMARK   3    25  1.1797 -  1.1638    0.99     3381   175  0.2522 0.2648   0.837  0.802
REMARK   3    26  1.1638 -  1.1487    0.98     3346   192  0.2633 0.2486   0.817  0.852
REMARK   3    27  1.1487 -  1.1343    0.98     3388   166  0.2712 0.3158   0.818  0.714
REMARK   3    28  1.1343 -  1.1206    0.98     3371   177  0.3169 0.3238   0.757  0.716
REMARK   3    29  1.1206 -  1.1076    0.98     3343   166  0.3195 0.3498   0.748  0.751
REMARK   3    30  1.1076 -  1.0952    0.53     1793    95  0.3376 0.3720   0.715  0.632
REMARK   3  
REMARK   3  BULK SOLVENT MODELLING.
REMARK   3   METHOD USED        : FLAT BULK SOLVENT MODEL
REMARK   3   SOLVENT RADIUS     : 1.11    
REMARK   3   SHRINKAGE RADIUS   : 0.90    
REMARK   3   GRID STEP FACTOR   : 4.00    
REMARK   3  
REMARK   3  ERROR ESTIMATES.
REMARK   3   COORDINATE ERROR (MAXIMUM-LIKELIHOOD BASED)     : 0.12    
REMARK   3   PHASE ERROR (DEGREES, MAXIMUM-LIKELIHOOD BASED) : 17.95   
REMARK   3  
REMARK   3  STRUCTURE FACTORS CALCULATION ALGORITHM : FFT
REMARK   3  
REMARK   3  NEUTRON DATA.
REMARK   3  
REMARK   3  REFINEMENT TARGET : ML
REMARK   3  
REMARK   3  DATA USED IN REFINEMENT.
REMARK   3   RESOLUTION RANGE HIGH (ANGSTROMS) : 1.800   
REMARK   3   RESOLUTION RANGE LOW  (ANGSTROMS) : 30.546  
REMARK   3   MIN(FOBS/SIGMA_FOBS)              :   None
REMARK   3   COMPLETENESS FOR RANGE        (%) : 77.37 
REMARK   3   NUMBER OF REFLECTIONS             : 19144     
REMARK   3   NUMBER OF REFLECTIONS (NON-ANOMALOUS) : 19144     
REMARK   3  
REMARK   3  FIT TO DATA USED IN REFINEMENT.
REMARK   3   R VALUE     (WORKING + TEST SET) : 0.2221
REMARK   3   R VALUE            (WORKING SET) : 0.2202
REMARK   3   FREE R VALUE                     : 0.2596
REMARK   3   FREE R VALUE TEST SET SIZE   (%) : 5.04  
REMARK   3   FREE R VALUE TEST SET COUNT      : 965       
REMARK   3  
REMARK   3  FIT TO DATA USED IN REFINEMENT (IN BINS).
REMARK   3   BIN  RESOLUTION RANGE  COMPL.    NWORK NFREE   RWORK  RFREE  CCWORK CCFREE
REMARK   3     1 30.5502 -  3.4419    0.96     3294   161  0.1888 0.2247   0.889  0.843
REMARK   3     2  3.4419 -  2.7325    0.90     3039   158  0.2075 0.2343   0.848  0.816
REMARK   3     3  2.7325 -  2.3872    0.82     2735   148  0.2168 0.2560   0.804  0.773
REMARK   3     4  2.3872 -  2.1690    0.76     2542   140  0.2335 0.3030   0.778  0.725
REMARK   3     5  2.1690 -  2.0136    0.71     2368   134  0.2578 0.2747   0.719  0.706
REMARK   3     6  2.0136 -  1.8949    0.66     2216   105  0.3109 0.3614   0.617  0.552
REMARK   3     7  1.8949 -  1.8000    0.60     1985   119  0.3606 0.3796   0.455  0.335
REMARK   3  
REMARK   3  BULK SOLVENT MODELLING.
REMARK   3   METHOD USED        : FLAT BULK SOLVENT MODEL
REMARK   3   SOLVENT RADIUS     : 1.11    
REMARK   3   SHRINKAGE RADIUS   : 0.90    
REMARK   3   GRID STEP FACTOR   : 4.00    
REMARK   3  
REMARK   3  ERROR ESTIMATES.
REMARK   3   COORDINATE ERROR (MAXIMUM-LIKELIHOOD BASED)     : 0.28    
REMARK   3   PHASE ERROR (DEGREES, MAXIMUM-LIKELIHOOD BASED) : 28.87   
REMARK   3  
REMARK   3  STRUCTURE FACTORS CALCULATION ALGORITHM : FFT
REMARK   3  
REMARK   3  
REMARK   3  GEOMETRY RESTRAINTS LIBRARY: CDL v1.2
REMARK   3  DEVIATIONS FROM IDEAL VALUES.
REMARK   3    BOND      :  0.010   0.108   4124
REMARK   3    ANGLE     :  1.394  19.900   7250
REMARK   3    CHIRALITY :  0.100   0.411    323
REMARK   3    PLANARITY :  0.042   0.428    610
REMARK   3    DIHEDRAL  : 19.627 172.632   1081
REMARK   3    MIN NONBONDED DISTANCE : 1.525 
REMARK   3  REMARK   3  
REMARK   3  MOLPROBITY STATISTICS.
REMARK   3    ALL-ATOM CLASHSCORE : 0.77
REMARK   3    RAMACHANDRAN PLOT:
REMARK   3      OUTLIERS : 0.00  %
REMARK   3      ALLOWED  : 2.05  %
REMARK   3      FAVORED  : 97.95 %
REMARK   3    ROTAMER OUTLIERS : 0.50 %
REMARK   3    CBETA DEVIATIONS : 0
REMARK   3    PEPTIDE PLANE:
REMARK   3      CIS-PROLINE     : 0.0
REMARK   3      CIS-GENERAL     : 0.0
REMARK   3      TWISTED PROLINE : 0.0
REMARK   3      TWISTED GENERAL : 0.0
REMARK   3  
REMARK   3                  min    max   mean <Bi,j>   iso aniso
REMARK   3     Overall:   13.08  75.88  22.83   3.14  2157     0
REMARK   3     Protein:   13.08  75.88  21.46   3.14  1942     0
REMARK   3     Water:     14.89  55.96  36.05    N/A   205     0
REMARK   3     Other:     13.70  30.31  16.87    N/A    10     0
REMARK   3     Chain  A:  13.08  75.88  21.46    N/A  1942     0
REMARK   3     Chain  C:  14.89  55.96  36.05    N/A   205     0
REMARK   3     Chain  B:  13.70  30.31  16.87    N/A    10     0
REMARK   3     Histogram:
REMARK   3         Values      Number of atoms
REMARK   3      13.08 - 19.36       971
REMARK   3      19.36 - 25.64       680
REMARK   3      25.64 - 31.92       231
REMARK   3      31.92 - 38.20       113
REMARK   3      38.20 - 44.48        77
REMARK   3      44.48 - 50.76        56
REMARK   3      50.76 - 57.04        15
REMARK   3      57.04 - 63.32         6
REMARK   3      63.32 - 69.60         5
REMARK   3      69.60 - 75.88         3
REMARK   3  
REMARK   3
CRYST1   98.323   52.678   58.665  90.00 117.86  90.00 C 1 2 1
SCALE1      0.010171  0.000000  0.005376        0.00000
SCALE2      0.000000  0.018983  0.000000        0.00000
SCALE3      0.000000  0.000000  0.019281        0.00000
ATOM      1  N   ALA A   2      -0.317   3.275   9.864  1.00 69.81           N
ATOM      2  CA  ALA A   2       0.902   3.916   9.380  1.00 67.86           C
ATOM      3  C   ALA A   2       2.123   3.427  10.164  1.00 54.41           C
ATOM      4  O   ALA A   2       1.996   2.737  11.177  1.00 56.74           O
ATOM      5  CB  ALA A   2       0.785   5.451   9.468  1.00 64.69           C
ATOM      6  HA  ALA A   2       1.028   3.679   8.448  1.00 63.28           D
ATOM      7  HB1 ALA A   2      -0.020   5.678   9.965  1.00 66.13           D
ATOM      8  HB2 ALA A   2       1.562   5.809   9.925  1.00 59.71           D
ATOM      9  HB3 ALA A   2       0.740   5.820   8.569  1.00 60.33           D
ATOM     10  N   LYS A   3       3.300   3.792   9.681  1.00 34.56           N
ATOM     11  CA  LYS A   3       4.534   3.364  10.320  1.00 30.44           C
ATOM     12  C   LYS A   3       4.879   4.275  11.489  1.00 23.64           C
ATOM     13  O   LYS A   3       4.595   5.474  11.458  1.00 28.18           O
ATOM     14  CB  LYS A   3       5.691   3.468   9.346  1.00 27.79           C
ATOM     15  CG  LYS A   3       5.755   2.405   8.330  1.00 27.24           C
ATOM     16  CD  LYS A   3       6.958   2.616   7.448  1.00 29.75           C
ATOM     17  CE  LYS A   3       7.180   1.431   6.542  1.00 31.76           C
ATOM     18  NZ  LYS A   3       8.500   1.520   5.898  1.00 23.01           N
ATOM     19  H   LYS A   3       3.409   4.283   8.979  1.00 37.06           D
ATOM     20  HA  LYS A   3       4.432   2.444  10.624  1.00 23.30           D
ATOM     21  HB2 LYS A   3       5.684   4.339   8.912  1.00 37.30           D
ATOM     22  HB3 LYS A   3       6.499   3.378   9.870  1.00 37.07           D
ATOM     23  HG2 LYS A   3       5.866   1.563   8.796  1.00 30.38           D
ATOM     24  HG3 LYS A   3       4.948   2.395   7.792  1.00 34.54           D
ATOM     25  HD2 LYS A   3       6.797   3.397   6.892  1.00 33.99           D
ATOM     26  HD3 LYS A   3       7.743   2.746   7.998  1.00 25.99           D
ATOM     27  HE2 LYS A   3       7.143   0.605   7.059  1.00 29.09           D
ATOM     28  HE3 LYS A   3       6.505   1.419   5.838  1.00 27.50           D
ATOM     29  HZ1 LYS A   3       8.590   0.882   5.278  1.00 32.00           D
ATOM     30  HZ2 LYS A   3       8.587   2.326   5.528  1.00 38.96           D
ATOM     31  HZ3 LYS A   3       9.122   1.415   6.533  1.00 27.39           D
ATOM     32  N   PRO A   4       5.532   3.738  12.507  1.00 23.07           N
ATOM     33  CA  PRO A   4       6.046   4.588  13.572  1.00 23.83           C
ATOM     34  C   PRO A   4       7.197   5.452  13.070  1.00 22.90           C
ATOM     35  O   PRO A   4       7.683   5.309  11.953  1.00 23.01           O
ATOM     36  CB  PRO A   4       6.506   3.596  14.643  1.00 29.28           C
ATOM     37  CG  PRO A   4       6.787   2.319  13.909  1.00 27.44           C
ATOM     38  CD  PRO A   4       5.872   2.319  12.692  1.00 27.56           C
ATOM     39  HA  PRO A   4       5.342   5.148  13.929  1.00 22.58           D
ATOM     40  HB2 PRO A   4       7.301   3.924  15.097  1.00 27.56           D
ATOM     41  HB3 PRO A   4       5.784   3.484  15.279  1.00 35.67           D
ATOM     42  HG2 PRO A   4       7.722   2.276  13.668  1.00 26.73           D
ATOM     43  HG3 PRO A   4       6.572   1.553  14.465  1.00 25.98           D
ATOM     44  HD2 PRO A   4       6.325   1.986  11.892  1.00 28.41           D
ATOM     45  HD3 PRO A   4       5.070   1.798  12.883  1.00 32.24           D
ATOM     46  N   GLN A   5       7.633   6.350  13.930  1.00 22.53           N
ATOM     47  CA  GLN A   5       8.710   7.281  13.594  1.00 21.23           C
ATOM     48  C   GLN A   5       9.971   6.516  13.196  1.00 19.03           C
ATOM     49  O   GLN A   5      10.435   5.670  13.965  1.00 19.26           O
ATOM     50  CB  GLN A   5       9.025   8.155  14.798  1.00 21.00           C
ATOM     51  CG  GLN A   5      10.191   9.097  14.582  1.00 21.46           C
ATOM     52  CD  GLN A   5      10.759   9.617  15.866  1.00 22.68           C
ATOM     53  OE1 GLN A   5      11.190   8.864  16.726  1.00 23.83           O
ATOM     54  NE2 GLN A   5      10.758  10.929  16.006  1.00 26.82           N
ATOM     55  H   GLN A   5       7.340   6.426  14.735  1.00 28.76           D
ATOM     56  HA  GLN A   5       8.466   7.858  12.866  1.00 19.50           D
ATOM     57  HB2 GLN A   5       8.252   8.702  15.006  1.00 24.53           D
ATOM     58  HB3 GLN A   5       9.247   7.596  15.558  1.00 23.17           D
ATOM     59  HG2 GLN A   5      10.909   8.648  14.119  1.00 25.13           D
ATOM     60  HG3 GLN A   5       9.896   9.864  14.066  1.00 17.60           D
ATOM     61 HE21 GLN A   5      10.522  11.274  16.759  1.00 38.25           D
ATOM     62 HE22 GLN A   5      10.983  11.434  15.345  1.00 28.26           D
ATOM     63  N   PRO A   6      10.551   6.796  12.032  1.00 17.80           N
ATOM     64  CA  PRO A   6      11.756   6.081  11.621  1.00 17.33           C
ATOM     65  C   PRO A   6      12.973   6.529  12.395  1.00 16.59           C
ATOM     66  O   PRO A   6      13.017   7.617  12.970  1.00 17.62           O
ATOM     67  CB  PRO A   6      11.883   6.422  10.130  1.00 19.45           C
ATOM     68  CG  PRO A   6      11.202   7.726   9.980  1.00 20.23           C
ATOM     69  CD  PRO A   6      10.032   7.653  10.960  1.00 19.97           C
ATOM     70  HA  PRO A   6      11.634   5.138  11.736  1.00 15.74           D
ATOM     71  HB2 PRO A   6      12.820   6.485   9.856  1.00 18.56           D
ATOM     72  HB3 PRO A   6      11.453   5.732   9.590  1.00 26.54           D
ATOM     73  HG2 PRO A   6      11.823   8.453  10.192  1.00 18.52           D
ATOM     74  HG3 PRO A   6      10.862   7.789   9.067  1.00 22.76           D
ATOM     75  HD2 PRO A   6       9.831   8.535  11.325  1.00 19.94           D
ATOM     76  HD3 PRO A   6       9.262   7.210  10.549  1.00 16.88           D
ATOM     77  N   ILE A   7      13.996   5.678  12.345  1.00 16.94           N
ATOM     78  CA  ILE A   7      15.296   5.952  12.924  1.00 16.99           C
ATOM     79  C   ILE A   7      16.341   5.763  11.848  1.00 15.16           C
ATOM     80  O   ILE A   7      16.311   4.773  11.106  1.00 17.51           O
ATOM     81  CB  ILE A   7      15.583   5.024  14.119  1.00 17.01           C
ATOM     82  CG1 ILE A   7      14.615   5.358  15.247  1.00 18.78           C
ATOM     83  CG2 ILE A   7      17.030   5.135  14.605  1.00 18.28           C
ATOM     84  CD1 ILE A   7      14.576   4.363  16.340  1.00 20.34           C
ATOM     85  H   ILE A   7      13.982   4.923  11.937  1.00 19.03           D
ATOM     86  HA  ILE A   7      15.333   6.868  13.224  1.00 15.43           D
ATOM     87  HB  ILE A   7      15.468   4.100  13.836  1.00 14.20           D
ATOM     88 HG12 ILE A   7      14.931   6.184  15.637  1.00 15.72           D
ATOM     89 HG13 ILE A   7      13.707   5.461  14.915  1.00 22.09           D
ATOM     90 HG21 ILE A   7      17.294   6.042  14.747  1.00 17.94           D
ATOM     91 HG22 ILE A   7      17.103   4.684  15.451  1.00 21.87           D
ATOM     92 HG23 ILE A   7      17.595   4.681  13.965  1.00 16.34           D
ATOM     93 HD11 ILE A   7      14.064   4.762  17.057  1.00 23.05           D
ATOM     94 HD12 ILE A   7      14.140   3.566  16.015  1.00 17.71           D
ATOM     95 HD13 ILE A   7      15.473   4.163  16.658  1.00 21.45           D
ATOM     96  N   ALA A   8      17.270   6.687  11.757  1.00 15.10           N
ATOM     97  CA  ALA A   8      18.467   6.524  10.948  1.00 15.26           C
ATOM     98  C   ALA A   8      19.646   6.630  11.889  1.00 15.21           C
ATOM     99  O   ALA A   8      19.878   7.696  12.471  1.00 16.45           O
ATOM    100  CB  ALA A   8      18.554   7.584   9.859  1.00 18.30           C
ATOM    101  H   ALA A   8      17.242   7.449  12.170  1.00 23.80           D
ATOM    102  HA  ALA A   8      18.476   5.636  10.544  1.00 18.71           D
ATOM    103  HB1 ALA A   8      18.543   8.473  10.248  1.00 13.41           D
ATOM    104  HB2 ALA A   8      19.412   7.448   9.416  1.00 16.95           D
ATOM    105  HB3 ALA A   8      17.796   7.453   9.266  1.00 22.12           D
ATOM    106  N   ALA A   9      20.363   5.531  12.067  1.00 15.57           N
ATOM    107  CA  ALA A   9      21.399   5.460  13.085  1.00 15.26           C
ATOM    108  C   ALA A   9      22.760   5.210  12.457  1.00 14.49           C
ATOM    109  O   ALA A   9      22.907   4.320  11.600  1.00 17.01           O
ATOM    110  CB  ALA A   9      21.082   4.360  14.090  1.00 16.76           C
ATOM    111  H   ALA A   9      20.225   4.803  11.617  1.00 15.86           D
ATOM    112  HA  ALA A   9      21.393   6.282  13.609  1.00 17.88           D
ATOM    113  HB1 ALA A   9      20.997   3.504  13.630  1.00 20.72           D
ATOM    114  HB2 ALA A   9      21.804   4.308  14.743  1.00 18.39           D
ATOM    115  HB3 ALA A   9      20.235   4.560  14.537  1.00 18.60           D
ATOM    116  N   ALA A  10      23.752   5.965  12.871  1.00 14.91           N
ATOM    117  CA  ALA A  10      25.128   5.880  12.399  1.00 15.21           C
ATOM    118  C   ALA A  10      25.972   5.175  13.445  1.00 14.21           C
ATOM    119  O   ALA A  10      26.219   5.738  14.523  1.00 16.99           O
ATOM    120  CB  ALA A  10      25.638   7.297  12.199  1.00 15.76           C
ATOM    121  H   ALA A  10      23.649   6.551  13.503  1.00 11.94           D
ATOM    122  HA  ALA A  10      25.176   5.417  11.551  1.00 19.37           D
ATOM    123  HB1 ALA A  10      25.048   7.761  11.557  1.00 19.12           D
ATOM    124  HB2 ALA A  10      25.593   7.756  13.066  1.00 20.36           D
ATOM    125  HB3 ALA A  10      26.556   7.310  11.873  1.00 21.36           D
ATOM    126  N   ASN A  11      26.414   3.980  13.152  1.00 14.15           N
ATOM    127  CA  ASN A  11      27.372   3.268  13.994  1.00 14.18           C
ATOM    128  C   ASN A  11      28.754   3.486  13.432  1.00 13.84           C
ATOM    129  O   ASN A  11      29.151   2.841  12.447  1.00 14.88           O
ATOM    130  CB  ASN A  11      27.029   1.792  14.040  1.00 15.47           C
ATOM    131  CG  ASN A  11      27.982   1.017  14.890  1.00 15.08           C
ATOM    132  OD1 ASN A  11      28.845   1.575  15.567  1.00 15.88           O
ATOM    133  ND2 ASN A  11      27.861  -0.290  14.847  1.00 17.21           N
ATOM    134  H   ASN A  11      26.138   3.536  12.477  1.00 32.09           D
ATOM    135  HA  ASN A  11      27.292   3.629  14.892  1.00 15.94           D
ATOM    136  HB2 ASN A  11      26.145   1.692  14.427  1.00 17.05           D
ATOM    137  HB3 ASN A  11      27.081   1.399  13.156  1.00 14.56           D
ATOM    138 HD21 ASN A  11      27.493  -0.693  15.515  1.00 29.85           D
ATOM    139 HD22 ASN A  11      28.185  -0.727  14.172  1.00 25.19           D
ATOM    140  N   TRP A  12      29.501   4.423  13.990  1.00 14.11           N
ATOM    141  CA  TRP A  12      30.833   4.721  13.494  1.00 13.73           C
ATOM    142  C   TRP A  12      31.848   3.649  13.835  1.00 13.83           C
ATOM    143  O   TRP A  12      32.966   3.685  13.291  1.00 15.56           O
ATOM    144  CB  TRP A  12      31.304   6.075  14.017  1.00 14.28           C
ATOM    145  CG  TRP A  12      30.634   7.233  13.361  1.00 14.61           C
ATOM    146  CD1 TRP A  12      29.847   7.221  12.250  1.00 16.60           C
ATOM    147  CD2 TRP A  12      30.741   8.593  13.768  1.00 14.64           C
ATOM    148  NE1 TRP A  12      29.450   8.504  11.944  1.00 17.60           N
ATOM    149  CE2 TRP A  12      29.996   9.364  12.850  1.00 16.87           C
ATOM    150  CE3 TRP A  12      31.429   9.249  14.793  1.00 15.64           C
ATOM    151  CZ2 TRP A  12      29.892  10.738  12.953  1.00 18.29           C
ATOM    152  CZ3 TRP A  12      31.313  10.622  14.895  1.00 17.37           C
ATOM    153  CH2 TRP A  12      30.541  11.345  13.988  1.00 19.49           C
ATOM    154  H   TRP A  12      29.264   4.941  14.644  1.00 15.46           D
ATOM    155  HA  TRP A  12      30.800   4.780  12.530  1.00 11.60           D
ATOM    156  HB2 TRP A  12      31.131   6.169  14.967  1.00 13.67           D
ATOM    157  HB3 TRP A  12      32.264   6.140  13.846  1.00 11.85           D
ATOM    158  HD1 TRP A  12      29.620   6.468  11.763  1.00 19.05           D
ATOM    159  HE1 TRP A  12      28.948   8.741  11.281  1.00 25.72           D
ATOM    160  HE3 TRP A  12      31.951   8.797  15.416  1.00 15.01           D
ATOM    161  HZ2 TRP A  12      29.371  11.209  12.341  1.00 22.90           D
ATOM    162  HZ3 TRP A  12      31.746  11.077  15.588  1.00 24.09           D
ATOM    163  HH2 TRP A  12      30.480  12.263  14.088  1.00 20.92           D
ATOM    164  N   LYS A  13      31.496   2.675  14.661  1.00 13.55           N
ATOM    165  CA  LYS A  13      32.397   1.606  15.081  1.00 13.77           C
ATOM    166  C   LYS A  13      33.677   2.215  15.623  1.00 13.55           C
ATOM    167  O   LYS A  13      33.643   3.275  16.259  1.00 15.10           O
ATOM    168  CB  LYS A  13      32.594   0.553  14.004  1.00 14.17           C
ATOM    169  CG  LYS A  13      31.271   0.028  13.509  1.00 14.80           C
ATOM    170  CD  LYS A  13      31.423  -1.147  12.556  1.00 15.47           C
ATOM    171  CE  LYS A  13      30.045  -1.635  12.134  1.00 16.80           C
ATOM    172  NZ  LYS A  13      30.143  -2.826  11.272  1.00 16.38           N
ATOM    173  H   LYS A  13      30.687   2.593  14.954  1.00 15.64           D
ATOM    174  HA  LYS A  13      31.988   1.129  15.831  1.00 14.97           D
ATOM    175  HB2 LYS A  13      33.056   0.920  13.244  1.00 15.78           D
ATOM    176  HB3 LYS A  13      33.129  -0.150  14.385  1.00 15.10           D
ATOM    177  HG2 LYS A  13      30.769  -0.283  14.275  1.00 13.71           D
ATOM    178  HG3 LYS A  13      30.793   0.756  13.064  1.00 14.19           D
ATOM    179  HD2 LYS A  13      31.884  -0.847  11.767  1.00 16.32           D
ATOM    180  HD3 LYS A  13      31.917  -1.857  12.981  1.00 15.53           D
ATOM    181  HE2 LYS A  13      29.492  -1.861  12.897  1.00 14.25           D
ATOM    182  HE3 LYS A  13      29.674  -0.913  11.592  1.00 16.11           D
ATOM    183  HZ1 LYS A  13      29.315  -3.100  11.067  1.00 26.77           D
ATOM    184  HZ2 LYS A  13      30.606  -2.590  10.527  1.00 14.76           D
ATOM    185  HZ3 LYS A  13      30.575  -3.488  11.703  1.00 20.63           D
ATOM    186  N   CYS A  14      34.806   1.548  15.438  1.00 13.71           N
ATOM    187  CA  CYS A  14      36.057   1.997  16.023  1.00 14.96           C
ATOM    188  C   CYS A  14      36.815   2.816  14.987  1.00 14.51           C
ATOM    189  O   CYS A  14      37.854   2.417  14.455  1.00 16.08           O
ATOM    190  CB  CYS A  14      36.847   0.813  16.539  1.00 14.94           C
ATOM    191  SG  CYS A  14      38.328   1.247  17.432  1.00 16.80           S
ATOM    192  H   CYS A  14      34.864   0.836  14.971  1.00 26.31           D
ATOM    193  HA  CYS A  14      35.842   2.567  16.777  1.00 14.95           D
ATOM    194  HB2 CYS A  14      36.278   0.353  17.182  1.00 14.52           D
ATOM    195  HB3 CYS A  14      37.098   0.235  15.807  1.00 15.50           D
ATOM    196  HG  CYS A  14      39.106   1.520  16.566  1.00 26.35           D
ATOM    197  N   ASN A  15      36.278   3.989  14.692  1.00 15.43           N
ATOM    198  CA  ASN A  15      36.799   4.821  13.624  1.00 15.89           C
ATOM    199  C   ASN A  15      36.687   6.281  14.018  1.00 17.69           C
ATOM    200  O   ASN A  15      35.813   6.672  14.792  1.00 20.09           O
ATOM    201  CB  ASN A  15      35.992   4.659  12.339  1.00 17.19           C
ATOM    202  CG  ASN A  15      36.165   3.309  11.730  1.00 17.46           C
ATOM    203  OD1 ASN A  15      37.243   2.984  11.193  1.00 20.86           O
ATOM    204  ND2 ASN A  15      35.158   2.499  11.798  1.00 18.01           N
ATOM    205  H   ASN A  15      35.614   4.338  15.098  1.00 26.42           D
ATOM    206  HA  ASN A  15      37.727   4.593  13.446  1.00 11.23           D
ATOM    207  HB2 ASN A  15      35.051   4.772  12.581  1.00 20.00           D
ATOM    208  HB3 ASN A  15      36.257   5.335  11.684  1.00 15.93           D
ATOM    209 HD21 ASN A  15      34.447   2.755  12.214  1.00 29.00           D
ATOM    210 HD22 ASN A  15      35.194   1.725  11.417  1.00 23.96           D
ATOM    211  N   GLY A  16      37.524   7.095  13.380  1.00 19.35           N
ATOM    212  CA  GLY A  16      37.457   8.536  13.512  1.00 20.47           C
ATOM    213  C   GLY A  16      38.734   9.145  14.023  1.00 19.45           C
ATOM    214  O   GLY A  16      39.508   8.532  14.771  1.00 21.86           O
ATOM    215  H   GLY A  16      38.137   6.839  12.826  1.00 29.20           D
ATOM    216  HA2 GLY A  16      37.277   8.933  12.631  1.00 15.71           D
ATOM    217  HA3 GLY A  16      36.749   8.793  14.138  1.00 20.07           D
ATOM    218  N   THR A  17      38.957  10.378  13.613  1.00 18.15           N
ATOM    219  CA  THR A  17      39.938  11.254  14.232  1.00 18.39           C
ATOM    220  C   THR A  17      39.214  12.537  14.577  1.00 17.11           C
ATOM    221  O   THR A  17      38.095  12.796  14.104  1.00 18.16           O
ATOM    222  CB  THR A  17      41.103  11.595  13.282  1.00 20.71           C
ATOM    223  OG1 THR A  17      40.551  12.275  12.154  1.00 20.84           O
ATOM    224  CG2 THR A  17      41.862  10.386  12.817  1.00 24.42           C
ATOM    225  H   THR A  17      38.531  10.733  12.959  1.00 23.04           D
ATOM    226  HA  THR A  17      40.243  10.805  15.040  1.00 20.20           D
ATOM    227  HB  THR A  17      41.741  12.172  13.719  1.00 21.34           D
ATOM    228  HG1 THR A  17      41.175  12.512  11.645  1.00 28.11           D
ATOM    229 HG21 THR A  17      42.582  10.702  12.253  1.00 27.60           D
ATOM    230 HG22 THR A  17      42.250   9.917  13.576  1.00 27.07           D
ATOM    231 HG23 THR A  17      41.305   9.788  12.295  1.00 25.06           D
ATOM    232  N   THR A  18      39.836  13.388  15.385  1.00 18.33           N
ATOM    233  CA  THR A  18      39.163  14.634  15.716  1.00 17.98           C
ATOM    234  C   THR A  18      38.866  15.435  14.464  1.00 18.79           C
ATOM    235  O   THR A  18      37.779  16.010  14.332  1.00 20.36           O
ATOM    236  H   THR A  18      40.609  13.275  15.744  1.00 28.18           D
ATOM    237  HA  THR A  18      38.309  14.437  16.121  1.00 21.77           D
ATOM    238  CB ATHR A  18      40.107  15.462  16.603  0.48 20.33           C
ATOM    239  OG1ATHR A  18      40.432  14.737  17.796  0.48 22.34           O
ATOM    240  CG2ATHR A  18      39.491  16.800  16.974  0.48 25.30           C
ATOM    241  HB ATHR A  18      40.916  15.638  16.105  0.48 22.83           D
ATOM    242  HG1ATHR A  18      39.715  14.493  18.164  0.48 24.53           D
ATOM    243 HG21ATHR A  18      38.638  16.926  16.525  0.48 25.17           D
ATOM    244 HG22ATHR A  18      39.339  16.825  17.932  0.48 25.88           D
ATOM    245 HG23ATHR A  18      40.090  17.523  16.719  0.48 21.78           D
ATOM    246  CB BTHR A  18      39.856  15.459  16.797  0.52 23.10           C
ATOM    247  OG1BTHR A  18      41.167  15.756  16.381  0.52 21.48           O
ATOM    248  CG2BTHR A  18      39.873  14.729  18.121  0.52 23.74           C
ATOM    249  HB BTHR A  18      39.378  16.292  16.928  0.52 25.11           D
ATOM    250  HG1BTHR A  18      41.125  16.153  15.644  0.52 23.28           D
ATOM    251 HG21BTHR A  18      39.081  14.967  18.627  0.52 23.99           D
ATOM    252 HG22BTHR A  18      39.875  13.766  17.982  0.52 22.15           D
ATOM    253 HG23BTHR A  18      40.667  14.992  18.618  0.52 23.39           D
ATOM    254  N   ALA A  19      39.817  15.501  13.554  1.00 19.41           N
ATOM    255  CA  ALA A  19      39.623  16.305  12.356  1.00 20.59           C
ATOM    256  C   ALA A  19      38.520  15.740  11.472  1.00 19.45           C
ATOM    257  O   ALA A  19      37.692  16.500  10.935  1.00 21.40           O
ATOM    258  CB  ALA A  19      40.931  16.382  11.578  1.00 25.18           C
ATOM    259  H   ALA A  19      40.568  15.091  13.594  1.00 25.17           D
ATOM    260  HA  ALA A  19      39.372  17.208  12.613  1.00 23.39           D
ATOM    261  HB1 ALA A  19      40.814  17.043  10.867  1.00 25.02           D
ATOM    262  HB2 ALA A  19      41.649  16.651  12.176  1.00 26.97           D
ATOM    263  HB3 ALA A  19      41.134  15.499  11.212  1.00 19.28           D
ATOM    264  N   SER A  20      38.481  14.429  11.276  1.00 19.23           N
ATOM    265  CA  SER A  20      37.462  13.874  10.409  1.00 19.02           C
ATOM    266  C   SER A  20      36.083  13.991  11.012  1.00 17.41           C
ATOM    267  O   SER A  20      35.100  14.228  10.287  1.00 18.56           O
ATOM    268  CB  SER A  20      37.817  12.448  10.039  1.00 20.11           C
ATOM    269  OG  SER A  20      37.621  11.511  11.095  1.00 22.04           O
ATOM    270  H   SER A  20      39.017  13.847  11.618  1.00 30.32           D
ATOM    271  HA  SER A  20      37.471  14.416   9.602  1.00 24.54           D
ATOM    272  HB2 SER A  20      37.278  12.227   9.273  1.00 19.18           D
ATOM    273  HB3 SER A  20      38.766  12.454   9.826  1.00 22.79           D
ATOM    274  HG  SER A  20      37.007  10.988  10.870  1.00 21.92           D
ATOM    275  N   ILE A  21      35.975  13.830  12.329  1.00 16.68           N
ATOM    276  CA  ILE A  21      34.692  13.953  12.984  1.00 16.19           C
ATOM    277  C   ILE A  21      34.195  15.383  12.929  1.00 19.15           C
ATOM    278  O   ILE A  21      33.012  15.621  12.698  1.00 19.22           O
ATOM    279  CB  ILE A  21      34.801  13.431  14.423  1.00 17.43           C
ATOM    280  CG1 ILE A  21      34.948  11.907  14.387  1.00 18.42           C
ATOM    281  CG2 ILE A  21      33.617  13.830  15.243  1.00 18.97           C
ATOM    282  CD1 ILE A  21      35.304  11.360  15.732  1.00 24.52           C
ATOM    283  H   ILE A  21      36.637  13.659  12.850  1.00 28.31           D
ATOM    284  HA  ILE A  21      34.035  13.418  12.519  1.00 23.47           D
ATOM    285  HB  ILE A  21      35.582  13.811  14.852  1.00 23.95           D
ATOM    286 HG12 ILE A  21      34.099  11.504  14.129  1.00 21.44           D
ATOM    287 HG13 ILE A  21      35.648  11.641  13.765  1.00 16.48           D
ATOM    288 HG21 ILE A  21      33.580  13.274  16.032  1.00 20.37           D
ATOM    289 HG22 ILE A  21      33.722  14.751  15.501  1.00 19.25           D
ATOM    290 HG23 ILE A  21      32.817  13.707  14.708  1.00 24.66           D
ATOM    291 HD11 ILE A  21      36.217  11.039  15.675  1.00 19.06           D
ATOM    292 HD12 ILE A  21      35.250  12.082  16.389  1.00 24.54           D
ATOM    293 HD13 ILE A  21      34.661  10.650  15.954  1.00 21.04           D
ATOM    294  N   GLU A  22      35.072  16.361  13.143  1.00 18.49           N
ATOM    295  CA  GLU A  22      34.625  17.746  13.051  1.00 21.78           C
ATOM    296  C   GLU A  22      34.056  18.054  11.675  1.00 20.79           C
ATOM    297  O   GLU A  22      33.031  18.725  11.565  1.00 22.81           O
ATOM    298  CB  GLU A  22      35.752  18.716  13.393  1.00 22.51           C
ATOM    299  CG  GLU A  22      36.055  18.773  14.825  1.00 28.20           C
ATOM    300  CD  GLU A  22      37.128  19.812  15.151  1.00 43.39           C
ATOM    301  OE1 GLU A  22      37.404  20.678  14.293  1.00 54.44           O
ATOM    302  OE2 GLU A  22      37.696  19.764  16.262  1.00 46.19           O
ATOM    303  H   GLU A  22      35.896  16.261  13.328  1.00 23.30           D
ATOM    304  HA  GLU A  22      33.910  17.886  13.692  1.00 17.73           D
ATOM    305  HB2 GLU A  22      36.567  18.501  12.917  1.00 15.94           D
ATOM    306  HB3 GLU A  22      35.451  19.606  13.142  1.00 26.23           D
ATOM    307  HG2 GLU A  22      35.231  19.013  15.273  1.00 32.01           D
ATOM    308  HG3 GLU A  22      36.339  17.906  15.125  1.00 27.90           D
ATOM    309  N   LYS A  23      34.680  17.556  10.628  1.00 18.91           N
ATOM    310  CA  LYS A  23      34.186  17.790   9.280  1.00 20.36           C
ATOM    311  C   LYS A  23      32.854  17.115   9.062  1.00 20.28           C
ATOM    312  O   LYS A  23      31.937  17.713   8.480  1.00 21.65           O
ATOM    313  CB  LYS A  23      35.203  17.273   8.281  1.00 23.73           C
ATOM    314  CG  LYS A  23      36.442  18.125   8.200  1.00 28.59           C
ATOM    315  CD  LYS A  23      37.429  17.524   7.240  1.00 40.50           C
ATOM    316  CE  LYS A  23      38.676  18.308   7.282  1.00 47.62           C
ATOM    317  NZ  LYS A  23      38.305  19.735   7.114  1.00 57.67           N
ATOM    318  HA  LYS A  23      34.063  18.736   9.121  1.00 28.77           D
ATOM    319  HB2 LYS A  23      35.495  16.379   8.545  1.00 22.18           D
ATOM    320  HB3 LYS A  23      34.795  17.235   7.394  1.00 27.73           D
ATOM    321  HG2 LYS A  23      36.195  19.012   7.899  1.00 30.46           D
ATOM    322  HG3 LYS A  23      36.881  18.179   9.061  1.00 28.66           D
ATOM    323  HD2 LYS A  23      37.639  16.612   7.502  1.00 40.66           D
ATOM    324  HD3 LYS A  23      37.079  17.558   6.335  1.00 43.52           D
ATOM    325  HE2 LYS A  23      39.081  18.185   8.157  1.00 40.71           D
ATOM    326  HE3 LYS A  23      39.258  18.020   6.558  1.00 41.39           D
ATOM    327  HZ1 LYS A  23      37.950  20.049   7.874  1.00 49.62           D
ATOM    328  HZ2 LYS A  23      39.022  20.220   6.914  1.00 56.65           D
ATOM    329  HZ3 LYS A  23      37.699  19.807   6.461  1.00 46.23           D
ATOM    330  H  ALYS A  23      35.405  17.097  10.653  0.49 23.21           D
ATOM    331  H  BLYS A  23      35.406  17.098  10.652  0.51 23.21           D
ATOM    332  N   LEU A  24      32.717  15.864   9.502  1.00 18.11           N
ATOM    333  CA  LEU A  24      31.484  15.145   9.251  1.00 17.21           C
ATOM    334  C   LEU A  24      30.336  15.720  10.061  1.00 17.12           C
ATOM    335  O   LEU A  24      29.203  15.819   9.551  1.00 18.56           O
ATOM    336  CB  LEU A  24      31.739  13.654   9.511  1.00 19.62           C
ATOM    337  CG  LEU A  24      30.669  12.711   9.043  1.00 21.91           C
ATOM    338  CD1 LEU A  24      30.530  12.621   7.575  1.00 25.70           C
ATOM    339  CD2 LEU A  24      31.005  11.286   9.562  1.00 23.92           C
ATOM    340  H   LEU A  24      33.309  15.427   9.940  1.00 29.01           D
ATOM    341  HA  LEU A  24      31.243  15.231   8.320  1.00 22.97           D
ATOM    342  HB2 LEU A  24      32.530  13.365   9.020  1.00 19.76           D
ATOM    343  HB3 LEU A  24      31.873  13.487  10.462  1.00 18.98           D
ATOM    344  HG  LEU A  24      29.816  13.003   9.400  1.00 20.12           D
ATOM    345 HD11 LEU A  24      30.111  13.425   7.233  1.00 18.09           D
ATOM    346 HD12 LEU A  24      31.421  12.488   7.205  1.00 26.15           D
ATOM    347 HD13 LEU A  24      29.989  11.837   7.367  1.00 20.14           D
ATOM    348 HD21 LEU A  24      30.295  10.711   9.244  1.00 18.58           D
ATOM    349 HD22 LEU A  24      31.889  10.962   9.264  1.00 20.56           D
ATOM    350 HD23 LEU A  24      30.997  11.281  10.529  1.00 21.92           D
ATOM    351  N   VAL A  25      30.590  16.125  11.307  1.00 16.81           N
ATOM    352  CA  VAL A  25      29.519  16.718  12.088  1.00 17.60           C
ATOM    353  C   VAL A  25      29.035  18.022  11.458  1.00 16.94           C
ATOM    354  O   VAL A  25      27.835  18.325  11.476  1.00 18.36           O
ATOM    355  CB  VAL A  25      30.002  16.917  13.526  1.00 18.37           C
ATOM    356  CG1 VAL A  25      29.075  17.791  14.313  1.00 21.32           C
ATOM    357  CG2 VAL A  25      30.151  15.546  14.186  1.00 20.88           C
ATOM    358  H   VAL A  25      31.341  16.085  11.707  1.00 19.36           D
ATOM    359  HA  VAL A  25      28.791  16.105  12.144  1.00 14.87           D
ATOM    360  HB  VAL A  25      30.862  17.372  13.511  1.00 18.08           D
ATOM    361 HG11 VAL A  25      28.181  17.406  14.321  1.00 23.49           D
ATOM    362 HG12 VAL A  25      29.429  17.845  15.221  1.00 21.18           D
ATOM    363 HG13 VAL A  25      29.086  18.688  13.932  1.00 14.16           D
ATOM    364 HG21 VAL A  25      30.652  15.628  15.016  1.00 22.65           D
ATOM    365 HG22 VAL A  25      29.261  15.221  14.365  1.00 18.89           D
ATOM    366 HG23 VAL A  25      30.606  14.955  13.570  1.00 17.54           D
ATOM    367  N   GLN A  26      29.951  18.778  10.874  1.00 18.27           N
ATOM    368  CA  GLN A  26      29.560  20.007  10.165  1.00 19.93           C
ATOM    369  C   GLN A  26      28.630  19.683   9.002  1.00 19.48           C
ATOM    370  O   GLN A  26      27.607  20.356   8.821  1.00 20.10           O
ATOM    371  CB  GLN A  26      30.813  20.758   9.708  1.00 23.13           C
ATOM    372  CG  GLN A  26      30.583  22.036   8.845  1.00 33.73           C
ATOM    373  H   GLN A  26      30.792  18.602  10.831  1.00 21.69           D
ATOM    374  HA  GLN A  26      29.082  20.606  10.762  1.00 18.00           D
ATOM    375  HB2 GLN A  26      31.334  21.007  10.503  1.00 16.10           D
ATOM    376  HB3 GLN A  26      31.364  20.176   9.173  1.00 24.27           D
ATOM    377  HG2 GLN A  26      29.709  22.032   8.434  1.00 22.06           D
ATOM    378  HG3 GLN A  26      30.712  22.835   9.384  1.00 23.83           D
ATOM    379  N   VAL A  27      28.929  18.633   8.248  1.00 17.75           N
ATOM    380  CA  VAL A  27      28.046  18.194   7.166  1.00 18.31           C
ATOM    381  C   VAL A  27      26.669  17.837   7.691  1.00 18.27           C
ATOM    382  O   VAL A  27      25.636  18.233   7.123  1.00 18.88           O
ATOM    383  CB  VAL A  27      28.691  16.995   6.454  1.00 19.71           C
ATOM    384  CG1 VAL A  27      27.783  16.413   5.409  1.00 24.53           C
ATOM    385  CG2 VAL A  27      29.928  17.441   5.787  1.00 24.81           C
ATOM    386  H   VAL A  27      29.644  18.166   8.319  1.00 27.37           D
ATOM    387  HA  VAL A  27      27.934  18.932   6.543  1.00 22.99           D
ATOM    388  HB  VAL A  27      28.875  16.303   7.114  1.00 22.13           D
ATOM    389 HG11 VAL A  27      28.313  15.799   4.872  1.00 22.64           D
ATOM    390 HG12 VAL A  27      27.041  15.946   5.827  1.00 24.49           D
ATOM    391 HG13 VAL A  27      27.467  17.166   4.870  1.00 23.02           D
ATOM    392 HG21 VAL A  27      30.433  18.050   6.354  1.00 27.36           D
ATOM    393 HG22 VAL A  27      30.453  16.654   5.573  1.00 22.15           D
ATOM    394 HG23 VAL A  27      29.654  17.900   4.978  1.00 22.73           D
ATOM    395  N   PHE A  28      26.616  17.108   8.806  1.00 16.95           N
ATOM    396  CA  PHE A  28      25.330  16.731   9.357  1.00 17.30           C
ATOM    397  C   PHE A  28      24.573  17.938   9.886  1.00 17.26           C
ATOM    398  O   PHE A  28      23.342  17.987   9.797  1.00 19.03           O
ATOM    399  CB  PHE A  28      25.468  15.692  10.458  1.00 18.57           C
ATOM    400  CG  PHE A  28      26.038  14.353  10.014  1.00 20.55           C
ATOM    401  CD1 PHE A  28      26.173  14.012   8.706  1.00 22.13           C
ATOM    402  CD2 PHE A  28      26.401  13.423  10.970  1.00 24.02           C
ATOM    403  CE1 PHE A  28      26.694  12.747   8.342  1.00 25.57           C
ATOM    404  CE2 PHE A  28      26.915  12.190  10.609  1.00 24.92           C
ATOM    405  CZ  PHE A  28      27.053  11.867   9.307  1.00 25.41           C
ATOM    406  H   PHE A  28      27.317  16.829   9.247  1.00 21.94           D
ATOM    407  HA  PHE A  28      24.827  16.316   8.650  1.00 21.56           D
ATOM    408  HB2 PHE A  28      26.024  16.069  11.162  1.00 17.76           D
ATOM    409  HB3 PHE A  28      24.567  15.541  10.796  1.00 20.04           D
ATOM    410  HD1 PHE A  28      25.924  14.622   8.048  1.00 20.71           D
ATOM    411  HD2 PHE A  28      26.299  13.639  11.873  1.00 23.19           D
ATOM    412  HE1 PHE A  28      26.797  12.513   7.445  1.00 23.03           D
ATOM    413  HE2 PHE A  28      27.150  11.592  11.280  1.00 27.44           D
ATOM    414  HZ  PHE A  28      27.389  11.041   9.065  1.00 23.79           D
ATOM    415  N   ASN A  29      25.284  18.910  10.464  1.00 17.78           N
ATOM    416  CA  ASN A  29      24.626  20.109  10.976  1.00 17.71           C
ATOM    417  C   ASN A  29      23.992  20.931   9.856  1.00 19.70           C
ATOM    418  O   ASN A  29      22.958  21.564  10.071  1.00 21.62           O
ATOM    419  CB  ASN A  29      25.637  20.999  11.677  1.00 19.32           C
ATOM    420  CG  ASN A  29      25.995  20.516  13.064  1.00 19.30           C
ATOM    421  OD1 ASN A  29      25.252  19.751  13.667  1.00 20.33           O
ATOM    422  ND2 ASN A  29      27.118  21.011  13.591  1.00 21.27           N
ATOM    423  H   ASN A  29      26.137  18.900  10.543  1.00 26.72           D
ATOM    424  HA  ASN A  29      23.937  19.857  11.620  1.00 20.68           D
ATOM    425  HB2 ASN A  29      26.444  21.033  11.145  1.00 23.70           D
ATOM    426  HB3 ASN A  29      25.262  21.895  11.770  1.00 20.06           D
ATOM    427 HD21 ASN A  29      27.440  21.761  13.306  1.00 32.39           D
ATOM    428 HD22 ASN A  29      27.521  20.594  14.229  1.00 29.58           D
ATOM    429  N   GLU A  30      24.616  20.987   8.692  1.00 17.23           N
ATOM    430  CA  GLU A  30      24.136  21.830   7.612  1.00 19.38           C
ATOM    431  C   GLU A  30      23.062  21.163   6.773  1.00 19.59           C
ATOM    432  O   GLU A  30      22.500  21.814   5.882  1.00 23.04           O
ATOM    433  CB  GLU A  30      25.313  22.245   6.755  1.00 20.94           C
ATOM    434  CG  GLU A  30      26.308  23.131   7.505  1.00 26.30           C
ATOM    435  CD  GLU A  30      27.536  23.505   6.700  1.00 29.73           C
ATOM    436  OE1 GLU A  30      27.630  23.173   5.499  1.00 35.81           O
ATOM    437  OE2 GLU A  30      28.416  24.163   7.298  1.00 40.26           O
ATOM    438  H   GLU A  30      25.333  20.572   8.491  1.00 28.56           D
ATOM    439  HA  GLU A  30      23.749  22.627   8.003  1.00 22.22           D
ATOM    440  HB2 GLU A  30      25.778  21.472   6.412  1.00 24.43           D
ATOM    441  HB3 GLU A  30      24.957  22.768   6.025  1.00 27.91           D
ATOM    442  HG2 GLU A  30      25.855  23.952   7.762  1.00 30.08           D
ATOM    443  HG3 GLU A  30      26.613  22.670   8.302  1.00 22.77           D
ATOM    444  N   HIS A  31      22.767  19.894   6.994  1.00 18.31           N
ATOM    445  CA  HIS A  31      21.697  19.187   6.298  1.00 17.82           C
ATOM    446  C   HIS A  31      20.397  19.401   7.037  1.00 20.08           C
ATOM    447  O   HIS A  31      20.227  18.962   8.180  1.00 21.73           O
ATOM    448  CB  HIS A  31      22.104  17.727   6.256  1.00 19.84           C
ATOM    449  CG  HIS A  31      21.060  16.757   5.819  1.00 18.57           C
ATOM    450  ND1 HIS A  31      20.252  16.849   4.702  1.00 22.76           N
ATOM    451  CD2 HIS A  31      20.780  15.573   6.391  1.00 16.83           C
ATOM    452  CE1 HIS A  31      19.498  15.760   4.633  1.00 17.65           C
ATOM    453  NE2 HIS A  31      19.804  14.981   5.651  1.00 21.45           N
ATOM    454  H   HIS A  31      23.219  19.393   7.516  1.00 25.02           D
ATOM    455  HA  HIS A  31      21.605  19.515   5.387  1.00 21.47           D
ATOM    456  HB2 HIS A  31      22.877  17.615   5.671  1.00 20.55           D
ATOM    457  HB3 HIS A  31      22.318  17.465   7.169  1.00 23.19           D
ATOM    458  HD1 HIS A  31      20.239  17.502   4.139  1.00 28.52           D
ATOM    459  HD2 HIS A  31      21.164  15.235   7.144  1.00 24.33           D
ATOM    460  HE1 HIS A  31      18.863  15.574   3.988  1.00 25.19           D
ATOM    461  HE2 HIS A  31      19.446  14.213   5.806  1.00 21.34           D
ATOM    462  N   THR A  32      19.482  20.094   6.397  1.00 22.00           N
ATOM    463  CA  THR A  32      18.194  20.381   6.997  1.00 23.24           C
ATOM    464  C   THR A  32      17.278  19.199   6.758  1.00 22.20           C
ATOM    465  O   THR A  32      17.036  18.816   5.614  1.00 26.62           O
ATOM    466  CB  THR A  32      17.595  21.627   6.359  1.00 31.48           C
ATOM    467  OG1 THR A  32      18.535  22.695   6.449  1.00 35.90           O
ATOM    468  CG2 THR A  32      16.312  22.032   7.089  1.00 39.72           C
ATOM    469  H   THR A  32      19.596  20.412   5.604  1.00 24.99           D
ATOM    470  HA  THR A  32      18.309  20.516   7.946  1.00 28.70           D
ATOM    471  HB  THR A  32      17.409  21.440   5.429  1.00 26.45           D
ATOM    472  HG1 THR A  32      18.753  22.803   7.253  1.00 37.91           D
ATOM    473 HG21 THR A  32      15.582  21.429   6.858  1.00 28.33           D
ATOM    474 HG22 THR A  32      16.463  22.010   8.055  1.00 31.92           D
ATOM    475 HG23 THR A  32      16.065  22.935   6.835  1.00 37.38           D
ATOM    476  N   ILE A  33      16.764  18.637   7.829  1.00 23.44           N
ATOM    477  CA  ILE A  33      15.877  17.485   7.760  1.00 22.34           C
ATOM    478  C   ILE A  33      14.451  17.959   7.994  1.00 23.58           C
ATOM    479  O   ILE A  33      14.152  18.544   9.032  1.00 27.65           O
ATOM    480  CB  ILE A  33      16.310  16.447   8.795  1.00 21.59           C
ATOM    481  CG1 ILE A  33      17.752  16.031   8.510  1.00 20.40           C
ATOM    482  CG2 ILE A  33      15.376  15.243   8.800  1.00 24.12           C
ATOM    483  CD1 ILE A  33      18.390  15.296   9.643  1.00 21.41           C
ATOM    484  H   ILE A  33      16.952  18.884   8.632  1.00 24.25           D
ATOM    485  HA  ILE A  33      15.930  17.084   6.889  1.00 20.79           D
ATOM    486  HB  ILE A  33      16.308  16.862   9.669  1.00 20.77           D
ATOM    487 HG12 ILE A  33      17.778  15.460   7.729  1.00 15.06           D
ATOM    488 HG13 ILE A  33      18.282  16.822   8.342  1.00 22.55           D
ATOM    489 HG21 ILE A  33      14.468  15.522   8.614  1.00 20.84           D
ATOM    490 HG22 ILE A  33      15.674  14.588   8.144  1.00 22.51           D
ATOM    491 HG23 ILE A  33      15.432  14.844   9.685  1.00 25.59           D
ATOM    492 HD11 ILE A  33      19.342  15.201   9.481  1.00 20.29           D
ATOM    493 HD12 ILE A  33      18.232  15.770  10.473  1.00 24.62           D
ATOM    494 HD13 ILE A  33      17.974  14.427   9.669  1.00 19.69           D
ATOM    495  N   SER A  34      13.560  17.676   7.049  1.00 25.61           N
ATOM    496  CA  SER A  34      12.236  18.271   7.108  1.00 28.12           C
ATOM    497  C   SER A  34      11.136  17.323   7.533  1.00 34.67           C
ATOM    498  O   SER A  34      10.005  17.774   7.739  1.00 41.06           O
ATOM    499  CB  SER A  34      11.876  18.962   5.787  1.00 34.71           C
ATOM    500  OG  SER A  34      12.208  18.158   4.669  1.00 39.82           O
ATOM    501  H   SER A  34      13.694  17.166   6.369  1.00 19.06           D
ATOM    502  HA  SER A  34      12.266  18.933   7.806  1.00 23.30           D
ATOM    503  HB2 SER A  34      10.922  19.137   5.794  1.00 28.56           D
ATOM    504  HB3 SER A  34      12.373  19.792   5.730  1.00 36.61           D
ATOM    505  HG  SER A  34      11.856  17.403   4.731  1.00 38.23           D
ATOM    506  N   HIS A  35      11.427  16.047   7.719  1.00 24.65           N
ATOM    507  CA  HIS A  35      10.424  15.095   8.136  1.00 23.14           C
ATOM    508  C   HIS A  35      10.734  14.586   9.541  1.00 22.36           C
ATOM    509  O   HIS A  35      11.767  14.892  10.134  1.00 24.03           O
ATOM    510  CB  HIS A  35      10.299  13.955   7.127  1.00 23.77           C
ATOM    511  CG  HIS A  35      11.479  13.043   7.080  1.00 23.62           C
ATOM    512  ND1 HIS A  35      12.706  13.437   6.603  1.00 24.66           N
ATOM    513  CD2 HIS A  35      11.595  11.736   7.407  1.00 23.94           C
ATOM    514  CE1 HIS A  35      13.534  12.406   6.647  1.00 25.03           C
ATOM    515  NE2 HIS A  35      12.884  11.369   7.142  1.00 24.33           N
ATOM    516  H   HIS A  35      12.207  15.705   7.631  1.00 29.99           D
ATOM    517  HA  HIS A  35       9.560  15.528   8.159  1.00 27.60           D
ATOM    518  HB2 HIS A  35       9.517  13.414   7.340  1.00 22.21           D
ATOM    519  HB3 HIS A  35      10.202  14.339   6.246  1.00 25.23           D
ATOM    520  HD2 HIS A  35      10.930  11.192   7.753  1.00 22.61           D
ATOM    521  HE1 HIS A  35      14.433  12.424   6.392  1.00 24.81           D
ATOM    522  HE2 HIS A  35      13.215  10.592   7.270  1.00 34.34           D
ATOM    523  N   ASP A  36       9.795  13.835  10.083  1.00 23.64           N
ATOM    524  CA  ASP A  36       9.896  13.307  11.439  1.00 22.49           C
ATOM    525  C   ASP A  36      10.731  12.027  11.397  1.00 21.76           C
ATOM    526  O   ASP A  36      10.286  10.994  10.902  1.00 24.83           O
ATOM    527  CB  ASP A  36       8.503  13.050  12.007  1.00 26.25           C
ATOM    528  CG  ASP A  36       8.533  12.530  13.437  1.00 28.39           C
ATOM    529  OD1 ASP A  36       9.464  12.844  14.198  1.00 28.20           O
ATOM    530  OD2 ASP A  36       7.606  11.777  13.796  1.00 38.17           O
ATOM    531  H   ASP A  36       9.081  13.597   9.670  1.00 34.55           D
ATOM    532  HA  ASP A  36      10.348  13.950  12.014  1.00 21.44           D
ATOM    533  HB2 ASP A  36       8.009  13.884  12.003  1.00 35.65           D
ATOM    534  HB3 ASP A  36       8.050  12.400  11.446  1.00 35.54           D
ATOM    535  N   VAL A  37      11.958  12.118  11.892  1.00 21.05           N
ATOM    536  CA  VAL A  37      12.897  10.999  11.959  1.00 18.90           C
ATOM    537  C   VAL A  37      13.771  11.244  13.175  1.00 18.53           C
ATOM    538  O   VAL A  37      14.102  12.390  13.485  1.00 21.05           O
ATOM    539  CB  VAL A  37      13.731  10.881  10.660  1.00 19.27           C
ATOM    540  CG1 VAL A  37      14.421  12.205  10.308  1.00 20.77           C
ATOM    541  CG2 VAL A  37      14.751   9.748  10.717  1.00 19.26           C
ATOM    542  H   VAL A  37      12.291  12.848  12.204  1.00 33.17           D
ATOM    543  HA  VAL A  37      12.415  10.175  12.078  1.00 17.60           D
ATOM    544  HB  VAL A  37      13.168  10.657   9.904  1.00 22.83           D
ATOM    545 HG11 VAL A  37      14.610  12.241   9.360  1.00 20.86           D
ATOM    546 HG12 VAL A  37      13.849  12.940  10.560  1.00 17.68           D
ATOM    547 HG13 VAL A  37      15.257  12.270  10.788  1.00 14.91           D
ATOM    548 HG21 VAL A  37      15.488  10.005  11.303  1.00 20.44           D
ATOM    549 HG22 VAL A  37      14.329   8.934  11.039  1.00 15.07           D
ATOM    550 HG23 VAL A  37      15.086   9.613   9.811  1.00 15.79           D
ATOM    551  N   GLN A  38      14.137  10.174  13.884  1.00 17.56           N
ATOM    552  CA  GLN A  38      15.142  10.256  14.923  1.00 16.84           C
ATOM    553  C   GLN A  38      16.468   9.846  14.317  1.00 15.69           C
ATOM    554  O   GLN A  38      16.640   8.685  13.929  1.00 17.90           O
ATOM    555  CB  GLN A  38      14.799   9.347  16.110  1.00 18.07           C
ATOM    556  CG  GLN A  38      15.794   9.416  17.206  1.00 19.66           C
ATOM    557  CD  GLN A  38      15.772  10.743  17.907  1.00 20.84           C
ATOM    558  OE1 GLN A  38      14.851  11.040  18.670  1.00 27.74           O
ATOM    559  NE2 GLN A  38      16.736  11.560  17.644  1.00 21.07           N
ATOM    560  H   GLN A  38      13.825   9.374  13.782  1.00 22.48           D
ATOM    561  HA  GLN A  38      15.191  11.173  15.257  1.00 17.27           D
ATOM    562  HB2 GLN A  38      13.948   9.593  16.496  1.00 19.87           D
ATOM    563  HB3 GLN A  38      14.769   8.419  15.795  1.00 19.03           D
ATOM    564  HG2 GLN A  38      15.594   8.714  17.855  1.00 28.33           D
ATOM    565  HG3 GLN A  38      16.688   9.256  16.861  1.00 21.34           D
ATOM    566 HE21 GLN A  38      17.338  11.333  17.066  1.00 28.70           D
ATOM    567 HE22 GLN A  38      16.792  12.318  18.060  1.00 27.44           D
ATOM    568  N   CYS A  39      17.403  10.758  14.271  1.00 15.59           N
ATOM    569  CA  CYS A  39      18.746  10.418  13.850  1.00 14.82           C
ATOM    570  C   CYS A  39      19.567  10.117  15.082  1.00 14.74           C
ATOM    571  O   CYS A  39      19.413  10.753  16.128  1.00 16.51           O
ATOM    572  CB  CYS A  39      19.382  11.543  13.042  1.00 15.96           C
ATOM    573  SG  CYS A  39      18.455  11.892  11.537  1.00 18.80           S
ATOM    574  H   CYS A  39      17.285  11.588  14.450  1.00 31.47           D
ATOM    575  HA  CYS A  39      18.715   9.634  13.285  1.00 19.31           D
ATOM    576  HB2 CYS A  39      19.476  12.340  13.599  1.00 14.08           D
ATOM    577  HB3 CYS A  39      20.266  11.248  12.748  1.00 14.18           D
ATOM    578  HG  CYS A  39      18.721  10.981  10.805  1.00 24.33           D
ATOM    579  N   VAL A  40      20.487   9.172  14.969  1.00 15.21           N
ATOM    580  CA  VAL A  40      21.326   8.734  16.080  1.00 14.80           C
ATOM    581  C   VAL A  40      22.748   8.658  15.555  1.00 14.98           C
ATOM    582  O   VAL A  40      22.970   8.127  14.458  1.00 17.37           O
ATOM    583  CB  VAL A  40      20.894   7.338  16.572  1.00 16.20           C
ATOM    584  CG1 VAL A  40      21.737   6.882  17.743  1.00 18.80           C
ATOM    585  CG2 VAL A  40      19.439   7.331  16.995  1.00 19.24           C
ATOM    586  H   VAL A  40      20.655   8.778  14.223  1.00 20.30           D
ATOM    587  HA  VAL A  40      21.262   9.356  16.822  1.00 12.78           D
ATOM    588  HB  VAL A  40      21.011   6.718  15.841  1.00 23.59           D
ATOM    589 HG11 VAL A  40      22.669   7.032  17.567  1.00 14.76           D
ATOM    590 HG12 VAL A  40      21.489   7.384  18.530  1.00 17.68           D
ATOM    591 HG13 VAL A  40      21.586   5.938  17.901  1.00 15.73           D
ATOM    592 HG21 VAL A  40      19.239   8.096  17.577  1.00 22.23           D
ATOM    593 HG22 VAL A  40      18.880   7.322  16.198  1.00 21.08           D
ATOM    594 HG23 VAL A  40      19.272   6.538  17.545  1.00 19.39           D
ATOM    595  N   VAL A  41      23.721   9.165  16.306  1.00 14.91           N
ATOM    596  CA  VAL A  41      25.116   8.946  15.973  1.00 14.27           C
ATOM    597  C   VAL A  41      25.771   8.289  17.166  1.00 13.87           C
ATOM    598  O   VAL A  41      25.610   8.738  18.304  1.00 14.05           O
ATOM    599  CB  VAL A  41      25.821  10.265  15.602  1.00 16.70           C
ATOM    600  CG1 VAL A  41      25.677  11.290  16.638  1.00 23.05           C
ATOM    601  CG2 VAL A  41      27.254  10.039  15.331  1.00 22.05           C
ATOM    602  H   VAL A  41      23.605   9.643  17.012  1.00 21.76           D
ATOM    603  HA  VAL A  41      25.179   8.327  15.218  1.00 17.82           D
ATOM    604  HB  VAL A  41      25.446  10.647  14.764  1.00 16.17           D
ATOM    605 HG11 VAL A  41      26.089  12.110  16.328  1.00 22.90           D
ATOM    606 HG12 VAL A  41      24.728  11.417  16.809  1.00 19.65           D
ATOM    607 HG13 VAL A  41      26.131  10.977  17.443  1.00 22.08           D
ATOM    608 HG21 VAL A  41      27.624  10.900  15.113  1.00 21.77           D
ATOM    609 HG22 VAL A  41      27.718   9.709  16.111  1.00 19.61           D
ATOM    610 HG23 VAL A  41      27.310   9.432  14.581  1.00 16.02           D
ATOM    611  N   ALA A  42      26.537   7.239  16.903  1.00 13.50           N
ATOM    612  CA  ALA A  42      27.220   6.459  17.930  1.00 13.54           C
ATOM    613  C   ALA A  42      28.719   6.526  17.683  1.00 13.91           C
ATOM    614  O   ALA A  42      29.288   5.691  16.954  1.00 14.47           O
ATOM    615  CB  ALA A  42      26.732   5.022  17.921  1.00 15.66           C
ATOM    616  H   ALA A  42      26.687   6.972  16.094  1.00 19.91           D
ATOM    617  HA  ALA A  42      27.008   6.834  18.786  1.00 13.98           D
ATOM    618  HB1 ALA A  42      25.756   5.013  18.006  1.00 15.21           D
ATOM    619  HB2 ALA A  42      26.981   4.602  17.073  1.00 19.72           D
ATOM    620  HB3 ALA A  42      27.171   4.544  18.652  1.00 14.98           D
ATOM    621  N   PRO A  43      29.395   7.494  18.279  1.00 13.69           N
ATOM    622  CA  PRO A  43      30.848   7.596  18.185  1.00 14.73           C
ATOM    623  C   PRO A  43      31.526   6.648  19.172  1.00 13.86           C
ATOM    624  O   PRO A  43      30.888   6.101  20.066  1.00 14.83           O
ATOM    625  CB  PRO A  43      31.140   9.061  18.580  1.00 16.00           C
ATOM    626  CG  PRO A  43      29.866   9.661  18.982  1.00 19.80           C
ATOM    627  CD  PRO A  43      28.862   8.580  19.139  1.00 14.88           C
ATOM    628  HA  PRO A  43      31.158   7.420  17.287  1.00 18.76           D
ATOM    629  HB2 PRO A  43      31.694   9.055  19.377  1.00 18.54           D
ATOM    630  HB3 PRO A  43      31.564   9.548  17.849  1.00 21.07           D
ATOM    631  HG2 PRO A  43      30.034  10.104  19.828  1.00 19.42           D
ATOM    632  HG3 PRO A  43      29.564  10.289  18.295  1.00 19.31           D
ATOM    633  HD2 PRO A  43      28.820   8.305  20.072  1.00 17.22           D
ATOM    634  HD3 PRO A  43      28.002   8.935  18.846  1.00 16.77           D
ATOM    635  N   THR A  44      32.825   6.484  19.030  1.00 13.14           N
ATOM    636  CA  THR A  44      33.557   5.809  20.088  1.00 13.36           C
ATOM    637  C   THR A  44      33.453   6.589  21.390  1.00 13.39           C
ATOM    638  O   THR A  44      33.212   7.785  21.416  1.00 14.51           O
ATOM    639  CB  THR A  44      35.056   5.639  19.795  1.00 14.40           C
ATOM    640  OG1 THR A  44      35.778   6.856  20.073  1.00 16.44           O
ATOM    641  CG2 THR A  44      35.367   5.089  18.449  1.00 15.24           C
ATOM    642  H   THR A  44      33.295   6.703  18.351  1.00 21.93           D
ATOM    643  HA  THR A  44      33.138   4.930  20.196  1.00 18.73           D
ATOM    644  HB  THR A  44      35.400   5.015  20.463  1.00 16.81           D
ATOM    645  HG1 THR A  44      36.095   7.188  19.373  1.00 21.46           D
ATOM    646 HG21 THR A  44      36.257   4.720  18.449  1.00 18.92           D
ATOM    647 HG22 THR A  44      34.727   4.399  18.211  1.00 18.14           D
ATOM    648 HG23 THR A  44      35.329   5.791  17.789  1.00 16.50           D
ATOM    649  N   PHE A  45      33.721   5.918  22.503  1.00 13.78           N
ATOM    650  CA  PHE A  45      33.568   6.556  23.812  1.00 13.61           C
ATOM    651  C   PHE A  45      34.371   7.833  23.904  1.00 14.13           C
ATOM    652  O   PHE A  45      33.907   8.812  24.507  1.00 15.57           O
ATOM    653  CB  PHE A  45      34.034   5.652  24.941  1.00 14.57           C
ATOM    654  CG  PHE A  45      33.180   4.419  25.178  1.00 14.54           C
ATOM    655  CD1 PHE A  45      33.775   3.179  25.159  1.00 16.86           C
ATOM    656  CD2 PHE A  45      31.838   4.513  25.469  1.00 15.58           C
ATOM    657  CE1 PHE A  45      33.041   2.054  25.417  1.00 17.87           C
ATOM    658  CE2 PHE A  45      31.098   3.374  25.729  1.00 16.79           C
ATOM    659  CZ  PHE A  45      31.723   2.149  25.707  1.00 17.77           C
ATOM    660  H   PHE A  45      33.951   5.098  22.525  1.00 16.50           D
ATOM    661  HA  PHE A  45      32.630   6.785  23.978  1.00 14.14           D
ATOM    662  HB2 PHE A  45      34.948   5.368  24.750  1.00 17.99           D
ATOM    663  HB3 PHE A  45      34.029   6.205  25.745  1.00 15.91           D
ATOM    664  HD1 PHE A  45      34.692   3.125  24.974  1.00 12.14           D
ATOM    665  HD2 PHE A  45      31.432   5.350  25.506  1.00 18.55           D
ATOM    666  HE1 PHE A  45      33.434   1.208  25.389  1.00 19.62           D
ATOM    667  HE2 PHE A  45      30.189   3.442  25.923  1.00 19.12           D
ATOM    668  HZ  PHE A  45      31.253   1.356  25.860  1.00 19.03           D
ATOM    669  N   VAL A  46      35.618   7.824  23.424  1.00 14.40           N
ATOM    670  CA  VAL A  46      36.479   8.983  23.620  1.00 14.63           C
ATOM    671  C   VAL A  46      36.059  10.166  22.792  1.00 15.10           C
ATOM    672  O   VAL A  46      36.465  11.291  23.104  1.00 17.46           O
ATOM    673  CB  VAL A  46      37.969   8.704  23.361  1.00 16.46           C
ATOM    674  CG1 VAL A  46      38.512   7.733  24.264  1.00 22.03           C
ATOM    675  CG2 VAL A  46      38.273   8.333  21.956  1.00 17.86           C
ATOM    676  H   VAL A  46      35.969   7.176  22.963  1.00 19.31           D
ATOM    677  HA  VAL A  46      36.359   9.271  24.533  1.00 11.63           D
ATOM    678  HB  VAL A  46      38.471   9.523  23.565  1.00 23.65           D
ATOM    679 HG11 VAL A  46      39.481   7.790  24.183  1.00 25.55           D
ATOM    680 HG12 VAL A  46      38.223   7.988  25.158  1.00 28.23           D
ATOM    681 HG13 VAL A  46      38.182   6.856  24.001  1.00 23.63           D
ATOM    682 HG21 VAL A  46      37.626   7.670  21.672  1.00 19.96           D
ATOM    683 HG22 VAL A  46      38.200   9.117  21.390  1.00 18.54           D
ATOM    684 HG23 VAL A  46      39.172   7.960  21.950  1.00 16.98           D
ATOM    685  N   HIS A  47      35.252   9.958  21.757  1.00 14.27           N
ATOM    686  CA  HIS A  47      34.758  11.022  20.904  1.00 14.87           C
ATOM    687  C   HIS A  47      33.403  11.529  21.317  1.00 15.04           C
ATOM    688  O   HIS A  47      32.933  12.497  20.728  1.00 16.38           O
ATOM    689  CB  HIS A  47      34.687  10.550  19.465  1.00 15.43           C
ATOM    690  CG  HIS A  47      36.006  10.238  18.882  1.00 15.60           C
ATOM    691  ND1 HIS A  47      36.212   9.132  18.091  1.00 17.27           N
ATOM    692  CD2 HIS A  47      37.183  10.889  18.955  1.00 16.69           C
ATOM    693  CE1 HIS A  47      37.471   9.128  17.695  1.00 17.60           C
ATOM    694  NE2 HIS A  47      38.079  10.186  18.200  1.00 17.11           N
ATOM    695  H   HIS A  47      34.975   9.177  21.514  1.00 15.25           D
ATOM    696  HA  HIS A  47      35.377  11.769  20.947  1.00 18.03           D
ATOM    697  HB2 HIS A  47      34.158   9.729  19.409  1.00 16.47           D
ATOM    698  HB3 HIS A  47      34.252  11.250  18.949  1.00 16.38           D
ATOM    699  HD2 HIS A  47      37.345  11.683  19.424  1.00 12.93           D
ATOM    700  HE1 HIS A  47      37.870   8.483  17.160  1.00 15.36           D
ATOM    701  HE2 HIS A  47      38.907  10.403  18.111  1.00 20.85           D
ATOM    702  N   ILE A  48      32.741  10.926  22.305  1.00 15.96           N
ATOM    703  CA  ILE A  48      31.430  11.422  22.713  1.00 15.96           C
ATOM    704  C   ILE A  48      31.475  12.893  23.114  1.00 15.40           C
ATOM    705  O   ILE A  48      30.623  13.662  22.652  1.00 16.20           O
ATOM    706  CB  ILE A  48      30.800  10.493  23.764  1.00 16.42           C
ATOM    707  CG1 ILE A  48      30.293   9.207  23.101  1.00 18.05           C
ATOM    708  CG2 ILE A  48      29.714  11.243  24.529  1.00 19.09           C
ATOM    709  CD1 ILE A  48      29.828   8.128  24.071  1.00 19.94           C
ATOM    710  H   ILE A  48      33.031  10.259  22.772  1.00 18.23           D
ATOM    711  HA  ILE A  48      30.886  11.398  21.912  1.00 15.38           D
ATOM    712  HB  ILE A  48      31.458  10.250  24.414  1.00 14.91           D
ATOM    713 HG12 ILE A  48      29.555   9.379  22.507  1.00 17.27           D
ATOM    714 HG13 ILE A  48      31.037   8.868  22.591  1.00 19.19           D
ATOM    715 HG21 ILE A  48      29.005  11.502  23.917  1.00 20.46           D
ATOM    716 HG22 ILE A  48      29.357  10.702  25.259  1.00 26.45           D
ATOM    717 HG23 ILE A  48      30.097  12.045  24.932  1.00 23.60           D
ATOM    718 HD11 ILE A  48      30.551   7.963  24.704  1.00 17.13           D
ATOM    719 HD12 ILE A  48      29.021   8.452  24.530  1.00 17.86           D
ATOM    720 HD13 ILE A  48      29.621   7.319  23.569  1.00 16.65           D
ATOM    721  N   PRO A  49      32.417  13.350  23.927  1.00 15.63           N
ATOM    722  CA  PRO A  49      32.401  14.787  24.330  1.00 16.14           C
ATOM    723  C   PRO A  49      32.579  15.720  23.158  1.00 17.09           C
ATOM    724  O   PRO A  49      31.934  16.766  23.106  1.00 18.33           O
ATOM    725  CB  PRO A  49      33.540  14.880  25.365  1.00 17.77           C
ATOM    726  CG  PRO A  49      33.555  13.485  25.969  1.00 19.26           C
ATOM    727  CD  PRO A  49      33.341  12.576  24.781  1.00 16.52           C
ATOM    728  HA  PRO A  49      31.564  15.010  24.752  1.00 11.58           D
ATOM    729  HB2 PRO A  49      34.372  15.062  24.908  1.00 17.04           D
ATOM    730  HB3 PRO A  49      33.397  15.598  26.008  1.00 21.45           D
ATOM    731  HG2 PRO A  49      34.396  13.333  26.428  1.00 18.56           D
ATOM    732  HG3 PRO A  49      32.818  13.379  26.576  1.00 15.10           D
ATOM    733  HD2 PRO A  49      34.163  12.395  24.299  1.00 14.14           D
ATOM    734  HD3 PRO A  49      32.912  11.760  25.063  1.00 13.93           D
ATOM    735  N   LEU A  50      33.415  15.369  22.207  1.00 16.72           N
ATOM    736  CA  LEU A  50      33.585  16.190  21.007  1.00 17.65           C
ATOM    737  C   LEU A  50      32.296  16.291  20.229  1.00 16.95           C
ATOM    738  O   LEU A  50      31.891  17.387  19.820  1.00 18.45           O
ATOM    739  CB  LEU A  50      34.689  15.606  20.144  1.00 19.06           C
ATOM    740  CG  LEU A  50      34.948  16.222  18.761  1.00 22.38           C
ATOM    741  CD1 LEU A  50      35.323  17.663  18.824  1.00 30.31           C
ATOM    742  CD2 LEU A  50      36.042  15.417  18.027  1.00 27.45           C
ATOM    743  H   LEU A  50      33.894  14.661  22.213  1.00 26.28           D
ATOM    744  HA  LEU A  50      33.823  17.103  21.242  1.00 18.03           D
ATOM    745  HB2 LEU A  50      35.518  15.668  20.649  1.00 20.62           D
ATOM    746  HB3 LEU A  50      34.445  14.677  20.023  1.00 19.07           D
ATOM    747  HG  LEU A  50      34.126  16.160  18.236  1.00 22.41           D
ATOM    748 HD11 LEU A  50      36.222  17.749  19.181  1.00 31.64           D
ATOM    749 HD12 LEU A  50      35.301  17.988  17.909  1.00 29.29           D
ATOM    750 HD13 LEU A  50      34.681  18.161  19.361  1.00 26.04           D
ATOM    751 HD21 LEU A  50      36.898  15.552  18.471  1.00 29.97           D
ATOM    752 HD22 LEU A  50      35.811  14.472  18.059  1.00 26.73           D
ATOM    753 HD23 LEU A  50      36.103  15.724  17.108  1.00 33.38           D
ATOM    754  N   VAL A  51      31.620  15.173  20.017  1.00 16.09           N
ATOM    755  CA  VAL A  51      30.381  15.206  19.262  1.00 15.50           C
ATOM    756  C   VAL A  51      29.305  15.976  20.019  1.00 16.89           C
ATOM    757  O   VAL A  51      28.540  16.749  19.424  1.00 18.28           O
ATOM    758  CB  VAL A  51      29.968  13.773  18.885  1.00 17.33           C
ATOM    759  CG1 VAL A  51      28.638  13.796  18.186  1.00 18.80           C
ATOM    760  CG2 VAL A  51      31.071  13.141  18.008  1.00 16.97           C
ATOM    761  H   VAL A  51      31.871  14.387  20.274  1.00 18.95           D
ATOM    762  HA  VAL A  51      30.585  15.683  18.436  1.00 16.25           D
ATOM    763  HB  VAL A  51      29.876  13.238  19.699  1.00 16.57           D
ATOM    764 HG11 VAL A  51      28.791  14.205  17.315  1.00 15.30           D
ATOM    765 HG12 VAL A  51      28.313  12.876  18.108  1.00 18.98           D
ATOM    766 HG13 VAL A  51      28.005  14.337  18.686  1.00 14.62           D
ATOM    767 HG21 VAL A  51      31.937  13.173  18.448  1.00 17.59           D
ATOM    768 HG22 VAL A  51      30.859  12.226  17.806  1.00 18.21           D
ATOM    769 HG23 VAL A  51      31.126  13.654  17.194  1.00 23.73           D
ATOM    770  N   GLN A  52      29.245  15.828  21.346  1.00 16.72           N
ATOM    771  CA  GLN A  52      28.302  16.610  22.139  1.00 17.68           C
ATOM    772  C   GLN A  52      28.532  18.102  21.957  1.00 18.75           C
ATOM    773  O   GLN A  52      27.568  18.885  21.928  1.00 21.50           O
ATOM    774  CB  GLN A  52      28.426  16.267  23.620  1.00 19.45           C
ATOM    775  CG  GLN A  52      27.954  14.885  23.956  1.00 20.04           C
ATOM    776  CD  GLN A  52      28.121  14.557  25.431  1.00 22.41           C
ATOM    777  OE1 GLN A  52      29.193  14.737  25.988  1.00 24.90           O
ATOM    778  NE2 GLN A  52      27.066  14.074  26.054  1.00 22.52           N
ATOM    779  H   GLN A  52      29.732  15.296  21.805  1.00 30.29           D
ATOM    780  HA  GLN A  52      27.392  16.391  21.853  1.00 18.37           D
ATOM    781  HB2 GLN A  52      29.342  16.414  23.917  1.00 20.28           D
ATOM    782  HB3 GLN A  52      27.848  16.884  24.103  1.00 22.33           D
ATOM    783  HG2 GLN A  52      27.036  14.709  23.673  1.00 13.20           D
ATOM    784  HG3 GLN A  52      28.536  14.274  23.481  1.00 26.11           D
ATOM    785 HE21 GLN A  52      26.367  13.853  25.599  1.00 33.44           D
ATOM    786 HE22 GLN A  52      27.082  13.970  26.913  1.00 39.37           D
ATOM    787  N   ALA A  53      29.776  18.514  21.850  1.00 19.02           N
ATOM    788  CA  ALA A  53      30.110  19.921  21.745  1.00 20.59           C
ATOM    789  C   ALA A  53      29.788  20.474  20.370  1.00 21.75           C
ATOM    790  O   ALA A  53      29.466  21.659  20.240  1.00 25.89           O
ATOM    791  CB  ALA A  53      31.590  20.109  21.974  1.00 23.71           C
ATOM    792  H   ALA A  53      30.465  18.003  21.798  1.00 30.34           D
ATOM    793  HA  ALA A  53      29.621  20.406  22.420  1.00 31.32           D
ATOM    794  HB1 ALA A  53      31.819  20.999  21.675  1.00 27.43           D
ATOM    795  HB2 ALA A  53      31.771  20.003  22.916  1.00 23.38           D
ATOM    796  HB3 ALA A  53      32.065  19.451  21.436  1.00 24.99           D
ATOM    797  N   LYS A  54      29.892  19.669  19.333  1.00 18.44           N
ATOM    798  CA  LYS A  54      29.810  20.190  17.983  1.00 18.67           C
ATOM    799  C   LYS A  54      28.486  19.911  17.280  1.00 19.23           C
ATOM    800  O   LYS A  54      28.138  20.635  16.331  1.00 21.10           O
ATOM    801  CB  LYS A  54      30.936  19.618  17.140  1.00 21.02           C
ATOM    802  CG  LYS A  54      32.314  19.915  17.607  1.00 27.77           C
ATOM    803  CD  LYS A  54      32.634  21.356  17.490  1.00 38.16           C
ATOM    804  CE  LYS A  54      34.029  21.577  18.006  1.00 46.57           C
ATOM    805  NZ  LYS A  54      34.466  22.892  17.559  1.00 56.13           N
ATOM    806  H   LYS A  54      30.031  18.830  19.388  1.00 27.78           D
ATOM    807  HA  LYS A  54      29.927  21.145  18.036  1.00 24.71           D
ATOM    808  HB2 LYS A  54      30.846  18.655  17.160  1.00 25.89           D
ATOM    809  HB3 LYS A  54      30.865  19.926  16.224  1.00 23.70           D
ATOM    810  HG2 LYS A  54      32.391  19.653  18.543  1.00 30.67           D
ATOM    811  HG3 LYS A  54      32.948  19.434  17.043  1.00 22.73           D
ATOM    812  HD2 LYS A  54      32.596  21.644  16.558  1.00 30.48           D
ATOM    813  HD3 LYS A  54      32.013  21.874  18.026  1.00 32.51           D
ATOM    814  HE2 LYS A  54      34.015  21.569  18.979  1.00 39.55           D
ATOM    815  HE3 LYS A  54      34.629  20.894  17.654  1.00 32.80           D
ATOM    816  HZ1 LYS A  54      35.287  23.052  17.860  1.00 56.73           D
ATOM    817  HZ2 LYS A  54      34.459  22.921  16.666  1.00 50.41           D
ATOM    818  HZ3 LYS A  54      33.897  23.505  17.877  1.00 51.48           D
ATOM    819  N   LEU A  55      27.754  18.868  17.660  1.00 19.50           N
ATOM    820  CA  LEU A  55      26.560  18.472  16.934  1.00 19.62           C
ATOM    821  C   LEU A  55      25.414  19.344  17.398  1.00 20.27           C
ATOM    822  O   LEU A  55      25.146  19.437  18.599  1.00 24.96           O
ATOM    823  CB  LEU A  55      26.267  16.994  17.195  1.00 21.43           C
ATOM    824  CG  LEU A  55      25.060  16.338  16.521  1.00 25.34           C
ATOM    825  CD1 LEU A  55      25.170  16.348  15.086  1.00 28.33           C
ATOM    826  CD2 LEU A  55      24.962  14.921  17.042  1.00 29.33           C
ATOM    827  H   LEU A  55      27.923  18.388  18.357  1.00 27.25           D
ATOM    828  HA  LEU A  55      26.727  18.591  15.986  1.00 22.59           D
ATOM    829  HB2 LEU A  55      27.048  16.503  16.893  1.00 14.49           D
ATOM    830  HB3 LEU A  55      26.141  16.888  18.147  1.00 15.88           D
ATOM    831  HG  LEU A  55      24.253  16.813  16.775  1.00 25.56           D
ATOM    832 HD11 LEU A  55      25.818  15.677  14.811  1.00 27.72           D
ATOM    833 HD12 LEU A  55      24.293  16.136  14.733  1.00 25.08           D
ATOM    834 HD13 LEU A  55      25.458  17.237  14.823  1.00 22.70           D
ATOM    835 HD21 LEU A  55      24.819  14.303  16.301  1.00 21.97           D
ATOM    836 HD22 LEU A  55      25.804  14.706  17.471  1.00 29.31           D
ATOM    837 HD23 LEU A  55      24.240  14.875  17.707  1.00 19.98           D
ATOM    838  N   ARG A  56      24.747  19.993  16.460  1.00 20.53           N
ATOM    839  CA  ARG A  56      23.672  20.911  16.770  1.00 22.52           C
ATOM    840  C   ARG A  56      22.365  20.595  16.053  1.00 23.58           C
ATOM    841  O   ARG A  56      21.331  21.168  16.408  1.00 27.96           O
ATOM    842  CB  ARG A  56      24.097  22.353  16.441  1.00 28.47           C
ATOM    843  CG  ARG A  56      25.145  22.917  17.364  1.00 36.33           C
ATOM    844  H   ARG A  56      24.907  19.941  15.618  1.00 30.43           D
ATOM    845  HA  ARG A  56      23.505  20.854  17.723  1.00 25.37           D
ATOM    846  HB2 ARG A  56      24.496  22.371  15.557  1.00 14.90           D
ATOM    847  HB3 ARG A  56      23.309  22.926  16.490  1.00 35.28           D
ATOM    848  HG2 ARG A  56      25.916  22.334  17.312  1.00 29.28           D
ATOM    849  HG3 ARG A  56      25.379  23.818  17.065  1.00 27.98           D
ATOM    850  N   ASN A  57      22.366  19.704  15.088  1.00 19.65           N
ATOM    851  CA  ASN A  57      21.170  19.394  14.343  1.00 18.46           C
ATOM    852  C   ASN A  57      20.125  18.831  15.289  1.00 19.09           C
ATOM    853  O   ASN A  57      20.386  17.816  15.958  1.00 19.90           O
ATOM    854  CB  ASN A  57      21.500  18.362  13.272  1.00 18.92           C
ATOM    855  CG  ASN A  57      20.374  18.187  12.300  1.00 18.56           C
ATOM    856  OD1 ASN A  57      19.223  17.975  12.679  1.00 20.47           O
ATOM    857  ND2 ASN A  57      20.698  18.280  11.019  1.00 20.57           N
ATOM    858  H   ASN A  57      23.065  19.306  14.805  1.00 25.54           D
ATOM    859  HA  ASN A  57      20.835  20.200  13.928  1.00 23.95           D
ATOM    860  HB2 ASN A  57      22.288  18.635  12.782  1.00 21.81           D
ATOM    861  HB3 ASN A  57      21.671  17.514  13.693  1.00 18.85           D
ATOM    862 HD21 ASN A  57      20.110  18.102  10.404  1.00 32.66           D
ATOM    863 HD22 ASN A  57      21.499  18.522  10.809  1.00 32.50           D
ATOM    864  N   PRO A  58      18.938  19.417  15.377  1.00 20.26           N
ATOM    865  CA  PRO A  58      18.026  19.010  16.447  1.00 21.08           C
ATOM    866  C   PRO A  58      17.397  17.656  16.249  1.00 20.33           C
ATOM    867  O   PRO A  58      16.754  17.154  17.186  1.00 22.46           O
ATOM    868  CB  PRO A  58      16.991  20.137  16.482  1.00 28.07           C
ATOM    869  CG  PRO A  58      17.030  20.711  15.105  1.00 34.32           C
ATOM    870  CD  PRO A  58      18.469  20.614  14.659  1.00 21.61           C
ATOM    871  HA  PRO A  58      18.538  19.006  17.275  1.00 17.59           D
ATOM    872  HB2 PRO A  58      16.130  19.766  16.736  1.00 20.60           D
ATOM    873  HB3 PRO A  58      17.294  20.778  17.145  1.00 27.67           D
ATOM    874  HG2 PRO A  58      16.472  20.162  14.539  1.00 27.18           D
ATOM    875  HG3 PRO A  58      16.732  21.638  15.113  1.00 29.10           D
ATOM    876  HD2 PRO A  58      18.554  20.444  13.709  1.00 25.76           D
ATOM    877  HD3 PRO A  58      18.984  21.390  14.948  1.00 18.80           D
ATOM    878  N   LYS A  59      17.579  17.022  15.102  1.00 19.44           N
ATOM    879  CA  LYS A  59      17.027  15.709  14.909  1.00 18.34           C
ATOM    880  C   LYS A  59      17.924  14.599  15.430  1.00 17.43           C
ATOM    881  O   LYS A  59      17.534  13.432  15.323  1.00 19.48           O
ATOM    882  CB  LYS A  59      16.768  15.426  13.424  1.00 21.40           C
ATOM    883  CG  LYS A  59      15.849  16.381  12.717  1.00 26.31           C
ATOM    884  CD  LYS A  59      14.436  16.052  12.980  1.00 27.68           C
ATOM    885  CE  LYS A  59      13.581  16.971  12.127  1.00 31.05           C
ATOM    886  NZ  LYS A  59      12.199  16.848  12.498  1.00 37.80           N
ATOM    887  H   LYS A  59      18.045  17.303  14.437  1.00 23.60           D
ATOM    888  HA  LYS A  59      16.185  15.647  15.388  1.00 20.48           D
ATOM    889  HB2 LYS A  59      17.636  15.402  12.978  1.00 24.94           D
ATOM    890  HB3 LYS A  59      16.321  14.554  13.363  1.00 17.46           D
ATOM    891  HG2 LYS A  59      15.987  17.275  13.046  1.00 25.40           D
ATOM    892  HG3 LYS A  59      15.996  16.326  11.757  1.00 23.84           D
ATOM    893  HD2 LYS A  59      14.258  15.138  12.710  1.00 28.80           D
ATOM    894  HD3 LYS A  59      14.250  16.166  13.924  1.00 25.97           D
ATOM    895  HE2 LYS A  59      13.847  17.900  12.236  1.00 30.97           D
ATOM    896  HE3 LYS A  59      13.678  16.700  11.198  1.00 29.27           D
ATOM    897  HZ1 LYS A  59      11.950  15.995  12.424  1.00 42.39           D
ATOM    898  HZ2 LYS A  59      12.098  17.108  13.345  1.00 41.87           D
ATOM    899  HZ3 LYS A  59      11.704  17.355  11.956  1.00 44.65           D
ATOM    900  N   TYR A  60      19.077  14.914  15.980  1.00 16.70           N
ATOM    901  CA  TYR A  60      20.047  13.900  16.372  1.00 15.69           C
ATOM    902  C   TYR A  60      20.140  13.751  17.877  1.00 16.82           C
ATOM    903  O   TYR A  60      20.013  14.726  18.650  1.00 18.68           O
ATOM    904  CB  TYR A  60      21.428  14.280  15.907  1.00 17.28           C
ATOM    905  CG  TYR A  60      21.758  14.029  14.471  1.00 17.05           C
ATOM    906  CD1 TYR A  60      22.622  13.027  14.117  1.00 17.72           C
ATOM    907  CD2 TYR A  60      21.246  14.811  13.467  1.00 18.48           C
ATOM    908  CE1 TYR A  60      22.955  12.816  12.813  1.00 17.86           C
ATOM    909  CE2 TYR A  60      21.571  14.583  12.142  1.00 18.28           C
ATOM    910  CZ  TYR A  60      22.434  13.592  11.833  1.00 17.53           C
ATOM    911  OH  TYR A  60      22.818  13.346  10.524  1.00 19.00           O
ATOM    912  H   TYR A  60      19.341  15.710  16.139  1.00 26.07           D
ATOM    913  HA  TYR A  60      19.801  13.036  15.994  1.00 16.61           D
ATOM    914  HB2 TYR A  60      21.555  15.222  16.072  1.00 21.41           D
ATOM    915  HB3 TYR A  60      22.082  13.755  16.427  1.00 14.96           D
ATOM    916  HD1 TYR A  60      23.011  12.487  14.773  1.00 23.67           D
ATOM    917  HD2 TYR A  60      20.657  15.483  13.703  1.00 17.42           D
ATOM    918  HE1 TYR A  60      23.551  12.140  12.593  1.00 20.17           D
ATOM    919  HE2 TYR A  60      21.233  15.116  11.469  1.00 19.31           D
ATOM    920  HH  TYR A  60      23.653  13.228  10.500  1.00 22.43           D
ATOM    921  N   VAL A  61      20.398  12.515  18.289  1.00 15.97           N
ATOM    922  CA  VAL A  61      20.827  12.169  19.627  1.00 15.71           C
ATOM    923  C   VAL A  61      22.119  11.379  19.500  1.00 14.78           C
ATOM    924  O   VAL A  61      22.425  10.821  18.433  1.00 16.33           O
ATOM    925  CB  VAL A  61      19.779  11.347  20.415  1.00 17.67           C
ATOM    926  CG1 VAL A  61      18.576  12.175  20.728  1.00 24.34           C
ATOM    927  CG2 VAL A  61      19.444  10.065  19.709  1.00 19.14           C
ATOM    928  H   VAL A  61      20.346  11.826  17.772  1.00 20.50           D
ATOM    929  HA  VAL A  61      21.053  12.984  20.094  1.00 16.73           D
ATOM    930  HB  VAL A  61      20.144  11.128  21.300  1.00 18.56           D
ATOM    931 HG11 VAL A  61      18.866  13.031  21.052  1.00 15.40           D
ATOM    932 HG12 VAL A  61      18.055  12.298  19.920  1.00 22.82           D
ATOM    933 HG13 VAL A  61      18.061  11.715  21.415  1.00 24.42           D
ATOM    934 HG21 VAL A  61      18.647   9.689  20.095  1.00 17.27           D
ATOM    935 HG22 VAL A  61      19.259  10.271  18.785  1.00 17.84           D
ATOM    936 HG23 VAL A  61      20.204   9.465  19.769  1.00 15.06           D
ATOM    937  N   ILE A  62      22.861  11.296  20.592  1.00 15.18           N
ATOM    938  CA  ILE A  62      24.119  10.563  20.644  1.00 14.82           C
ATOM    939  C   ILE A  62      23.889   9.253  21.376  1.00 14.08           C
ATOM    940  O   ILE A  62      23.218   9.215  22.422  1.00 17.38           O
ATOM    941  CB  ILE A  62      25.189  11.409  21.343  1.00 16.37           C
ATOM    942  CG1 ILE A  62      25.451  12.670  20.523  1.00 20.57           C
ATOM    943  CG2 ILE A  62      26.498  10.624  21.513  1.00 20.04           C
ATOM    944  CD1 ILE A  62      26.216  13.690  21.208  1.00 25.11           C
ATOM    945  H   ILE A  62      22.649  11.659  21.341  1.00 26.09           D
ATOM    946  HA  ILE A  62      24.430  10.366  19.742  1.00 13.08           D
ATOM    947  HB  ILE A  62      24.882  11.650  22.225  1.00 16.74           D
ATOM    948 HG12 ILE A  62      25.980  12.434  19.739  1.00 22.41           D
ATOM    949 HG13 ILE A  62      24.605  13.058  20.258  1.00 23.10           D
ATOM    950 HG21 ILE A  62      26.838  10.385  20.628  1.00 17.12           D
ATOM    951 HG22 ILE A  62      27.143  11.217  21.925  1.00 27.71           D
ATOM    952 HG23 ILE A  62      26.372   9.814  22.068  1.00 13.17           D
ATOM    953 HD11 ILE A  62      27.154  13.405  21.275  1.00 21.75           D
ATOM    954 HD12 ILE A  62      26.126  14.495  20.669  1.00 19.57           D
ATOM    955 HD13 ILE A  62      25.832  13.795  22.092  1.00 23.59           D
ATOM    956  N   SER A  63      24.472   8.187  20.882  1.00 14.97           N
ATOM    957  CA  SER A  63      24.420   6.869  21.490  1.00 14.02           C
ATOM    958  C   SER A  63      25.802   6.348  21.764  1.00 14.10           C
ATOM    959  O   SER A  63      26.759   6.650  21.051  1.00 15.81           O
ATOM    960  CB  SER A  63      23.717   5.923  20.527  1.00 14.63           C
ATOM    961  OG  SER A  63      23.571   4.593  21.005  1.00 16.18           O
ATOM    962  H   SER A  63      24.954   8.220  20.153  1.00 17.16           D
ATOM    963  HA  SER A  63      23.954   6.926  22.344  1.00 17.92           D
ATOM    964  HB2 SER A  63      22.834   6.265  20.333  1.00 14.63           D
ATOM    965  HB3 SER A  63      24.225   5.907  19.698  1.00 10.86           D
ATOM    966  HG  SER A  63      23.942   4.516  21.762  1.00 21.36           D
ATOM    967  N   ALA A  64      25.924   5.535  22.791  1.00 13.32           N
ATOM    968  CA  ALA A  64      27.118   4.727  22.963  1.00 13.57           C
ATOM    969  C   ALA A  64      27.009   3.442  22.132  1.00 13.08           C
ATOM    970  O   ALA A  64      25.916   3.013  21.780  1.00 14.43           O
ATOM    971  CB  ALA A  64      27.310   4.371  24.422  1.00 14.94           C
ATOM    972  H   ALA A  64      25.313   5.413  23.372  1.00 19.78           D
ATOM    973  HA  ALA A  64      27.885   5.262  22.672  1.00 14.55           D
ATOM    974  HB1 ALA A  64      26.522   3.925  24.737  1.00  8.80           D
ATOM    975  HB2 ALA A  64      28.091   3.805  24.479  1.00 16.07           D
ATOM    976  HB3 ALA A  64      27.493   5.193  24.913  1.00 17.70           D
ATOM    977  N   GLN A  65      28.150   2.834  21.859  1.00 13.21           N
ATOM    978  CA  GLN A  65      28.228   1.590  21.081  1.00 13.15           C
ATOM    979  C   GLN A  65      28.182   0.336  21.936  1.00 13.66           C
ATOM    980  O   GLN A  65      28.077  -0.760  21.384  1.00 15.25           O
ATOM    981  CB  GLN A  65      29.502   1.562  20.261  1.00 13.37           C
ATOM    982  CG  GLN A  65      29.531   2.540  19.088  1.00 13.65           C
ATOM    983  CD  GLN A  65      30.839   2.517  18.374  1.00 13.53           C
ATOM    984  OE1 GLN A  65      31.565   1.523  18.381  1.00 14.77           O
ATOM    985  NE2 GLN A  65      31.157   3.605  17.705  1.00 14.30           N
ATOM    986  H   GLN A  65      28.914   3.125  22.126  1.00 14.12           D
ATOM    987  HA  GLN A  65      27.454   1.530  20.497  1.00 12.31           D
ATOM    988  HB2 GLN A  65      30.232   1.768  20.844  1.00 13.71           D
ATOM    989  HB3 GLN A  65      29.611   0.670  19.911  1.00 15.01           D
ATOM    990  HG2 GLN A  65      28.855   2.316  18.423  1.00 15.57           D
ATOM    991  HG3 GLN A  65      29.384   3.446  19.421  1.00 12.09           D
ATOM    992 HE21 GLN A  65      31.996   3.827  17.625  1.00 14.94           D
ATOM    993 HE22 GLN A  65      30.516   4.105  17.392  1.00 15.26           D
ATOM    994  N   ASN A  66      28.255   0.484  23.237  1.00 13.77           N
ATOM    995  CA  ASN A  66      28.237  -0.612  24.193  1.00 13.88           C
ATOM    996  C   ASN A  66      28.241   0.013  25.578  1.00 13.65           C
ATOM    997  O   ASN A  66      28.532   1.195  25.734  1.00 14.93           O
ATOM    998  CB  ASN A  66      29.489  -1.462  24.028  1.00 14.92           C
ATOM    999  CG  ASN A  66      29.530  -2.666  24.964  1.00 15.30           C
ATOM   1000  OD1 ASN A  66      28.526  -3.357  25.169  1.00 15.86           O
ATOM   1001  ND2 ASN A  66      30.700  -2.880  25.551  1.00 16.58           N
ATOM   1002  H   ASN A  66      28.354   1.266  23.597  1.00 13.03           D
ATOM   1003  HA  ASN A  66      27.440  -1.143  24.087  1.00 18.51           D
ATOM   1004  HB2 ASN A  66      29.542  -1.772  23.107  1.00 13.45           D
ATOM   1005  HB3 ASN A  66      30.258  -0.913  24.249  1.00 13.61           D
ATOM   1006 HD21 ASN A  66      31.410  -2.832  25.069  1.00 24.50           D
ATOM   1007 HD22 ASN A  66      30.754  -2.999  26.401  1.00 22.48           D
ATOM   1008  N   ALA A  67      27.969  -0.801  26.592  1.00 14.10           N
ATOM   1009  CA  ALA A  67      28.149  -0.408  27.979  1.00 14.09           C
ATOM   1010  C   ALA A  67      28.023  -1.653  28.830  1.00 14.38           C
ATOM   1011  O   ALA A  67      27.530  -2.686  28.389  1.00 16.19           O
ATOM   1012  CB  ALA A  67      27.111   0.606  28.412  1.00 16.59           C
ATOM   1013  H   ALA A  67      27.722  -1.632  26.502  1.00 15.91           D
ATOM   1014  HA  ALA A  67      29.029  -0.049  28.146  1.00 14.15           D
ATOM   1015  HB1 ALA A  67      27.161   1.373  27.816  1.00 18.99           D
ATOM   1016  HB2 ALA A  67      26.264   0.147  28.342  1.00 12.16           D
ATOM   1017  HB3 ALA A  67      27.271   0.942  29.320  1.00 11.91           D
ATOM   1018  N   ILE A  68      28.477  -1.542  30.058  1.00 14.09           N
ATOM   1019  CA  ILE A  68      28.164  -2.509  31.109  1.00 14.45           C
ATOM   1020  C   ILE A  68      27.162  -1.883  32.068  1.00 15.22           C
ATOM   1021  O   ILE A  68      27.005  -0.679  32.134  1.00 16.56           O
ATOM   1022  CB  ILE A  68      29.415  -3.063  31.823  1.00 15.43           C
ATOM   1023  CG1 ILE A  68      30.153  -1.965  32.567  1.00 16.90           C
ATOM   1024  CG2 ILE A  68      30.289  -3.765  30.823  1.00 19.08           C
ATOM   1025  CD1 ILE A  68      31.245  -2.491  33.523  1.00 17.88           C
ATOM   1026  H   ILE A  68      28.952  -0.872  30.312  1.00 15.91           D
ATOM   1027  HA  ILE A  68      27.730  -3.266  30.695  1.00 19.32           D
ATOM   1028  HB  ILE A  68      29.128  -3.729  32.471  1.00 21.19           D
ATOM   1029 HG12 ILE A  68      30.586  -1.410  31.896  1.00 16.36           D
ATOM   1030 HG13 ILE A  68      29.534  -1.414  33.068  1.00 14.64           D
ATOM   1031 HG21 ILE A  68      31.122  -4.082  31.232  1.00 21.61           D
ATOM   1032 HG22 ILE A  68      29.757  -4.521  30.513  1.00 19.13           D
ATOM   1033 HG23 ILE A  68      30.480  -3.168  30.076  1.00 26.03           D
ATOM   1034 HD11 ILE A  68      31.846  -3.096  33.057  1.00 20.52           D
ATOM   1035 HD12 ILE A  68      31.727  -1.705  33.830  1.00 17.91           D
ATOM   1036 HD13 ILE A  68      30.842  -2.942  34.279  1.00 18.29           D
ATOM   1037  N   ALA A  69      26.517  -2.711  32.883  1.00 17.02           N
ATOM   1038  CA  ALA A  69      25.362  -2.257  33.651  1.00 17.71           C
ATOM   1039  C   ALA A  69      25.710  -1.417  34.873  1.00 17.74           C
ATOM   1040  O   ALA A  69      24.937  -0.519  35.226  1.00 20.69           O
ATOM   1041  CB  ALA A  69      24.532  -3.462  34.118  1.00 21.73           C
ATOM   1042  H   ALA A  69      26.716  -3.548  32.972  1.00 26.49           D
ATOM   1043  HA  ALA A  69      24.804  -1.703  33.078  1.00 23.50           D
ATOM   1044  HB1 ALA A  69      25.091  -4.092  34.608  1.00 13.78           D
ATOM   1045  HB2 ALA A  69      23.819  -3.112  34.681  1.00 19.80           D
ATOM   1046  HB3 ALA A  69      24.169  -3.893  33.323  1.00 23.23           D
ATOM   1047  N  ALYS A  70      26.824  -1.682  35.544  0.25 17.89           N
ATOM   1048  CA ALYS A  70      27.093  -0.995  36.795  0.25 18.86           C
ATOM   1049  C  ALYS A  70      28.561  -0.626  36.892  0.25 17.99           C
ATOM   1050  O  ALYS A  70      29.437  -1.344  36.404  0.25 19.07           O
ATOM   1051  CB ALYS A  70      26.700  -1.854  38.006  0.25 16.94           C
ATOM   1052  CG ALYS A  70      27.490  -3.158  38.121  0.25 21.34           C
ATOM   1053  H  ALYS A  70      27.425  -2.245  35.302  0.25 19.72           D
ATOM   1054  HA ALYS A  70      26.584  -0.174  36.823  0.25 19.79           D
ATOM   1055  HB2ALYS A  70      26.847  -1.345  38.820  0.25 21.69           D
ATOM   1056  HB3ALYS A  70      25.762  -2.094  37.933  0.25 22.82           D
ATOM   1057  HG2ALYS A  70      28.248  -3.139  37.520  0.25 20.97           D
ATOM   1058  HG3ALYS A  70      27.803  -3.256  39.035  0.25 23.62           D
ATOM   1059  N  BLYS A  70      26.847  -1.681  35.521  0.75 17.55           N
ATOM   1060  CA BLYS A  70      27.162  -1.121  36.824  0.75 17.54           C
ATOM   1061  C  BLYS A  70      28.583  -0.585  36.825  0.75 17.78           C
ATOM   1062  O  BLYS A  70      29.455  -1.151  36.175  0.75 17.61           O
ATOM   1063  CB BLYS A  70      27.095  -2.211  37.936  0.75 25.37           C
ATOM   1064  CG BLYS A  70      25.704  -2.707  38.342  0.75 30.14           C
ATOM   1065  H  BLYS A  70      27.465  -2.189  35.208  0.75 19.76           D
ATOM   1066  HA BLYS A  70      26.555  -0.396  37.013  0.75 20.43           D
ATOM   1067  HB2BLYS A  70      27.578  -2.991  37.616  0.75 19.49           D
ATOM   1068  HB3BLYS A  70      27.542  -1.868  38.733  0.75 20.87           D
ATOM   1069  HG2BLYS A  70      25.124  -1.965  38.581  0.75 23.54           D
ATOM   1070  HG3BLYS A  70      25.328  -3.267  37.649  0.75 22.99           D
ATOM   1071  N   SER A  71      28.805   0.494  37.557  1.00 17.51           N
ATOM   1072  CA  SER A  71      30.153   0.961  37.846  1.00 16.32           C
ATOM   1073  C   SER A  71      30.848   0.028  38.817  1.00 16.99           C
ATOM   1074  O   SER A  71      30.186  -0.720  39.572  1.00 20.08           O
ATOM   1075  CB  SER A  71      30.077   2.363  38.417  1.00 15.95           C
ATOM   1076  OG  SER A  71      29.551   3.225  37.415  1.00 18.67           O
ATOM   1077  H   SER A  71      28.185   0.980  37.898  1.00 26.01           D
ATOM   1078  HA  SER A  71      30.686   0.990  37.039  1.00 16.15           D
ATOM   1079  HB2 SER A  71      29.474   2.345  39.172  1.00 19.74           D
ATOM   1080  HB3 SER A  71      30.950   2.660  38.705  1.00 17.91           D
ATOM   1081  HG  SER A  71      29.334   3.972  37.729  1.00 22.64           D
ATOM   1082  N   GLY A  72      32.156   0.054  38.804  1.00 16.51           N
ATOM   1083  CA  GLY A  72      32.949  -0.671  39.750  1.00 17.14           C
ATOM   1084  C   GLY A  72      34.262  -1.114  39.151  1.00 15.65           C
ATOM   1085  O   GLY A  72      34.837  -0.445  38.278  1.00 16.28           O
ATOM   1086  H   GLY A  72      32.609   0.512  38.251  1.00 27.21           D
ATOM   1087  HA2 GLY A  72      33.178  -0.062  40.469  1.00 14.24           D
ATOM   1088  HA3 GLY A  72      32.450  -1.443  40.073  1.00 22.48           D
ATOM   1089  N   ALA A  73      34.725  -2.255  39.618  1.00 16.46           N
ATOM   1090  CA  ALA A  73      36.078  -2.734  39.332  1.00 15.74           C
ATOM   1091  C   ALA A  73      36.096  -3.525  38.020  1.00 15.27           C
ATOM   1092  O   ALA A  73      36.241  -4.736  37.976  1.00 17.24           O
ATOM   1093  CB  ALA A  73      36.618  -3.523  40.510  1.00 17.92           C
ATOM   1094  H   ALA A  73      34.253  -2.785  40.099  1.00 28.11           D
ATOM   1095  HA  ALA A  73      36.654  -1.971  39.207  1.00 16.18           D
ATOM   1096  HB1 ALA A  73      36.699  -2.925  41.275  1.00 17.11           D
ATOM   1097  HB2 ALA A  73      35.956  -4.228  40.676  1.00 15.91           D
ATOM   1098  HB3 ALA A  73      37.476  -3.909  40.276  1.00 27.02           D
ATOM   1099  N   PHE A  74      35.918  -2.794  36.928  1.00 14.90           N
ATOM   1100  CA  PHE A  74      35.850  -3.353  35.580  1.00 15.34           C
ATOM   1101  C   PHE A  74      36.768  -2.545  34.665  1.00 14.29           C
ATOM   1102  O   PHE A  74      36.304  -1.766  33.823  1.00 16.05           O
ATOM   1103  CB  PHE A  74      34.412  -3.369  35.070  1.00 16.69           C
ATOM   1104  CG  PHE A  74      33.456  -3.989  36.044  1.00 18.30           C
ATOM   1105  CD1 PHE A  74      33.469  -5.351  36.244  1.00 23.37           C
ATOM   1106  CD2 PHE A  74      32.581  -3.226  36.785  1.00 18.38           C
ATOM   1107  CE1 PHE A  74      32.612  -5.937  37.178  1.00 28.43           C
ATOM   1108  CE2 PHE A  74      31.712  -3.815  37.719  1.00 22.01           C
ATOM   1109  CZ  PHE A  74      31.750  -5.167  37.893  1.00 24.50           C
ATOM   1110  H   PHE A  74      35.805  -1.945  36.970  1.00 18.25           D
ATOM   1111  HA  PHE A  74      36.158  -4.278  35.646  1.00 17.57           D
ATOM   1112  HB2 PHE A  74      34.143  -2.464  34.938  1.00 12.07           D
ATOM   1113  HB3 PHE A  74      34.362  -3.868  34.235  1.00 15.57           D
ATOM   1114  HD1 PHE A  74      34.054  -5.884  35.762  1.00 24.27           D
ATOM   1115  HD2 PHE A  74      32.562  -2.297  36.682  1.00 12.93           D
ATOM   1116  HE1 PHE A  74      32.617  -6.854  37.309  1.00 30.39           D
ATOM   1117  HE2 PHE A  74      31.132  -3.282  38.211  1.00 22.58           D
ATOM   1118  HZ  PHE A  74      31.185  -5.579  38.500  1.00 28.10           D
ATOM   1119  N   THR A  75      38.066  -2.714  34.831  1.00 14.61           N
ATOM   1120  CA  THR A  75      39.060  -1.914  34.103  1.00 13.80           C
ATOM   1121  C   THR A  75      38.811  -2.007  32.612  1.00 13.42           C
ATOM   1122  O   THR A  75      38.659  -3.103  32.047  1.00 14.98           O
ATOM   1123  CB  THR A  75      40.463  -2.395  34.471  1.00 13.81           C
ATOM   1124  OG1 THR A  75      40.715  -2.141  35.837  1.00 15.17           O
ATOM   1125  CG2 THR A  75      41.551  -1.707  33.678  1.00 15.72           C
ATOM   1126  H   THR A  75      38.404  -3.282  35.365  1.00 20.54           D
ATOM   1127  HA  THR A  75      39.015  -0.976  34.401  1.00 13.49           D
ATOM   1128  HB  THR A  75      40.497  -3.359  34.357  1.00 15.61           D
ATOM   1129  HG1 THR A  75      40.023  -2.254  36.291  1.00 16.69           D
ATOM   1130 HG21 THR A  75      41.355  -0.758  33.612  1.00 21.19           D
ATOM   1131 HG22 THR A  75      42.400  -1.826  34.132  1.00 17.06           D
ATOM   1132 HG23 THR A  75      41.610  -2.123  32.795  1.00 15.74           D
ATOM   1133  N   GLY A  76      38.730  -0.832  31.988  1.00 13.11           N
ATOM   1134  CA  GLY A  76      38.549  -0.693  30.568  1.00 13.65           C
ATOM   1135  C   GLY A  76      37.132  -0.499  30.112  1.00 13.26           C
ATOM   1136  O   GLY A  76      36.938  -0.086  28.964  1.00 15.17           O
ATOM   1137  H   GLY A  76      38.766  -0.082  32.392  1.00 17.83           D
ATOM   1138  HA2 GLY A  76      39.073   0.051  30.237  1.00 12.00           D
ATOM   1139  HA3 GLY A  76      38.894  -1.497  30.141  1.00 16.31           D
ATOM   1140  N   GLU A  77      36.137  -0.758  30.934  1.00 13.82           N
ATOM   1141  CA  GLU A  77      34.739  -0.703  30.510  1.00 14.18           C
ATOM   1142  C   GLU A  77      34.089   0.610  30.938  1.00 13.89           C
ATOM   1143  O   GLU A  77      34.573   1.298  31.838  1.00 15.56           O
ATOM   1144  CB  GLU A  77      33.969  -1.887  31.115  1.00 15.63           C
ATOM   1145  CG  GLU A  77      34.528  -3.250  30.691  1.00 17.13           C
ATOM   1146  CD  GLU A  77      34.331  -3.541  29.233  1.00 17.22           C
ATOM   1147  OE1 GLU A  77      33.199  -3.351  28.736  1.00 19.25           O
ATOM   1148  OE2 GLU A  77      35.277  -3.969  28.575  1.00 18.59           O
ATOM   1149  H   GLU A  77      36.244  -0.945  31.774  1.00 15.75           D
ATOM   1150  HA  GLU A  77      34.694  -0.781  29.553  1.00 16.70           D
ATOM   1151  HB2 GLU A  77      33.964  -1.820  32.088  1.00 19.60           D
ATOM   1152  HB3 GLU A  77      33.055  -1.841  30.787  1.00 15.40           D
ATOM   1153  HG2 GLU A  77      35.466  -3.340  30.919  1.00 17.85           D
ATOM   1154  HG3 GLU A  77      34.038  -3.921  31.199  1.00 18.20           D
ATOM   1155  N   VAL A  78      32.956   0.935  30.320  1.00 14.19           N
ATOM   1156  CA  VAL A  78      32.178   2.126  30.621  1.00 13.79           C
ATOM   1157  C   VAL A  78      30.782   1.677  31.018  1.00 14.13           C
ATOM   1158  O   VAL A  78      30.147   0.887  30.309  1.00 15.63           O
ATOM   1159  CB  VAL A  78      32.121   3.060  29.410  1.00 14.36           C
ATOM   1160  CG1 VAL A  78      31.269   4.244  29.688  1.00 17.80           C
ATOM   1161  CG2 VAL A  78      33.504   3.507  29.015  1.00 17.09           C
ATOM   1162  H   VAL A  78      32.618   0.444  29.698  1.00 20.63           D
ATOM   1163  HA  VAL A  78      32.586   2.609  31.355  1.00 19.78           D
ATOM   1164  HB  VAL A  78      31.760   2.525  28.674  1.00 14.13           D
ATOM   1165 HG11 VAL A  78      31.243   4.799  28.882  1.00 23.31           D
ATOM   1166 HG12 VAL A  78      30.354   3.990  29.915  1.00 18.75           D
ATOM   1167 HG13 VAL A  78      31.676   4.714  30.429  1.00 13.20           D
ATOM   1168 HG21 VAL A  78      33.425   4.127  28.262  1.00 16.69           D
ATOM   1169 HG22 VAL A  78      33.894   3.968  29.782  1.00 17.99           D
ATOM   1170 HG23 VAL A  78      34.035   2.724  28.762  1.00 17.72           D
ATOM   1171  N   SER A  79      30.277   2.182  32.137  1.00 14.82           N
ATOM   1172  CA  SER A  79      28.986   1.765  32.658  1.00 14.30           C
ATOM   1173  C   SER A  79      27.853   2.682  32.259  1.00 14.34           C
ATOM   1174  O   SER A  79      28.034   3.839  31.903  1.00 15.14           O
ATOM   1175  CB  SER A  79      29.019   1.662  34.168  1.00 15.45           C
ATOM   1176  OG  SER A  79      29.147   2.933  34.686  1.00 15.77           O
ATOM   1177  H   SER A  79      30.685   2.764  32.612  1.00 16.75           D
ATOM   1178  HA  SER A  79      28.784   0.860  32.326  1.00 19.38           D
ATOM   1179  HB2 SER A  79      28.157   1.278  34.447  1.00 16.33           D
ATOM   1180  HB3 SER A  79      29.758   1.085  34.435  1.00 14.98           D
ATOM   1181  HG  SER A  79      29.035   2.880  35.515  1.00 24.53           D
ATOM   1182  N   MET A  80      26.656   2.126  32.384  1.00 15.07           N
ATOM   1183  CA  MET A  80      25.444   2.884  32.109  1.00 15.47           C
ATOM   1184  C   MET A  80      25.289   4.110  33.002  1.00 15.08           C
ATOM   1185  O   MET A  80      24.935   5.173  32.484  1.00 16.34           O
ATOM   1186  CB  MET A  80      24.260   1.909  32.168  1.00 16.69           C
ATOM   1187  CG  MET A  80      24.247   0.995  30.968  1.00 16.76           C
ATOM   1188  SD  MET A  80      23.072  -0.349  31.176  1.00 18.70           S
ATOM   1189  CE  MET A  80      23.691  -1.466  29.947  1.00 21.50           C
ATOM   1190  H   MET A  80      26.526   1.315  32.667  1.00 25.95           D
ATOM   1191  HA  MET A  80      25.511   3.177  31.189  1.00 17.09           D
ATOM   1192  HB2 MET A  80      24.339   1.342  32.957  1.00 15.29           D
ATOM   1193  HB3 MET A  80      23.435   2.430  32.183  1.00 15.00           D
ATOM   1194  HG2 MET A  80      24.002   1.543  30.197  1.00 13.19           D
ATOM   1195  HG3 MET A  80      25.126   0.576  30.840  1.00 16.29           D
ATOM   1196  HE1 MET A  80      24.667  -1.452  29.946  1.00 27.14           D
ATOM   1197  HE2 MET A  80      23.402  -2.343  30.176  1.00 19.50           D
ATOM   1198  HE3 MET A  80      23.335  -1.210  29.088  1.00 26.64           D
ATOM   1199  N   PRO A  81      25.564   4.047  34.305  1.00 15.83           N
ATOM   1200  CA  PRO A  81      25.467   5.271  35.117  1.00 16.39           C
ATOM   1201  C   PRO A  81      26.428   6.344  34.696  1.00 15.24           C
ATOM   1202  O   PRO A  81      26.082   7.526  34.734  1.00 16.87           O
ATOM   1203  CB  PRO A  81      25.745   4.766  36.535  1.00 17.55           C
ATOM   1204  CG  PRO A  81      25.359   3.388  36.526  1.00 19.42           C
ATOM   1205  CD  PRO A  81      25.694   2.865  35.171  1.00 16.06           C
ATOM   1206  HA  PRO A  81      24.570   5.653  35.042  1.00  9.63           D
ATOM   1207  HB2 PRO A  81      26.708   4.819  36.675  1.00 25.85           D
ATOM   1208  HB3 PRO A  81      25.247   5.329  37.152  1.00 20.92           D
ATOM   1209  HG2 PRO A  81      25.839   2.872  37.194  1.00 22.93           D
ATOM   1210  HG3 PRO A  81      24.393   3.355  36.647  1.00 22.44           D
ATOM   1211  HD2 PRO A  81      26.599   2.546  35.152  1.00 22.23           D
ATOM   1212  HD3 PRO A  81      25.081   2.161  34.897  1.00 15.04           D
ATOM   1213  N   ILE A  82      27.620   5.967  34.248  1.00 15.06           N
ATOM   1214  CA  ILE A  82      28.592   6.947  33.789  1.00 14.60           C
ATOM   1215  C   ILE A  82      28.092   7.636  32.525  1.00 14.71           C
ATOM   1216  O   ILE A  82      28.228   8.853  32.364  1.00 15.22           O
ATOM   1217  CB  ILE A  82      29.941   6.238  33.585  1.00 15.51           C
ATOM   1218  CG1 ILE A  82      30.570   6.019  34.928  1.00 17.04           C
ATOM   1219  CG2 ILE A  82      30.904   7.060  32.667  1.00 16.91           C
ATOM   1220  CD1 ILE A  82      31.875   5.189  34.905  1.00 20.55           C
ATOM   1221  H   ILE A  82      27.887   5.153  34.212  1.00 23.36           D
ATOM   1222  HA  ILE A  82      28.744   7.645  34.447  1.00 18.71           D
ATOM   1223  HB  ILE A  82      29.771   5.371  33.177  1.00 17.01           D
ATOM   1224 HG12 ILE A  82      30.751   6.885  35.314  1.00 17.51           D
ATOM   1225 HG13 ILE A  82      29.892   5.549  35.433  1.00 18.23           D
ATOM   1226 HG21 ILE A  82      31.643   6.493  32.409  1.00 20.00           D
ATOM   1227 HG22 ILE A  82      30.479   7.379  31.855  1.00 16.54           D
ATOM   1228 HG23 ILE A  82      31.267   7.826  33.131  1.00 16.06           D
ATOM   1229 HD11 ILE A  82      32.078   4.927  35.820  1.00 18.37           D
ATOM   1230 HD12 ILE A  82      31.754   4.390  34.352  1.00 19.20           D
ATOM   1231 HD13 ILE A  82      32.587   5.745  34.511  1.00 18.18           D
ATOM   1232  N   LEU A  83      27.511   6.866  31.596  1.00 14.29           N
ATOM   1233  CA  LEU A  83      26.960   7.435  30.375  1.00 14.15           C
ATOM   1234  C   LEU A  83      25.817   8.386  30.681  1.00 15.77           C
ATOM   1235  O   LEU A  83      25.760   9.496  30.150  1.00 15.98           O
ATOM   1236  CB  LEU A  83      26.508   6.325  29.437  1.00 15.03           C
ATOM   1237  CG  LEU A  83      27.638   5.538  28.787  1.00 16.40           C
ATOM   1238  CD1 LEU A  83      27.113   4.296  28.102  1.00 18.13           C
ATOM   1239  CD2 LEU A  83      28.428   6.411  27.802  1.00 18.14           C
ATOM   1240  H   LEU A  83      27.427   6.004  31.664  1.00 16.47           D
ATOM   1241  HA  LEU A  83      27.669   7.931  29.950  1.00 13.74           D
ATOM   1242  HB2 LEU A  83      25.983   5.694  29.945  1.00 20.27           D
ATOM   1243  HB3 LEU A  83      25.962   6.700  28.730  1.00 19.89           D
ATOM   1244  HG  LEU A  83      28.248   5.240  29.490  1.00 20.94           D
ATOM   1245 HD11 LEU A  83      27.877   3.704  27.990  1.00 19.07           D
ATOM   1246 HD12 LEU A  83      26.433   3.854  28.647  1.00 12.64           D
ATOM   1247 HD13 LEU A  83      26.757   4.527  27.233  1.00 18.62           D
ATOM   1248 HD21 LEU A  83      28.760   7.197  28.258  1.00 19.35           D
ATOM   1249 HD22 LEU A  83      29.194   5.926  27.482  1.00 22.13           D
ATOM   1250 HD23 LEU A  83      27.838   6.668  27.087  1.00 17.72           D
ATOM   1251  N   LYS A  84      24.923   7.988  31.585  1.00 15.67           N
ATOM   1252  CA  LYS A  84      23.800   8.861  31.919  1.00 17.90           C
ATOM   1253  C   LYS A  84      24.276  10.176  32.486  1.00 16.80           C
ATOM   1254  O   LYS A  84      23.757  11.233  32.140  1.00 18.33           O
ATOM   1255  CB  LYS A  84      22.877   8.191  32.930  1.00 20.55           C
ATOM   1256  CG  LYS A  84      22.045   7.063  32.414  1.00 25.19           C
ATOM   1257  CD  LYS A  84      21.004   7.481  31.367  1.00 29.68           C
ATOM   1258  CE  LYS A  84      19.989   8.524  31.883  1.00 41.45           C
ATOM   1259  NZ  LYS A  84      19.199   8.013  33.008  1.00 46.73           N
ATOM   1260  H   LYS A  84      24.947   7.229  32.007  1.00 15.86           D
ATOM   1261  HA  LYS A  84      23.324   9.080  31.108  1.00 30.75           D
ATOM   1262  HB2 LYS A  84      23.419   7.795  33.633  1.00 25.12           D
ATOM   1263  HB3 LYS A  84      22.286   8.878  33.304  1.00 23.26           D
ATOM   1264  HG2 LYS A  84      22.663   6.420  32.018  1.00 27.38           D
ATOM   1265  HG3 LYS A  84      21.569   6.661  33.166  1.00 28.08           D
ATOM   1266  HD2 LYS A  84      21.468   7.840  30.598  1.00 31.98           D
ATOM   1267  HD3 LYS A  84      20.516   6.680  31.108  1.00 30.79           D
ATOM   1268  HE2 LYS A  84      20.458   9.319  32.208  1.00 36.71           D
ATOM   1269  HE3 LYS A  84      19.354   8.755  31.182  1.00 33.18           D
ATOM   1270  HZ1 LYS A  84      18.362   8.323  32.941  1.00 49.75           D
ATOM   1271  HZ2 LYS A  84      19.190   7.123  32.994  1.00 40.27           D
ATOM   1272  HZ3 LYS A  84      19.574   8.291  33.773  1.00 42.36           D
ATOM   1273  N   ASP A  85      25.296  10.132  33.348  1.00 16.33           N
ATOM   1274  CA  ASP A  85      25.807  11.334  33.982  1.00 16.99           C
ATOM   1275  C   ASP A  85      26.390  12.295  32.978  1.00 17.54           C
ATOM   1276  O   ASP A  85      26.304  13.516  33.169  1.00 19.77           O
ATOM   1277  CB  ASP A  85      26.869  10.931  35.015  1.00 17.26           C
ATOM   1278  CG  ASP A  85      27.572  12.092  35.624  1.00 18.02           C
ATOM   1279  OD1 ASP A  85      26.949  12.772  36.498  1.00 21.31           O
ATOM   1280  OD2 ASP A  85      28.711  12.365  35.281  1.00 18.81           O
ATOM   1281  H   ASP A  85      25.730   9.424  33.541  1.00 28.21           D
ATOM   1282  HA  ASP A  85      25.080  11.762  34.446  1.00 24.15           D
ATOM   1283  HB2 ASP A  85      26.493  10.359  35.710  1.00 14.85           D
ATOM   1284  HB3 ASP A  85      27.563  10.475  34.504  1.00 23.21           D
ATOM   1285  N   ILE A  86      26.979  11.790  31.882  1.00 17.19           N
ATOM   1286  CA  ILE A  86      27.535  12.650  30.854  1.00 19.04           C
ATOM   1287  C   ILE A  86      26.501  13.021  29.814  1.00 18.24           C
ATOM   1288  O   ILE A  86      26.816  13.783  28.893  1.00 22.73           O
ATOM   1289  CB  ILE A  86      28.836  12.034  30.305  1.00 22.85           C
ATOM   1290  CG1 ILE A  86      29.787  13.118  29.841  1.00 35.36           C
ATOM   1291  CG2 ILE A  86      28.591  10.999  29.228  1.00 23.49           C
ATOM   1292  CD1 ILE A  86      31.187  12.597  29.625  1.00 41.32           C
ATOM   1293  H   ILE A  86      27.086  10.945  31.728  1.00 20.59           D
ATOM   1294  HA  ILE A  86      27.798  13.483  31.270  1.00 27.24           D
ATOM   1295  HB  ILE A  86      29.286  11.592  31.045  1.00 26.23           D
ATOM   1296 HG12 ILE A  86      29.471  13.484  29.001  1.00 30.53           D
ATOM   1297 HG13 ILE A  86      29.826  13.792  30.536  1.00 26.78           D
ATOM   1298 HG21 ILE A  86      27.843  10.432  29.465  1.00 25.27           D
ATOM   1299 HG22 ILE A  86      28.433  11.463  28.385  1.00 21.46           D
ATOM   1300 HG23 ILE A  86      29.396  10.448  29.135  1.00 22.47           D
ATOM   1301 HD11 ILE A  86      31.588  13.073  28.877  1.00 34.23           D
ATOM   1302 HD12 ILE A  86      31.694  12.756  30.440  1.00 38.15           D
ATOM   1303 HD13 ILE A  86      31.152  11.639  29.428  1.00 32.21           D
ATOM   1304  N   GLY A  87      25.278  12.569  29.948  1.00 17.33           N
ATOM   1305  CA  GLY A  87      24.226  13.006  29.054  1.00 19.71           C
ATOM   1306  C   GLY A  87      23.894  12.075  27.904  1.00 17.30           C
ATOM   1307  O   GLY A  87      23.235  12.513  26.952  1.00 19.73           O
ATOM   1308  H   GLY A  87      25.028  12.016  30.564  1.00 28.04           D
ATOM   1309  HA2 GLY A  87      23.418  13.149  29.575  1.00 18.79           D
ATOM   1310  HA3 GLY A  87      24.507  13.864  28.672  1.00 13.99           D
ATOM   1311  N   VAL A  88      24.336  10.839  27.938  1.00 16.26           N
ATOM   1312  CA  VAL A  88      24.065   9.888  26.879  1.00 15.85           C
ATOM   1313  C   VAL A  88      23.023   8.918  27.391  1.00 16.88           C
ATOM   1314  O   VAL A  88      23.211   8.276  28.437  1.00 18.94           O
ATOM   1315  CB  VAL A  88      25.356   9.179  26.457  1.00 17.33           C
ATOM   1316  CG1 VAL A  88      25.087   8.048  25.473  1.00 18.22           C
ATOM   1317  CG2 VAL A  88      26.342  10.184  25.878  1.00 21.25           C
ATOM   1318  H   VAL A  88      24.847  10.524  28.539  1.00 22.43           D
ATOM   1319  HA  VAL A  88      23.713  10.391  26.133  1.00 15.63           D
ATOM   1320  HB  VAL A  88      25.757   8.803  27.260  1.00 22.05           D
ATOM   1321 HG11 VAL A  88      24.574   7.367  25.927  1.00 14.08           D
ATOM   1322 HG12 VAL A  88      24.629   8.381  24.694  1.00 13.05           D
ATOM   1323 HG13 VAL A  88      25.948   7.709  25.186  1.00 21.06           D
ATOM   1324 HG21 VAL A  88      25.886  10.926  25.430  1.00 16.78           D
ATOM   1325 HG22 VAL A  88      26.850  10.536  26.624  1.00 23.02           D
ATOM   1326 HG23 VAL A  88      26.951   9.744  25.263  1.00 28.74           D
ATOM   1327  N   HIS A  89      21.922   8.807  26.673  1.00 16.09           N
ATOM   1328  CA  HIS A  89      20.834   7.957  27.113  1.00 16.05           C
ATOM   1329  C   HIS A  89      20.319   7.057  26.009  1.00 15.75           C
ATOM   1330  O   HIS A  89      19.204   6.552  26.110  1.00 17.13           O
ATOM   1331  CB  HIS A  89      19.730   8.800  27.784  1.00 19.59           C
ATOM   1332  CG  HIS A  89      19.113   9.813  26.887  1.00 21.59           C
ATOM   1333  ND1 HIS A  89      19.650  11.066  26.666  1.00 25.92           N
ATOM   1334  CD2 HIS A  89      18.013   9.732  26.112  1.00 26.03           C
ATOM   1335  CE1 HIS A  89      18.901  11.705  25.787  1.00 26.98           C
ATOM   1336  NE2 HIS A  89      17.900  10.922  25.445  1.00 29.83           N
ATOM   1337  H   HIS A  89      21.784   9.214  25.933  1.00 28.08           D
ATOM   1338  HA  HIS A  89      21.183   7.352  27.794  1.00 19.47           D
ATOM   1339  HB2 HIS A  89      19.054   8.182  28.091  1.00 21.50           D
ATOM   1340  HB3 HIS A  89      20.107   9.248  28.551  1.00 23.25           D
ATOM   1341  HD1 HIS A  89      20.369  11.403  27.019  1.00 19.69           D
ATOM   1342  HD2 HIS A  89      17.442   9.002  26.038  1.00 25.52           D
ATOM   1343  HE1 HIS A  89      19.045  12.570  25.476  1.00 34.76           D
ATOM   1344  N   TRP A  90      21.137   6.806  24.980  1.00 14.94           N
ATOM   1345  CA  TRP A  90      20.941   5.770  23.984  1.00 14.37           C
ATOM   1346  C   TRP A  90      22.153   4.868  24.009  1.00 13.83           C
ATOM   1347  O   TRP A  90      23.267   5.323  24.234  1.00 14.89           O
ATOM   1348  CB  TRP A  90      20.829   6.345  22.575  1.00 15.19           C
ATOM   1349  CG  TRP A  90      19.500   6.981  22.280  1.00 15.60           C
ATOM   1350  CD1 TRP A  90      18.934   8.124  22.815  1.00 17.08           C
ATOM   1351  CD2 TRP A  90      18.547   6.498  21.336  1.00 16.47           C
ATOM   1352  NE1 TRP A  90      17.699   8.340  22.251  1.00 17.87           N
ATOM   1353  CE2 TRP A  90      17.451   7.365  21.334  1.00 17.43           C
ATOM   1354  CE3 TRP A  90      18.516   5.401  20.490  1.00 17.69           C
ATOM   1355  CZ2 TRP A  90      16.349   7.162  20.520  1.00 19.94           C
ATOM   1356  CZ3 TRP A  90      17.415   5.201  19.694  1.00 19.73           C
ATOM   1357  CH2 TRP A  90      16.366   6.066  19.707  1.00 20.39           C
ATOM   1358  H   TRP A  90      21.845   7.271  24.835  1.00 21.28           D
ATOM   1359  HA  TRP A  90      20.157   5.253  24.232  1.00 17.71           D
ATOM   1360  HB2 TRP A  90      21.528   7.005  22.514  1.00 10.26           D
ATOM   1361  HB3 TRP A  90      21.003   5.662  21.923  1.00 21.14           D
ATOM   1362  HD1 TRP A  90      19.319   8.682  23.444  1.00 17.09           D
ATOM   1363  HE1 TRP A  90      17.178   9.000  22.415  1.00 31.08           D
ATOM   1364  HE3 TRP A  90      19.235   4.803  20.474  1.00 19.90           D
ATOM   1365  HZ2 TRP A  90      15.635   7.762  20.538  1.00 22.14           D
ATOM   1366  HZ3 TRP A  90      17.416   4.465  19.138  1.00 21.55           D
ATOM   1367  HH2 TRP A  90      15.657   5.881  19.139  1.00 23.46           D
ATOM   1368  N   VAL A  91      21.921   3.573  23.773  1.00 15.03           N
ATOM   1369  CA  VAL A  91      23.016   2.618  23.670  1.00 14.76           C
ATOM   1370  C   VAL A  91      22.647   1.539  22.670  1.00 14.91           C
ATOM   1371  O   VAL A  91      21.490   1.121  22.583  1.00 16.44           O
ATOM   1372  CB  VAL A  91      23.339   2.044  25.063  1.00 15.19           C
ATOM   1373  CG1 VAL A  91      22.173   1.263  25.649  1.00 18.12           C
ATOM   1374  CG2 VAL A  91      24.629   1.225  25.039  1.00 17.98           C
ATOM   1375  H   VAL A  91      21.146   3.220  23.705  1.00 17.53           D
ATOM   1376  HA  VAL A  91      23.796   3.067  23.326  1.00 13.64           D
ATOM   1377  HB  VAL A  91      23.472   2.806  25.640  1.00 19.47           D
ATOM   1378 HG11 VAL A  91      22.169   0.367  25.261  1.00 15.62           D
ATOM   1379 HG12 VAL A  91      22.264   1.225  26.606  1.00 20.69           D
ATOM   1380 HG13 VAL A  91      21.356   1.725  25.425  1.00 21.36           D
ATOM   1381 HG21 VAL A  91      24.460   0.379  24.569  1.00 16.04           D
ATOM   1382 HG22 VAL A  91      25.342   1.718  24.612  1.00 14.01           D
ATOM   1383 HG23 VAL A  91      24.891   1.047  25.963  1.00 21.09           D
ATOM   1384  N   ILE A  92      23.642   1.090  21.921  1.00 14.22           N
ATOM   1385  CA  ILE A  92      23.554  -0.095  21.072  1.00 14.12           C
ATOM   1386  C   ILE A  92      24.070  -1.275  21.873  1.00 14.27           C
ATOM   1387  O   ILE A  92      25.147  -1.197  22.467  1.00 15.74           O
ATOM   1388  CB  ILE A  92      24.414   0.106  19.809  1.00 14.62           C
ATOM   1389  CG1 ILE A  92      23.942   1.288  18.970  1.00 16.24           C
ATOM   1390  CG2 ILE A  92      24.453  -1.179  18.963  1.00 15.82           C
ATOM   1391  CD1 ILE A  92      24.925   1.667  17.864  1.00 18.65           C
ATOM   1392  H   ILE A  92      24.414   1.484  21.873  1.00 11.96           D
ATOM   1393  HA  ILE A  92      22.635  -0.258  20.804  1.00 15.89           D
ATOM   1394  HB  ILE A  92      25.339   0.256  20.072  1.00 12.83           D
ATOM   1395 HG12 ILE A  92      23.094   1.082  18.575  1.00 14.28           D
ATOM   1396 HG13 ILE A  92      23.830   2.080  19.531  1.00 16.57           D
ATOM   1397 HG21 ILE A  92      24.863  -1.911  19.450  1.00 16.29           D
ATOM   1398 HG22 ILE A  92      23.540  -1.398  18.710  1.00 12.57           D
ATOM   1399 HG23 ILE A  92      25.004  -1.010  18.175  1.00 18.35           D
ATOM   1400 HD11 ILE A  92      24.783   1.099  17.084  1.00 20.96           D
ATOM   1401 HD12 ILE A  92      24.752   2.592  17.637  1.00 20.93           D
ATOM   1402 HD13 ILE A  92      25.853   1.571  18.160  1.00 20.05           D
ATOM   1403  N   LEU A  93      23.307  -2.351  21.896  1.00 14.92           N
ATOM   1404  CA  LEU A  93      23.689  -3.534  22.644  1.00 14.56           C
ATOM   1405  C   LEU A  93      23.548  -4.785  21.793  1.00 14.65           C
ATOM   1406  O   LEU A  93      22.617  -4.923  20.993  1.00 16.78           O
ATOM   1407  CB  LEU A  93      22.862  -3.702  23.911  1.00 15.49           C
ATOM   1408  CG  LEU A  93      23.062  -2.611  24.937  1.00 15.44           C
ATOM   1409  CD1 LEU A  93      22.048  -2.718  26.069  1.00 17.78           C
ATOM   1410  CD2 LEU A  93      24.486  -2.642  25.521  1.00 17.47           C
ATOM   1411  H   LEU A  93      22.528  -2.390  21.498  1.00 15.61           D
ATOM   1412  HA  LEU A  93      24.597  -3.448  22.937  1.00 15.02           D
ATOM   1413  HB2 LEU A  93      21.907  -3.764  23.725  1.00 18.07           D
ATOM   1414  HB3 LEU A  93      23.191  -4.520  24.318  1.00 15.18           D
ATOM   1415  HG  LEU A  93      22.946  -1.751  24.529  1.00 16.64           D
ATOM   1416 HD11 LEU A  93      22.241  -2.015  26.713  1.00 22.16           D
ATOM   1417 HD12 LEU A  93      21.139  -2.645  25.740  1.00 16.99           D
ATOM   1418 HD13 LEU A  93      22.176  -3.576  26.506  1.00 23.71           D
ATOM   1419 HD21 LEU A  93      24.616  -3.438  26.052  1.00 20.34           D
ATOM   1420 HD22 LEU A  93      25.162  -2.584  24.822  1.00 15.76           D
ATOM   1421 HD23 LEU A  93      24.586  -1.876  26.097  1.00 22.65           D
ATOM   1422  N   GLY A  94      24.485  -5.697  21.949  1.00 15.11           N
ATOM   1423  CA  GLY A  94      24.420  -6.963  21.258  1.00 16.30           C
ATOM   1424  C   GLY A  94      24.827  -6.940  19.817  1.00 14.77           C
ATOM   1425  O   GLY A  94      24.481  -7.862  19.066  1.00 15.98           O
ATOM   1426  H   GLY A  94      25.182  -5.615  22.443  1.00 21.13           D
ATOM   1427  HA2 GLY A  94      25.006  -7.605  21.697  1.00 19.76           D
ATOM   1428  HA3 GLY A  94      23.500  -7.260  21.263  1.00 16.29           D
ATOM   1429  N   HIS A  95      25.611  -5.952  19.399  1.00 14.54           N
ATOM   1430  CA  HIS A  95      26.080  -5.940  18.044  1.00 14.57           C
ATOM   1431  C   HIS A  95      26.831  -7.229  17.742  1.00 14.97           C
ATOM   1432  O   HIS A  95      27.527  -7.780  18.585  1.00 15.65           O
ATOM   1433  CB  HIS A  95      27.010  -4.749  17.848  1.00 14.31           C
ATOM   1434  CG  HIS A  95      27.296  -4.494  16.417  1.00 14.71           C
ATOM   1435  ND1 HIS A  95      28.287  -5.151  15.712  1.00 16.21           N
ATOM   1436  CD2 HIS A  95      26.669  -3.685  15.547  1.00 15.96           C
ATOM   1437  CE1 HIS A  95      28.259  -4.729  14.465  1.00 15.97           C
ATOM   1438  NE2 HIS A  95      27.272  -3.866  14.330  1.00 15.34           N
ATOM   1439  H   HIS A  95      25.915  -5.290  19.863  1.00 24.94           D
ATOM   1440  HA  HIS A  95      25.279  -5.852  17.495  1.00 15.27           D
ATOM   1441  HB2 HIS A  95      26.532  -3.993  18.233  1.00 11.99           D
ATOM   1442  HB3 HIS A  95      27.846  -4.856  18.326  1.00 17.75           D
ATOM   1443  HD2 HIS A  95      25.937  -3.140  15.740  1.00 18.92           D
ATOM   1444  HE1 HIS A  95      28.830  -4.997  13.781  1.00 21.30           D
ATOM   1445  HE2 HIS A  95      27.084  -3.462  13.610  1.00 23.05           D
ATOM   1446  N  ASER A  96      26.682  -7.676  16.494  0.78 15.57           N
ATOM   1447  CA ASER A  96      27.331  -8.894  16.033  0.78 16.30           C
ATOM   1448  C  ASER A  96      28.812  -8.930  16.354  0.78 15.77           C
ATOM   1449  O  ASER A  96      29.347  -9.982  16.704  0.78 17.51           O
ATOM   1450  CB ASER A  96      27.129  -9.031  14.524  0.78 17.94           C
ATOM   1451  OG ASER A  96      27.735 -10.207  14.027  0.78 22.32           O
ATOM   1452  H  ASER A  96      26.201  -7.282  15.904  0.78 20.90           D
ATOM   1453  HA ASER A  96      26.933  -9.664  16.475  0.78 16.46           D
ATOM   1454  HB2ASER A  96      26.173  -9.026  14.347  0.78 19.18           D
ATOM   1455  HB3ASER A  96      27.582  -8.304  14.098  0.78 17.83           D
ATOM   1456  HG ASER A  96      27.354 -10.895  14.344  0.78 22.76           D
ATOM   1457  N  BSER A  96      26.733  -7.682  16.499  0.22 15.95           N
ATOM   1458  CA BSER A  96      27.330  -8.967  16.166  0.22 16.72           C
ATOM   1459  C  BSER A  96      28.847  -8.966  16.322  0.22 16.07           C
ATOM   1460  O  BSER A  96      29.436 -10.029  16.541  0.22 17.00           O
ATOM   1461  CB BSER A  96      26.943  -9.361  14.751  0.22 19.77           C
ATOM   1462  OG BSER A  96      27.456  -8.413  13.850  0.22 17.62           O
ATOM   1463  H  BSER A  96      26.340  -7.279  15.849  0.22 20.22           D
ATOM   1464  HA BSER A  96      26.975  -9.642  16.767  0.22 17.78           D
ATOM   1465  HB2BSER A  96      27.321 -10.233  14.557  0.22 23.44           D
ATOM   1466  HB3BSER A  96      25.975  -9.388  14.678  0.22 18.90           D
ATOM   1467  HG BSER A  96      27.170  -7.650  14.051  0.22 21.22           D
ATOM   1468  N   GLU A  97      29.516  -7.814  16.196  1.00 16.32           N
ATOM   1469  CA  GLU A  97      30.942  -7.808  16.489  1.00 16.64           C
ATOM   1470  C   GLU A  97      31.208  -8.134  17.946  1.00 16.58           C
ATOM   1471  O   GLU A  97      32.214  -8.770  18.244  1.00 19.15           O
ATOM   1472  CB  GLU A  97      31.593  -6.494  16.052  1.00 16.42           C
ATOM   1473  CG  GLU A  97      31.571  -6.371  14.524  1.00 16.67           C
ATOM   1474  CD  GLU A  97      31.500  -4.970  13.960  1.00 15.48           C
ATOM   1475  OE1 GLU A  97      31.263  -4.863  12.734  1.00 16.68           O
ATOM   1476  OE2 GLU A  97      31.659  -3.968  14.726  1.00 16.18           O
ATOM   1477  HA  GLU A  97      31.407  -8.485  15.959  1.00 15.76           D
ATOM   1478  HB2 GLU A  97      31.153  -5.726  16.441  1.00 20.81           D
ATOM   1479  HB3 GLU A  97      32.533  -6.498  16.331  1.00 13.98           D
ATOM   1480  HG2 GLU A  97      32.379  -6.814  14.206  1.00 19.89           D
ATOM   1481  HG3 GLU A  97      30.755  -6.814  14.206  1.00 19.44           D
ATOM   1482  H  AGLU A  97      29.220  -7.071  15.892  0.78 20.06           D
ATOM   1483  H  BGLU A  97      29.192  -7.070  15.936  0.22 19.75           D
ATOM   1484  N   ARG A  98      30.355  -7.696  18.858  1.00 15.96           N
ATOM   1485  CA  ARG A  98      30.550  -8.042  20.249  1.00 15.28           C
ATOM   1486  C   ARG A  98      30.146  -9.472  20.558  1.00 16.76           C
ATOM   1487  O   ARG A  98      30.778 -10.116  21.405  1.00 18.38           O
ATOM   1488  CB  ARG A  98      29.813  -7.064  21.133  1.00 17.10           C
ATOM   1489  CG  ARG A  98      30.278  -5.627  20.879  1.00 16.71           C
ATOM   1490  CD  ARG A  98      30.180  -4.748  22.086  1.00 17.03           C
ATOM   1491  NE  ARG A  98      31.027  -5.203  23.174  1.00 17.12           N
ATOM   1492  CZ  ARG A  98      32.308  -4.939  23.289  1.00 16.14           C
ATOM   1493  NH1 ARG A  98      32.970  -4.214  22.432  1.00 17.13           N
ATOM   1494  NH2 ARG A  98      32.933  -5.407  24.347  1.00 18.57           N
ATOM   1495  H   ARG A  98      29.666  -7.198  18.718  1.00 15.77           D
ATOM   1496  HA  ARG A  98      31.509  -7.969  20.391  1.00 13.91           D
ATOM   1497  HB2 ARG A  98      28.855  -7.147  20.965  1.00 18.81           D
ATOM   1498  HB3 ARG A  98      30.000  -7.291  22.052  1.00 19.32           D
ATOM   1499  HG2 ARG A  98      31.221  -5.674  20.648  1.00 13.45           D
ATOM   1500  HG3 ARG A  98      29.750  -5.250  20.160  1.00 18.63           D
ATOM   1501  HD2 ARG A  98      30.387  -3.836  21.845  1.00 17.01           D
ATOM   1502  HD3 ARG A  98      29.258  -4.780  22.404  1.00 18.69           D
ATOM   1503  HE  ARG A  98      30.698  -5.811  23.690  1.00 24.32           D
ATOM   1504 HH11 ARG A  98      33.808  -4.072  22.555  1.00 25.44           D
ATOM   1505 HH12 ARG A  98      32.583  -3.901  21.733  1.00 26.48           D
ATOM   1506 HH21 ARG A  98      32.506  -5.870  24.931  1.00 24.30           D
ATOM   1507 HH22 ARG A  98      33.764  -5.243  24.460  1.00 27.49           D
ATOM   1508  N   ARG A  99      29.104  -9.980  19.900  1.00 16.91           N
ATOM   1509  CA  ARG A  99      28.710 -11.371  20.064  1.00 18.74           C
ATOM   1510  C   ARG A  99      29.788 -12.297  19.539  1.00 19.76           C
ATOM   1511  O   ARG A  99      30.010 -13.369  20.121  1.00 24.78           O
ATOM   1512  CB  ARG A  99      27.383 -11.646  19.347  1.00 18.33           C
ATOM   1513  CG  ARG A  99      26.172 -10.929  19.889  1.00 17.88           C
ATOM   1514  CD  ARG A  99      24.958 -11.182  19.010  1.00 19.42           C
ATOM   1515  NE  ARG A  99      23.735 -10.571  19.428  1.00 18.37           N
ATOM   1516  CZ  ARG A  99      22.777 -11.139  20.147  1.00 18.47           C
ATOM   1517  NH1 ARG A  99      22.953 -12.336  20.680  1.00 20.48           N
ATOM   1518  NH2 ARG A  99      21.649 -10.502  20.362  1.00 19.18           N
ATOM   1519  H   ARG A  99      28.620  -9.559  19.324  1.00 24.94           D
ATOM   1520  HA  ARG A  99      28.578 -11.510  21.009  1.00 22.81           D
ATOM   1521  HB2 ARG A  99      27.489 -11.397  18.421  1.00 16.67           D
ATOM   1522  HB3 ARG A  99      27.181 -12.588  19.416  1.00 18.33           D
ATOM   1523  HG2 ARG A  99      25.979 -11.253  20.800  1.00 13.06           D
ATOM   1524  HG3 ARG A  99      26.323  -9.966  19.882  1.00 20.28           D
ATOM   1525  HD2 ARG A  99      25.141 -10.821  18.135  1.00 20.62           D
ATOM   1526  HD3 ARG A  99      24.780 -12.132  18.920  1.00 20.61           D
ATOM   1527  HE  ARG A  99      23.642  -9.744  19.239  1.00 28.43           D
ATOM   1528 HH11 ARG A  99      22.336 -12.665  21.170  1.00 28.63           D
ATOM   1529 HH12 ARG A  99      23.682 -12.758  20.533  1.00 25.91           D
ATOM   1530 HH21 ARG A  99      21.553  -9.722  20.015  1.00 26.83           D
ATOM   1531 HH22 ARG A  99      21.038 -10.819  20.868  1.00 25.54           D
ATOM   1532  N   THR A 100      30.514 -11.882  18.512  1.00 19.82           N
ATOM   1533  CA  THR A 100      31.498 -12.719  17.827  1.00 22.80           C
ATOM   1534  C   THR A 100      32.877 -12.619  18.464  1.00 23.21           C
ATOM   1535  O   THR A 100      33.468 -13.646  18.815  1.00 30.56           O
ATOM   1536  CB  THR A 100      31.572 -12.339  16.350  1.00 24.15           C
ATOM   1537  OG1 THR A 100      30.286 -12.556  15.761  1.00 29.30           O
ATOM   1538  CG2 THR A 100      32.630 -13.166  15.672  1.00 35.03           C
ATOM   1539  H   THR A 100      30.474 -11.067  18.194  1.00 23.02           D
ATOM   1540  HA  THR A 100      31.195 -13.639  17.887  1.00 31.09           D
ATOM   1541  HB  THR A 100      31.835 -11.404  16.228  1.00 24.14           D
ATOM   1542  HG1 THR A 100      29.801 -11.876  15.861  1.00 32.97           D
ATOM   1543 HG21 THR A 100      32.503 -13.140  14.707  1.00 37.68           D
ATOM   1544 HG22 THR A 100      33.504 -12.788  15.883  1.00 35.85           D
ATOM   1545 HG23 THR A 100      32.586 -14.079  16.007  1.00 38.13           D
ATOM   1546  N   TYR A 101      33.413 -11.407  18.632  1.00 21.55           N
ATOM   1547  CA  TYR A 101      34.772 -11.231  19.134  1.00 22.79           C
ATOM   1548  C   TYR A 101      34.858 -11.163  20.643  1.00 24.46           C
ATOM   1549  O   TYR A 101      35.907 -11.500  21.204  1.00 26.51           O
ATOM   1550  CB  TYR A 101      35.377  -9.912  18.621  1.00 24.01           C
ATOM   1551  CG  TYR A 101      35.382  -9.751  17.144  1.00 24.70           C
ATOM   1552  CD1 TYR A 101      35.680 -10.819  16.319  1.00 31.40           C
ATOM   1553  CD2 TYR A 101      35.060  -8.532  16.552  1.00 24.19           C
ATOM   1554  CE1 TYR A 101      35.672 -10.687  14.929  1.00 42.28           C
ATOM   1555  CE2 TYR A 101      35.048  -8.386  15.167  1.00 27.93           C
ATOM   1556  CZ  TYR A 101      35.346  -9.469  14.366  1.00 35.75           C
ATOM   1557  OH  TYR A 101      35.341  -9.321  12.996  1.00 36.75           O
ATOM   1558  H   TYR A 101      33.025 -10.667  18.411  1.00 28.65           D
ATOM   1559  HA  TYR A 101      35.328 -11.967  18.829  1.00 25.37           D
ATOM   1560  HB2 TYR A 101      34.858  -9.167  18.963  1.00 30.04           D
ATOM   1561  HB3 TYR A 101      36.300  -9.845  18.931  1.00 19.47           D
ATOM   1562  HD1 TYR A 101      35.891 -11.635  16.710  1.00 38.38           D
ATOM   1563  HD2 TYR A 101      34.842  -7.800  17.085  1.00 32.72           D
ATOM   1564  HE1 TYR A 101      35.875 -11.416  14.382  1.00 40.52           D
ATOM   1565  HE2 TYR A 101      34.826  -7.565  14.773  1.00 27.59           D
ATOM   1566  HH  TYR A 101      36.090  -9.037  12.744  1.00 36.33           D
ATOM   1567  N   TYR A 102      33.815 -10.695  21.319  1.00 22.37           N
ATOM   1568  CA  TYR A 102      33.926 -10.288  22.724  1.00 23.12           C
ATOM   1569  C   TYR A 102      32.985 -11.066  23.639  1.00 27.64           C
ATOM   1570  O   TYR A 102      32.669 -10.595  24.738  1.00 29.53           O
ATOM   1571  CB  TYR A 102      33.796  -8.765  22.905  1.00 23.60           C
ATOM   1572  CG  TYR A 102      34.731  -7.999  21.974  1.00 21.75           C
ATOM   1573  CD1 TYR A 102      36.111  -8.139  22.071  1.00 26.92           C
ATOM   1574  CD2 TYR A 102      34.235  -7.173  20.988  1.00 23.83           C
ATOM   1575  CE1 TYR A 102      36.955  -7.468  21.205  1.00 25.25           C
ATOM   1576  CE2 TYR A 102      35.082  -6.508  20.111  1.00 27.37           C
ATOM   1577  CZ  TYR A 102      36.439  -6.674  20.216  1.00 24.53           C
ATOM   1578  OH  TYR A 102      37.281  -6.000  19.329  1.00 28.58           O
ATOM   1579  H   TYR A 102      33.028 -10.601  20.966  1.00 27.96           D
ATOM   1580  HA  TYR A 102      34.824 -10.513  23.021  1.00 28.76           D
ATOM   1581  HB2 TYR A 102      32.878  -8.488  22.720  1.00 25.53           D
ATOM   1582  HB3 TYR A 102      34.021  -8.551  23.825  1.00 27.82           D
ATOM   1583  HD1 TYR A 102      36.471  -8.684  22.739  1.00 24.98           D
ATOM   1584  HD2 TYR A 102      33.303  -7.087  20.914  1.00 23.44           D
ATOM   1585  HE1 TYR A 102      37.871  -7.576  21.284  1.00 32.64           D
ATOM   1586  HE2 TYR A 102      34.729  -5.956  19.446  1.00 31.14           D
ATOM   1587  HH  TYR A 102      38.069  -5.986  19.638  1.00 29.64           D
ATOM   1588  N   GLY A 103      32.526 -12.236  23.194  1.00 27.92           N
ATOM   1589  CA  GLY A 103      31.886 -13.224  24.040  1.00 30.55           C
ATOM   1590  C   GLY A 103      30.509 -12.889  24.541  1.00 28.18           C
ATOM   1591  O   GLY A 103      30.070 -13.451  25.542  1.00 29.70           O
ATOM   1592  H   GLY A 103      32.573 -12.499  22.366  1.00 31.07           D
ATOM   1593  HA2 GLY A 103      31.788 -14.026  23.501  1.00 25.23           D
ATOM   1594  HA3 GLY A 103      32.444 -13.408  24.806  1.00 27.24           D
ATOM   1595  N   GLU A 104      29.793 -11.997  23.872  1.00 20.87           N
ATOM   1596  CA  GLU A 104      28.480 -11.615  24.363  1.00 20.75           C
ATOM   1597  C   GLU A 104      27.453 -12.629  23.889  1.00 20.01           C
ATOM   1598  O   GLU A 104      27.069 -12.647  22.724  1.00 23.79           O
ATOM   1599  CB  GLU A 104      28.122 -10.211  23.908  1.00 20.22           C
ATOM   1600  CG  GLU A 104      29.035  -9.197  24.565  1.00 20.39           C
ATOM   1601  CD  GLU A 104      28.494  -7.776  24.542  1.00 21.72           C
ATOM   1602  OE1 GLU A 104      27.391  -7.559  23.995  1.00 24.31           O
ATOM   1603  OE2 GLU A 104      29.244  -6.891  25.018  1.00 20.33           O
ATOM   1604  H   GLU A 104      30.051 -11.621  23.153  1.00 25.06           D
ATOM   1605  HA  GLU A 104      28.505 -11.624  25.337  1.00 22.69           D
ATOM   1606  HB2 GLU A 104      28.203 -10.133  22.948  1.00 18.81           D
ATOM   1607  HB3 GLU A 104      27.205 -10.042  24.171  1.00 16.77           D
ATOM   1608  HG2 GLU A 104      29.137  -9.428  25.503  1.00 16.67           D
ATOM   1609  HG3 GLU A 104      29.913  -9.226  24.165  1.00 15.45           D
ATOM   1610  N   THR A 105      26.996 -13.457  24.804  1.00 20.59           N
ATOM   1611  CA  THR A 105      26.000 -14.474  24.536  1.00 21.41           C
ATOM   1612  C   THR A 105      24.621 -13.846  24.628  1.00 20.88           C
ATOM   1613  O   THR A 105      24.469 -12.724  25.087  1.00 21.09           O
ATOM   1614  CB  THR A 105      26.095 -15.568  25.592  1.00 26.12           C
ATOM   1615  OG1 THR A 105      25.850 -14.975  26.867  1.00 27.69           O
ATOM   1616  CG2 THR A 105      27.488 -16.243  25.590  1.00 29.25           C
ATOM   1617  H   THR A 105      27.221 -13.403  25.630  1.00 25.45           D
ATOM   1618  HA  THR A 105      26.139 -14.856  23.655  1.00 22.94           D
ATOM   1619  HB  THR A 105      25.399 -16.219  25.400  1.00 20.48           D
ATOM   1620  HG1 THR A 105      25.203 -15.357  27.252  1.00 38.46           D
ATOM   1621 HG21 THR A 105      27.559 -16.857  26.336  1.00 38.34           D
ATOM   1622 HG22 THR A 105      27.642 -16.740  24.770  1.00 21.89           D
ATOM   1623 HG23 THR A 105      28.194 -15.584  25.676  1.00 24.83           D
ATOM   1624  N   ASP A 106      23.600 -14.594  24.226  1.00 22.38           N
ATOM   1625  CA  ASP A 106      22.227 -14.120  24.357  1.00 22.11           C
ATOM   1626  C   ASP A 106      21.907 -13.706  25.789  1.00 24.63           C
ATOM   1627  O   ASP A 106      21.204 -12.714  26.017  1.00 25.04           O
ATOM   1628  CB  ASP A 106      21.250 -15.201  23.901  1.00 25.00           C
ATOM   1629  CG  ASP A 106      21.175 -15.339  22.409  1.00 28.46           C
ATOM   1630  OD1 ASP A 106      21.260 -14.331  21.707  1.00 28.75           O
ATOM   1631  OD2 ASP A 106      20.974 -16.460  21.913  1.00 37.43           O
ATOM   1632  H   ASP A 106      23.685 -15.360  23.857  1.00 36.37           D
ATOM   1633  HA  ASP A 106      22.102 -13.353  23.792  1.00 25.31           D
ATOM   1634  HB2 ASP A 106      21.559 -16.052  24.257  1.00 29.40           D
ATOM   1635  HB3 ASP A 106      20.364 -14.983  24.217  1.00 29.72           D
ATOM   1636  N   GLU A 107      22.387 -14.455  26.772  1.00 24.46           N
ATOM   1637  CA  GLU A 107      22.052 -14.104  28.144  1.00 25.68           C
ATOM   1638  C   GLU A 107      22.748 -12.821  28.580  1.00 23.78           C
ATOM   1639  O   GLU A 107      22.158 -12.011  29.296  0.78 21.07           O
ATOM   1640  CB  GLU A 107      22.381 -15.259  29.081  1.00 31.81           C
ATOM   1641  CG  GLU A 107      21.318 -16.362  28.973  1.00 49.20           C
ATOM   1642  H   GLU A 107      22.883 -15.139  26.673  1.00 31.60           D
ATOM   1643  HA  GLU A 107      21.093 -13.929  28.186  1.00 26.08           D
ATOM   1644  HB2 GLU A 107      23.266 -15.609  28.858  1.00 21.71           D
ATOM   1645  HB3 GLU A 107      22.373 -14.918  29.998  1.00 28.66           D
ATOM   1646  HG2 GLU A 107      20.446 -15.970  29.163  1.00 41.26           D
ATOM   1647  HG3 GLU A 107      21.307 -16.705  28.065  1.00 30.22           D
ATOM   1648  N   ILE A 108      24.003 -12.615  28.157  1.00 21.64           N
ATOM   1649  CA  ILE A 108      24.699 -11.379  28.469  1.00 20.82           C
ATOM   1650  C   ILE A 108      23.994 -10.209  27.819  1.00 19.02           C
ATOM   1651  O   ILE A 108      23.759  -9.197  28.465  1.00 20.01           O
ATOM   1652  CB  ILE A 108      26.165 -11.476  28.051  1.00 22.13           C
ATOM   1653  CG1 ILE A 108      26.903 -12.447  28.964  1.00 25.79           C
ATOM   1654  CG2 ILE A 108      26.789 -10.066  28.073  1.00 25.79           C
ATOM   1655  CD1 ILE A 108      28.289 -12.698  28.575  1.00 34.72           C
ATOM   1656  H   ILE A 108      24.470 -13.133  27.656  1.00 26.14           D
ATOM   1657  HA  ILE A 108      24.687 -11.230  29.427  1.00 25.15           D
ATOM   1658  HB  ILE A 108      26.181 -11.857  27.159  1.00 27.69           D
ATOM   1659 HG12 ILE A 108      26.934 -12.064  29.852  1.00 29.15           D
ATOM   1660 HG13 ILE A 108      26.420 -13.288  28.956  1.00 25.25           D
ATOM   1661 HG21 ILE A 108      27.744 -10.130  27.971  1.00 26.45           D
ATOM   1662 HG22 ILE A 108      26.425  -9.509  27.361  1.00 23.16           D
ATOM   1663 HG23 ILE A 108      26.590  -9.667  28.936  1.00 24.83           D
ATOM   1664 HD11 ILE A 108      28.811 -11.950  28.914  1.00 32.33           D
ATOM   1665 HD12 ILE A 108      28.585 -13.540  28.973  1.00 30.01           D
ATOM   1666 HD13 ILE A 108      28.353 -12.735  27.604  1.00 30.68           D
ATOM   1667  N   VAL A 109      23.606 -10.343  26.549  1.00 19.44           N
ATOM   1668  CA  VAL A 109      22.909  -9.260  25.870  1.00 18.38           C
ATOM   1669  C   VAL A 109      21.589  -8.959  26.564  1.00 19.23           C
ATOM   1670  O   VAL A 109      21.254  -7.804  26.808  1.00 19.19           O
ATOM   1671  CB  VAL A 109      22.735  -9.603  24.382  1.00 18.83           C
ATOM   1672  CG1 VAL A 109      21.839  -8.565  23.691  1.00 19.85           C
ATOM   1673  CG2 VAL A 109      24.092  -9.754  23.711  1.00 20.35           C
ATOM   1674  H   VAL A 109      23.729 -11.032  26.055  1.00 23.55           D
ATOM   1675  HA  VAL A 109      23.465  -8.481  25.958  1.00 22.90           D
ATOM   1676  HB  VAL A 109      22.315 -10.477  24.290  1.00 24.68           D
ATOM   1677 HG11 VAL A 109      21.773  -8.782  22.748  1.00 21.50           D
ATOM   1678 HG12 VAL A 109      20.958  -8.569  24.086  1.00 22.60           D
ATOM   1679 HG13 VAL A 109      22.242  -7.696  23.801  1.00 16.39           D
ATOM   1680 HG21 VAL A 109      23.978 -10.024  22.780  1.00 18.68           D
ATOM   1681 HG22 VAL A 109      24.606  -8.925  23.765  1.00 19.61           D
ATOM   1682 HG23 VAL A 109      24.577 -10.458  24.191  1.00 20.74           D
ATOM   1683  N   ALA A 110      20.809 -10.004  26.889  1.00 19.70           N
ATOM   1684  CA  ALA A 110      19.518  -9.785  27.514  1.00 20.73           C
ATOM   1685  C   ALA A 110      19.653  -9.093  28.860  1.00 20.38           C
ATOM   1686  O   ALA A 110      18.850  -8.224  29.202  1.00 21.02           O
ATOM   1687  CB  ALA A 110      18.868 -11.146  27.704  1.00 23.95           C
ATOM   1688  H   ALA A 110      20.999 -10.843  26.786  1.00 36.32           D
ATOM   1689  HA  ALA A 110      18.965  -9.221  26.955  1.00 23.90           D
ATOM   1690  HB1 ALA A 110      19.489 -11.702  28.213  1.00 21.89           D
ATOM   1691  HB2 ALA A 110      18.010 -11.033  28.164  1.00 22.75           D
ATOM   1692  HB3 ALA A 110      18.786 -11.521  26.809  1.00 23.78           D
ATOM   1693  N   GLN A 111      20.661  -9.468  29.627  1.00 19.34           N
ATOM   1694  CA  GLN A 111      20.894  -8.795  30.891  1.00 20.73           C
ATOM   1695  C   GLN A 111      21.240  -7.326  30.684  1.00 19.21           C
ATOM   1696  O   GLN A 111      20.734  -6.456  31.397  1.00 20.34           O
ATOM   1697  CB  GLN A 111      22.000  -9.509  31.683  1.00 22.13           C
ATOM   1698  CG  GLN A 111      22.154  -8.985  33.101  1.00 36.22           C
ATOM   1699  CD  GLN A 111      20.965  -9.370  33.991  1.00 66.50           C
ATOM   1700  OE1 GLN A 111      20.359 -10.441  33.812  1.00 52.83           O
ATOM   1701  NE2 GLN A 111      20.627  -8.498  34.951  1.00 64.68           N
ATOM   1702  H   GLN A 111      21.191 -10.119  29.442  1.00 29.68           D
ATOM   1703  HA  GLN A 111      20.070  -8.822  31.398  1.00 30.43           D
ATOM   1704  HB2 GLN A 111      21.740 -10.449  31.756  1.00 31.12           D
ATOM   1705  HB3 GLN A 111      22.860  -9.441  31.229  1.00 26.80           D
ATOM   1706  HG2 GLN A 111      22.957  -9.372  33.487  1.00 42.82           D
ATOM   1707  HG3 GLN A 111      22.228  -8.017  33.075  1.00 29.63           D
ATOM   1708 HE21 GLN A 111      21.233  -8.184  35.479  1.00 56.73           D
ATOM   1709 HE22 GLN A 111      19.804  -8.254  35.050  1.00 56.84           D
ATOM   1710  N   LYS A 112      22.111  -7.025  29.718  1.00 18.20           N
ATOM   1711  CA  LYS A 112      22.462  -5.633  29.453  1.00 17.65           C
ATOM   1712  C   LYS A 112      21.240  -4.840  29.022  1.00 16.66           C
ATOM   1713  O   LYS A 112      21.054  -3.705  29.458  1.00 17.28           O
ATOM   1714  CB  LYS A 112      23.576  -5.536  28.400  1.00 17.41           C
ATOM   1715  CG  LYS A 112      24.962  -5.962  28.835  1.00 19.76           C
ATOM   1716  CD  LYS A 112      25.983  -5.662  27.742  1.00 17.44           C
ATOM   1717  CE  LYS A 112      27.375  -5.942  28.238  1.00 18.95           C
ATOM   1718  NZ  LYS A 112      28.352  -5.411  27.266  1.00 18.11           N
ATOM   1719  H   LYS A 112      22.482  -7.588  29.171  1.00 29.59           D
ATOM   1720  HA  LYS A 112      22.782  -5.201  30.262  1.00 26.36           D
ATOM   1721  HB2 LYS A 112      23.345  -6.106  27.649  1.00 21.23           D
ATOM   1722  HB3 LYS A 112      23.631  -4.613  28.111  1.00 23.18           D
ATOM   1723  HG2 LYS A 112      25.208  -5.453  29.636  1.00 24.05           D
ATOM   1724  HG3 LYS A 112      25.000  -6.931  28.972  1.00 22.15           D
ATOM   1725  HD2 LYS A 112      25.807  -6.216  26.975  1.00 21.41           D
ATOM   1726  HD3 LYS A 112      25.919  -4.722  27.514  1.00 19.15           D
ATOM   1727  HE2 LYS A 112      27.536  -5.508  29.094  1.00 21.67           D
ATOM   1728  HE3 LYS A 112      27.474  -6.899  28.323  1.00 20.55           D
ATOM   1729  HZ1 LYS A 112      28.521  -6.035  26.644  1.00 31.61           D
ATOM   1730  HZ2 LYS A 112      28.021  -4.683  26.873  1.00 28.85           D
ATOM   1731  HZ3 LYS A 112      29.104  -5.184  27.686  1.00 26.27           D
ATOM   1732  N   VAL A 113      20.417  -5.392  28.135  1.00 17.40           N
ATOM   1733  CA  VAL A 113      19.241  -4.674  27.669  1.00 16.80           C
ATOM   1734  C   VAL A 113      18.301  -4.372  28.826  1.00 17.47           C
ATOM   1735  O   VAL A 113      17.769  -3.272  28.953  1.00 18.50           O
ATOM   1736  CB  VAL A 113      18.523  -5.469  26.569  1.00 17.98           C
ATOM   1737  CG1 VAL A 113      17.183  -4.849  26.262  1.00 18.89           C
ATOM   1738  CG2 VAL A 113      19.351  -5.536  25.309  1.00 18.56           C
ATOM   1739  H   VAL A 113      20.561  -6.145  27.749  1.00 14.52           D
ATOM   1740  HA  VAL A 113      19.554  -3.853  27.260  1.00 23.63           D
ATOM   1741  HB  VAL A 113      18.418  -6.383  26.894  1.00 20.12           D
ATOM   1742 HG11 VAL A 113      16.858  -5.246  25.433  1.00 19.58           D
ATOM   1743 HG12 VAL A 113      16.601  -5.056  27.013  1.00 13.73           D
ATOM   1744 HG13 VAL A 113      17.278  -3.885  26.169  1.00 17.14           D
ATOM   1745 HG21 VAL A 113      20.283  -5.607  25.563  1.00 23.18           D
ATOM   1746 HG22 VAL A 113      19.071  -6.304  24.796  1.00 23.62           D
ATOM   1747 HG23 VAL A 113      19.214  -4.719  24.806  1.00 21.55           D
ATOM   1748  N  ASER A 114      18.074  -5.367  29.680  0.63 18.61           N
ATOM   1749  CA ASER A 114      17.190  -5.197  30.828  0.63 19.15           C
ATOM   1750  C  ASER A 114      17.680  -4.076  31.738  0.63 17.91           C
ATOM   1751  O  ASER A 114      16.907  -3.205  32.153  0.63 19.76           O
ATOM   1752  CB ASER A 114      17.123  -6.524  31.582  0.63 19.95           C
ATOM   1753  OG ASER A 114      16.229  -6.410  32.679  0.63 22.22           O
ATOM   1754  H  ASER A 114      18.411  -6.149  29.601  0.63 24.69           D
ATOM   1755  HA ASER A 114      16.297  -4.979  30.512  0.63 23.53           D
ATOM   1756  HB2ASER A 114      16.816  -7.207  30.965  0.63 22.60           D
ATOM   1757  HB3ASER A 114      18.009  -6.748  31.904  0.63 21.71           D
ATOM   1758  HG ASER A 114      15.478  -6.743  32.483  0.63 23.55           D
ATOM   1759  N  BSER A 114      18.079  -5.345  29.698  0.37 18.91           N
ATOM   1760  CA BSER A 114      17.138  -5.118  30.788  0.37 20.47           C
ATOM   1761  C  BSER A 114      17.667  -4.072  31.768  0.37 18.05           C
ATOM   1762  O  BSER A 114      16.904  -3.234  32.258  0.37 20.02           O
ATOM   1763  CB BSER A 114      16.824  -6.451  31.459  0.37 21.89           C
ATOM   1764  OG BSER A 114      17.949  -6.934  32.157  0.37 21.60           O
ATOM   1765  H  BSER A 114      18.444  -6.119  29.681  0.37 24.42           D
ATOM   1766  HA BSER A 114      16.307  -4.779  30.417  0.37 23.23           D
ATOM   1767  HB2BSER A 114      16.078  -6.347  32.073  0.37 25.59           D
ATOM   1768  HB3BSER A 114      16.605  -7.093  30.766  0.37 23.13           D
ATOM   1769  HG BSER A 114      18.124  -6.421  32.807  0.37 23.63           D
ATOM   1770  N   GLU A 115      18.973  -4.078  32.036  1.00 18.38           N
ATOM   1771  CA  GLU A 115      19.546  -3.051  32.894  1.00 17.88           C
ATOM   1772  C   GLU A 115      19.476  -1.674  32.251  1.00 18.03           C
ATOM   1773  O   GLU A 115      19.191  -0.682  32.934  1.00 18.51           O
ATOM   1774  CB  GLU A 115      20.995  -3.402  33.234  1.00 19.71           C
ATOM   1775  CG  GLU A 115      21.095  -4.475  34.256  1.00 26.09           C
ATOM   1776  CD  GLU A 115      20.544  -4.035  35.608  1.00 32.30           C
ATOM   1777  OE1 GLU A 115      20.685  -2.846  35.974  1.00 32.95           O
ATOM   1778  OE2 GLU A 115      19.908  -4.879  36.252  1.00 48.38           O
ATOM   1779  H   GLU A 115      19.535  -4.641  31.723  1.00 19.98           D
ATOM   1780  HA  GLU A 115      19.041  -3.020  33.717  1.00 21.00           D
ATOM   1781  HB2 GLU A 115      21.455  -3.679  32.418  1.00 17.67           D
ATOM   1782  HB3 GLU A 115      21.446  -2.633  33.618  1.00 18.22           D
ATOM   1783  HG2 GLU A 115      20.595  -5.243  33.934  1.00 22.81           D
ATOM   1784  HG3 GLU A 115      22.036  -4.692  34.356  1.00 32.19           D
ATOM   1785  N   ALA A 116      19.738  -1.572  30.940  1.00 16.82           N
ATOM   1786  CA  ALA A 116      19.631  -0.294  30.268  1.00 16.37           C
ATOM   1787  C   ALA A 116      18.213   0.239  30.344  1.00 16.70           C
ATOM   1788  O   ALA A 116      18.001   1.427  30.584  1.00 18.15           O
ATOM   1789  CB  ALA A 116      20.082  -0.458  28.824  1.00 16.97           C
ATOM   1790  H   ALA A 116      19.968  -2.206  30.428  1.00 19.57           D
ATOM   1791  HA  ALA A 116      20.210   0.367  30.710  1.00 15.54           D
ATOM   1792  HB1 ALA A 116      19.449  -1.016  28.333  1.00 16.83           D
ATOM   1793  HB2 ALA A 116      20.120   0.426  28.418  1.00 12.90           D
ATOM   1794  HB3 ALA A 116      20.960  -0.864  28.824  1.00 13.86           D
ATOM   1795  N   CYS A 117      17.228  -0.632  30.154  1.00 18.18           N
ATOM   1796  CA  CYS A 117      15.853  -0.160  30.208  1.00 18.34           C
ATOM   1797  C   CYS A 117      15.512   0.332  31.610  1.00 19.30           C
ATOM   1798  O   CYS A 117      14.871   1.368  31.765  1.00 20.53           O
ATOM   1799  CB  CYS A 117      14.861  -1.245  29.780  1.00 20.93           C
ATOM   1800  SG  CYS A 117      14.893  -1.607  28.016  1.00 21.58           S
ATOM   1801  H   CYS A 117      17.333  -1.476  30.050  1.00 19.23           D
ATOM   1802  HA  CYS A 117      15.750   0.575  29.590  1.00 24.54           D
ATOM   1803  HB2 CYS A 117      15.008  -2.084  30.257  1.00 19.72           D
ATOM   1804  HB3 CYS A 117      13.978  -0.915  29.998  1.00 26.71           D
ATOM   1805  HG  CYS A 117      14.262  -2.625  28.018  1.00 31.29           D
ATOM   1806  N   LYS A 118      15.968  -0.388  32.636  1.00 18.77           N
ATOM   1807  CA  LYS A 118      15.707   0.010  34.019  1.00 20.45           C
ATOM   1808  C   LYS A 118      16.304   1.363  34.309  1.00 19.70           C
ATOM   1809  O   LYS A 118      15.765   2.132  35.124  1.00 24.45           O
ATOM   1810  CB  LYS A 118      16.294  -1.023  34.990  1.00 21.83           C
ATOM   1811  CG  LYS A 118      15.493  -2.264  35.173  1.00 34.69           C
ATOM   1812  CD  LYS A 118      16.238  -3.218  36.125  1.00 39.47           C
ATOM   1813  CE  LYS A 118      16.205  -4.652  35.630  1.00 42.58           C
ATOM   1814  H   LYS A 118      16.470  -1.076  32.565  1.00 24.92           D
ATOM   1815  HA  LYS A 118      14.754   0.063  34.187  1.00 23.18           D
ATOM   1816  HB2 LYS A 118      17.196  -1.285  34.719  1.00 16.82           D
ATOM   1817  HB3 LYS A 118      16.326  -0.605  35.875  1.00 23.84           D
ATOM   1818  HG2 LYS A 118      14.660  -2.013  35.585  1.00 37.23           D
ATOM   1819  HG3 LYS A 118      15.325  -2.701  34.332  1.00 26.88           D
ATOM   1820  HD2 LYS A 118      17.166  -2.942  36.197  1.00 34.78           D
ATOM   1821  HD3 LYS A 118      15.824  -3.186  37.002  1.00 42.50           D
ATOM   1822  HE2 LYS A 118      15.578  -5.165  36.163  1.00 42.61           D
ATOM   1823  HE3 LYS A 118      15.915  -4.646  34.707  1.00 29.34           D
ATOM   1824  N   GLN A 119      17.455   1.667  33.706  1.00 19.15           N
ATOM   1825  CA  GLN A 119      18.134   2.915  33.921  1.00 18.52           C
ATOM   1826  C   GLN A 119      17.695   4.000  32.960  1.00 18.48           C
ATOM   1827  O   GLN A 119      18.303   5.068  32.949  1.00 22.74           O
ATOM   1828  CB  GLN A 119      19.641   2.695  33.851  1.00 19.40           C
ATOM   1829  CG  GLN A 119      20.124   1.764  34.956  1.00 21.97           C
ATOM   1830  CD  GLN A 119      21.589   1.582  34.949  1.00 20.66           C
ATOM   1831  OE1 GLN A 119      22.345   2.552  34.889  1.00 27.58           O
ATOM   1832  NE2 GLN A 119      22.024   0.339  34.947  1.00 24.69           N
ATOM   1833  H   GLN A 119      17.897   1.140  33.185  1.00 35.01           D
ATOM   1834  HA  GLN A 119      17.947   3.211  34.831  1.00 22.58           D
ATOM   1835  HB2 GLN A 119      19.878   2.290  33.006  1.00 19.82           D
ATOM   1836  HB3 GLN A 119      20.085   3.555  33.954  1.00 24.54           D
ATOM   1837  HG2 GLN A 119      19.909   2.115  35.830  1.00 21.82           D
ATOM   1838  HG3 GLN A 119      19.725   0.892  34.829  1.00 18.96           D
ATOM   1839 HE21 GLN A 119      22.721   0.144  35.416  1.00 32.10           D
ATOM   1840 HE22 GLN A 119      21.621  -0.270  34.477  1.00 32.84           D
ATOM   1841  N   GLY A 120      16.644   3.786  32.181  1.00 18.33           N
ATOM   1842  CA  GLY A 120      16.069   4.855  31.402  1.00 18.74           C
ATOM   1843  C   GLY A 120      16.666   5.075  30.039  1.00 19.54           C
ATOM   1844  O   GLY A 120      16.441   6.146  29.458  1.00 22.74           O
ATOM   1845  H   GLY A 120      16.250   3.016  32.104  1.00 26.45           D
ATOM   1846  HA2 GLY A 120      15.127   4.656  31.264  1.00 11.69           D
ATOM   1847  HA3 GLY A 120      16.181   5.686  31.877  1.00 25.00           D
ATOM   1848  N   PHE A 121      17.459   4.139  29.535  1.00 17.16           N
ATOM   1849  CA  PHE A 121      18.011   4.255  28.191  1.00 16.63           C
ATOM   1850  C   PHE A 121      16.987   3.903  27.119  1.00 17.24           C
ATOM   1851  O   PHE A 121      16.114   3.068  27.334  1.00 18.04           O
ATOM   1852  CB  PHE A 121      19.221   3.328  27.993  1.00 17.61           C
ATOM   1853  CG  PHE A 121      20.478   3.814  28.626  1.00 16.27           C
ATOM   1854  CD1 PHE A 121      20.661   3.715  29.983  1.00 18.74           C
ATOM   1855  CD2 PHE A 121      21.471   4.364  27.859  1.00 16.94           C
ATOM   1856  CE1 PHE A 121      21.827   4.178  30.576  1.00 20.59           C
ATOM   1857  CE2 PHE A 121      22.623   4.835  28.425  1.00 19.39           C
ATOM   1858  CZ  PHE A 121      22.817   4.725  29.787  1.00 20.63           C
ATOM   1859  H   PHE A 121      17.711   3.447  29.978  1.00 24.78           D
ATOM   1860  HA  PHE A 121      18.322   5.163  28.084  1.00 12.98           D
ATOM   1861  HB2 PHE A 121      19.044   2.450  28.378  1.00 18.25           D
ATOM   1862  HB3 PHE A 121      19.425   3.287  27.038  1.00 16.10           D
ATOM   1863  HD1 PHE A 121      19.968   3.337  30.490  1.00 16.27           D
ATOM   1864  HD2 PHE A 121      21.347   4.416  26.940  1.00 20.29           D
ATOM   1865  HE1 PHE A 121      21.932   4.115  31.492  1.00 21.29           D
ATOM   1866  HE2 PHE A 121      23.275   5.201  27.883  1.00 16.50           D
ATOM   1867  HZ  PHE A 121      23.606   5.054  30.189  1.00 20.98           D
ATOM   1868  N   MET A 122      17.169   4.486  25.937  1.00 16.28           N
ATOM   1869  CA  MET A 122      16.670   3.921  24.697  1.00 16.32           C
ATOM   1870  C   MET A 122      17.736   2.954  24.201  1.00 16.34           C
ATOM   1871  O   MET A 122      18.930   3.275  24.240  1.00 18.52           O
ATOM   1872  CB  MET A 122      16.499   5.022  23.666  1.00 17.99           C
ATOM   1873  CG  MET A 122      15.397   6.017  23.977  1.00 21.30           C
ATOM   1874  SD  MET A 122      13.746   5.259  24.038  1.00 26.78           S
ATOM   1875  CE  MET A 122      13.596   4.735  22.376  1.00 35.75           C
ATOM   1876  H   MET A 122      17.631   5.208  25.830  1.00 15.85           D
ATOM   1877  HA  MET A 122      15.845   3.443  24.857  1.00 24.18           D
ATOM   1878  HB2 MET A 122      17.314   5.527  23.630  1.00 18.72           D
ATOM   1879  HB3 MET A 122      16.330   4.594  22.807  1.00 16.10           D
ATOM   1880  HG2 MET A 122      15.574   6.430  24.837  1.00 24.62           D
ATOM   1881  HG3 MET A 122      15.388   6.698  23.282  1.00 32.43           D
ATOM   1882  HE1 MET A 122      13.817   5.492  21.803  1.00 32.78           D
ATOM   1883  HE2 MET A 122      14.229   4.022  22.242  1.00 26.00           D
ATOM   1884  HE3 MET A 122      12.687   4.423  22.211  1.00 34.83           D
ATOM   1885  N   VAL A 123      17.322   1.764  23.799  1.00 16.10           N
ATOM   1886  CA  VAL A 123      18.241   0.692  23.446  1.00 15.56           C
ATOM   1887  C   VAL A 123      17.998   0.268  22.014  1.00 15.03           C
ATOM   1888  O   VAL A 123      16.862  -0.030  21.630  1.00 18.06           O
ATOM   1889  CB  VAL A 123      18.025  -0.526  24.352  1.00 17.61           C
ATOM   1890  CG1 VAL A 123      18.955  -1.640  23.940  1.00 20.52           C
ATOM   1891  CG2 VAL A 123      18.258  -0.181  25.776  1.00 19.43           C
ATOM   1892  H   VAL A 123      16.506   1.511  23.767  1.00 23.14           D
ATOM   1893  HA  VAL A 123      19.148   1.018  23.562  1.00 17.59           D
ATOM   1894  HB  VAL A 123      17.119  -0.861  24.236  1.00 17.95           D
ATOM   1895 HG11 VAL A 123      19.849  -1.273  23.848  1.00 20.45           D
ATOM   1896 HG12 VAL A 123      18.956  -2.333  24.626  1.00 25.82           D
ATOM   1897 HG13 VAL A 123      18.657  -2.014  23.092  1.00 21.51           D
ATOM   1898 HG21 VAL A 123      17.559   0.440  26.035  1.00 17.93           D
ATOM   1899 HG22 VAL A 123      18.239  -1.002  26.293  1.00 22.02           D
ATOM   1900 HG23 VAL A 123      19.135   0.241  25.865  1.00 20.04           D
ATOM   1901  N   ILE A 124      19.058   0.170  21.244  1.00 14.55           N
ATOM   1902  CA  ILE A 124      19.045  -0.495  19.943  1.00 16.28           C
ATOM   1903  C   ILE A 124      19.664  -1.859  20.155  1.00 15.30           C
ATOM   1904  O   ILE A 124      20.876  -1.979  20.391  1.00 17.88           O
ATOM   1905  CB  ILE A 124      19.801   0.299  18.873  1.00 15.98           C
ATOM   1906  CG1 ILE A 124      19.143   1.671  18.669  1.00 18.55           C
ATOM   1907  CG2 ILE A 124      19.832  -0.511  17.562  1.00 18.43           C
ATOM   1908  CD1 ILE A 124      19.937   2.669  17.834  1.00 21.47           C
ATOM   1909  H   ILE A 124      19.811   0.489  21.485  1.00 15.49           D
ATOM   1910  HA  ILE A 124      18.135  -0.612  19.633  1.00 25.20           D
ATOM   1911  HB  ILE A 124      20.722   0.400  19.184  1.00 17.13           D
ATOM   1912 HG12 ILE A 124      18.296   1.540  18.222  1.00 26.64           D
ATOM   1913 HG13 ILE A 124      18.958   2.075  19.530  1.00 18.80           D
ATOM   1914 HG21 ILE A 124      20.081  -1.428  17.735  1.00 19.55           D
ATOM   1915 HG22 ILE A 124      18.964  -0.510  17.138  1.00 22.23           D
ATOM   1916 HG23 ILE A 124      20.503  -0.142  16.954  1.00 17.13           D
ATOM   1917 HD11 ILE A 124      20.893   2.585  18.002  1.00 21.96           D
ATOM   1918 HD12 ILE A 124      19.715   2.513  16.903  1.00 18.35           D
ATOM   1919 HD13 ILE A 124      19.675   3.560  18.096  1.00 22.50           D
ATOM   1920  N   ALA A 125      18.843  -2.892  20.107  1.00 15.52           N
ATOM   1921  CA  ALA A 125      19.274  -4.257  20.378  1.00 15.51           C
ATOM   1922  C   ALA A 125      19.426  -4.990  19.056  1.00 15.61           C
ATOM   1923  O   ALA A 125      18.463  -5.061  18.280  1.00 16.63           O
ATOM   1924  CB  ALA A 125      18.252  -4.954  21.277  1.00 18.31           C
ATOM   1925  H   ALA A 125      18.026  -2.827  19.876  1.00 19.52           D
ATOM   1926  HA  ALA A 125      20.140  -4.268  20.791  1.00 14.06           D
ATOM   1927  HB1 ALA A 125      17.378  -4.933  20.863  1.00 13.27           D
ATOM   1928  HB2 ALA A 125      18.524  -5.863  21.436  1.00 20.56           D
ATOM   1929  HB3 ALA A 125      18.239  -4.478  22.119  1.00 17.40           D
ATOM   1930  N   CYS A 126      20.603  -5.552  18.818  1.00 15.68           N
ATOM   1931  CA  CYS A 126      20.939  -6.163  17.534  1.00 15.46           C
ATOM   1932  C   CYS A 126      20.751  -7.674  17.543  1.00 15.98           C
ATOM   1933  O   CYS A 126      21.135  -8.337  18.499  1.00 17.34           O
ATOM   1934  CB  CYS A 126      22.391  -5.841  17.186  1.00 16.50           C
ATOM   1935  SG  CYS A 126      22.737  -4.100  17.030  1.00 18.50           S
ATOM   1936  H   CYS A 126      21.241  -5.598  19.400  1.00 18.06           D
ATOM   1937  HA  CYS A 126      20.338  -5.788  16.869  1.00 19.17           D
ATOM   1938  HB2 CYS A 126      22.969  -6.196  17.876  1.00 18.71           D
ATOM   1939  HB3 CYS A 126      22.629  -6.213  16.318  1.00 16.32           D
ATOM   1940  HG  CYS A 126      22.213  -3.901  15.970  1.00 23.38           D
ATOM   1941  N   ILE A 127      20.142  -8.191  16.474  1.00 16.00           N
ATOM   1942  CA  ILE A 127      19.932  -9.618  16.281  1.00 16.01           C
ATOM   1943  C   ILE A 127      20.260  -9.933  14.831  1.00 16.27           C
ATOM   1944  O   ILE A 127      20.322  -9.044  13.975  1.00 17.47           O
ATOM   1945  CB  ILE A 127      18.486 -10.001  16.623  1.00 17.39           C
ATOM   1946  CG1 ILE A 127      17.546  -9.299  15.691  1.00 22.08           C
ATOM   1947  CG2 ILE A 127      18.169  -9.699  18.088  1.00 19.93           C
ATOM   1948  CD1 ILE A 127      16.166  -9.618  15.917  1.00 29.59           C
ATOM   1949  H   ILE A 127      19.767  -7.704  15.856  1.00 16.20           D
ATOM   1950  HA  ILE A 127      20.541 -10.118  16.836  1.00 19.14           D
ATOM   1951  HB  ILE A 127      18.417 -10.956  16.477  1.00 19.08           D
ATOM   1952 HG12 ILE A 127      17.643  -8.326  15.758  1.00 21.49           D
ATOM   1953 HG13 ILE A 127      17.766  -9.622  14.797  1.00 22.18           D
ATOM   1954 HG21 ILE A 127      18.919  -9.996  18.626  1.00 18.27           D
ATOM   1955 HG22 ILE A 127      18.034  -8.740  18.151  1.00 20.18           D
ATOM   1956 HG23 ILE A 127      17.351 -10.164  18.357  1.00 21.44           D
ATOM   1957 HD11 ILE A 127      15.906  -9.185  16.759  1.00 24.44           D
ATOM   1958 HD12 ILE A 127      15.644  -9.270  15.164  1.00 33.03           D
ATOM   1959 HD13 ILE A 127      16.112 -10.592  15.969  1.00 24.86           D
ATOM   1960  N   GLY A 128      20.505 -11.195  14.528  1.00 16.74           N
ATOM   1961  CA  GLY A 128      20.695 -11.598  13.153  1.00 16.78           C
ATOM   1962  C   GLY A 128      21.383 -12.930  13.057  1.00 16.71           C
ATOM   1963  O   GLY A 128      22.096 -13.349  13.947  1.00 18.54           O
ATOM   1964  H   GLY A 128      20.643 -11.808  15.107  1.00 24.83           D
ATOM   1965  HA2 GLY A 128      19.851 -11.628  12.673  1.00 19.51           D
ATOM   1966  HA3 GLY A 128      21.265 -10.970  12.719  1.00 21.38           D
ATOM   1967  N   GLU A 129      21.205 -13.571  11.910  1.00 17.83           N
ATOM   1968  CA  GLU A 129      21.707 -14.919  11.635  1.00 17.65           C
ATOM   1969  C   GLU A 129      22.980 -14.875  10.813  1.00 17.13           C
ATOM   1970  O   GLU A 129      23.248 -13.923  10.090  1.00 18.73           O
ATOM   1971  CB  GLU A 129      20.666 -15.759  10.914  1.00 19.01           C
ATOM   1972  CG  GLU A 129      20.617 -15.680   9.398  1.00 18.27           C
ATOM   1973  CD  GLU A 129      20.107 -14.393   8.791  1.00 18.25           C
ATOM   1974  OE1 GLU A 129      19.664 -13.485   9.566  1.00 19.14           O
ATOM   1975  OE2 GLU A 129      20.126 -14.289   7.545  1.00 19.07           O
ATOM   1976  H   GLU A 129      20.783 -13.219  11.253  1.00 24.85           D
ATOM   1977  HA  GLU A 129      21.875 -15.384  12.472  1.00 22.84           D
ATOM   1978  HB2 GLU A 129      20.878 -16.666  11.161  1.00 18.48           D
ATOM   1979  HB3 GLU A 129      19.806 -15.491  11.265  1.00 23.04           D
ATOM   1980  HG2 GLU A 129      21.498 -15.844   9.041  1.00 21.37           D
ATOM   1981  HG3 GLU A 129      20.015 -16.383   9.099  1.00 25.07           D
ATOM   1982  N   THR A 130      23.765 -15.933  10.929  1.00 18.28           N
ATOM   1983  CA  THR A 130      24.959 -16.100  10.109  1.00 18.96           C
ATOM   1984  C   THR A 130      24.612 -16.721   8.756  1.00 18.39           C
ATOM   1985  O   THR A 130      23.517 -17.213   8.519  1.00 19.56           O
ATOM   1986  CB  THR A 130      25.972 -17.021  10.771  1.00 21.53           C
ATOM   1987  OG1 THR A 130      25.405 -18.341  10.850  1.00 22.59           O
ATOM   1988  CG2 THR A 130      26.348 -16.569  12.134  1.00 23.08           C
ATOM   1989  H   THR A 130      23.626 -16.545  11.513  1.00 23.45           D
ATOM   1990  HA  THR A 130      25.399 -15.254   9.964  1.00 21.71           D
ATOM   1991  HB  THR A 130      26.784 -17.033  10.231  1.00 27.88           D
ATOM   1992  HG1 THR A 130      24.725 -18.356  11.339  1.00 27.77           D
ATOM   1993 HG21 THR A 130      26.734 -15.684  12.081  1.00 29.93           D
ATOM   1994 HG22 THR A 130      25.571 -16.578  12.700  1.00 26.75           D
ATOM   1995 HG23 THR A 130      27.006 -17.187  12.483  1.00 27.36           D
ATOM   1996  N   LEU A 131      25.576 -16.688   7.850  1.00 19.08           N
ATOM   1997  CA  LEU A 131      25.367 -17.306   6.550  1.00 19.67           C
ATOM   1998  C   LEU A 131      25.063 -18.792   6.695  1.00 21.16           C
ATOM   1999  O   LEU A 131      24.198 -19.313   5.984  1.00 21.84           O
ATOM   2000  CB  LEU A 131      26.583 -17.056   5.685  1.00 21.63           C
ATOM   2001  CG  LEU A 131      26.514 -17.527   4.226  1.00 22.02           C
ATOM   2002  CD1 LEU A 131      25.399 -16.854   3.477  1.00 28.75           C
ATOM   2003  CD2 LEU A 131      27.835 -17.252   3.586  1.00 27.05           C
ATOM   2004  H   LEU A 131      26.354 -16.338   7.965  1.00 24.07           D
ATOM   2005  HA  LEU A 131      24.599 -16.888   6.145  1.00 15.31           D
ATOM   2006  HB2 LEU A 131      26.692 -16.096   5.652  1.00 26.85           D
ATOM   2007  HB3 LEU A 131      27.351 -17.416   6.143  1.00 20.61           D
ATOM   2008  HG  LEU A 131      26.375 -18.486   4.209  1.00 26.45           D
ATOM   2009 HD11 LEU A 131      25.111 -16.061   3.958  1.00 32.84           D
ATOM   2010 HD12 LEU A 131      25.704 -16.614   2.577  1.00 27.07           D
ATOM   2011 HD13 LEU A 131      24.652 -17.473   3.435  1.00 25.65           D
ATOM   2012 HD21 LEU A 131      27.802 -17.460   2.633  1.00 27.90           D
ATOM   2013 HD22 LEU A 131      28.028 -16.308   3.725  1.00 29.20           D
ATOM   2014 HD23 LEU A 131      28.497 -17.819   4.025  1.00 29.96           D
ATOM   2015  N   GLN A 132      25.758 -19.482   7.597  1.00 21.85           N
ATOM   2016  CA  GLN A 132      25.515 -20.916   7.796  1.00 24.35           C
ATOM   2017  C   GLN A 132      24.104 -21.157   8.268  1.00 23.13           C
ATOM   2018  O   GLN A 132      23.432 -22.087   7.814  1.00 25.11           O
ATOM   2019  CB  GLN A 132      26.478 -21.477   8.834  1.00 28.33           C
ATOM   2020  CG  GLN A 132      27.914 -21.464   8.412  1.00 35.72           C
ATOM   2021  H   GLN A 132      26.373 -19.145   8.095  1.00 23.50           D
ATOM   2022  HA  GLN A 132      25.654 -21.407   6.976  1.00 28.33           D
ATOM   2023  HB2 GLN A 132      26.383 -20.933   9.634  1.00 26.69           D
ATOM   2024  HB3 GLN A 132      26.228 -22.404   9.022  1.00 31.74           D
ATOM   2025  HG2 GLN A 132      28.216 -22.387   8.349  1.00 40.52           D
ATOM   2026  HG3 GLN A 132      27.975 -21.017   7.552  1.00 26.53           D
ATOM   2027  N   GLN A 133      23.633 -20.337   9.202  1.00 21.35           N
ATOM   2028  CA  GLN A 133      22.280 -20.475   9.692  1.00 21.42           C
ATOM   2029  C   GLN A 133      21.263 -20.187   8.613  1.00 22.74           C
ATOM   2030  O   GLN A 133      20.249 -20.882   8.507  1.00 25.47           O
ATOM   2031  CB  GLN A 133      22.079 -19.562  10.908  1.00 22.25           C
ATOM   2032  CG  GLN A 133      22.852 -20.029  12.107  1.00 23.00           C
ATOM   2033  CD  GLN A 133      22.980 -18.998  13.198  1.00 22.86           C
ATOM   2034  OE1 GLN A 133      22.880 -17.791  12.985  1.00 21.98           O
ATOM   2035  NE2 GLN A 133      23.208 -19.478  14.396  1.00 27.46           N
ATOM   2036  H   GLN A 133      24.072 -19.697   9.576  1.00 34.73           D
ATOM   2037  HA  GLN A 133      22.154 -21.379   9.999  1.00 25.75           D
ATOM   2038  HB2 GLN A 133      22.350 -18.652  10.690  1.00 22.53           D
ATOM   2039  HB3 GLN A 133      21.145 -19.579  11.185  1.00 26.25           D
ATOM   2040  HG2 GLN A 133      22.376 -20.785  12.465  1.00 24.05           D
ATOM   2041  HG3 GLN A 133      23.750 -20.288  11.862  1.00 20.16           D
ATOM   2042 HE21 GLN A 133      24.017 -19.675  14.612  1.00 36.29           D
ATOM   2043 HE22 GLN A 133      22.558 -19.582  14.962  1.00 32.13           D
ATOM   2044  N   ARG A 134      21.499 -19.179   7.781  1.00 21.22           N
ATOM   2045  CA  ARG A 134      20.575 -18.936   6.690  1.00 22.37           C
ATOM   2046  C   ARG A 134      20.516 -20.114   5.717  1.00 22.28           C
ATOM   2047  O   ARG A 134      19.431 -20.477   5.251  1.00 24.33           O
ATOM   2048  CB  ARG A 134      20.903 -17.646   5.949  1.00 25.56           C
ATOM   2049  CG  ARG A 134      19.942 -17.506   4.751  1.00 27.72           C
ATOM   2050  CD  ARG A 134      19.869 -16.164   4.249  1.00 30.56           C
ATOM   2051  NE  ARG A 134      19.205 -15.258   5.167  1.00 23.10           N
ATOM   2052  CZ  ARG A 134      17.979 -14.797   5.043  1.00 19.87           C
ATOM   2053  NH1 ARG A 134      17.573 -13.866   5.884  1.00 22.29           N
ATOM   2054  NH2 ARG A 134      17.187 -15.152   4.039  1.00 24.75           N
ATOM   2055  H   ARG A 134      22.155 -18.631   7.824  1.00 27.90           D
ATOM   2056  HA  ARG A 134      19.698 -18.850   7.073  1.00 25.13           D
ATOM   2057  HB2 ARG A 134      20.744 -16.909   6.558  1.00 28.01           D
ATOM   2058  HB3 ARG A 134      21.822 -17.631   5.638  1.00 18.90           D
ATOM   2059  HG2 ARG A 134      20.233 -18.081   4.025  1.00 28.87           D
ATOM   2060  HG3 ARG A 134      19.045 -17.723   5.053  1.00 21.42           D
ATOM   2061  HD2 ARG A 134      20.790 -15.860   4.157  1.00 25.01           D
ATOM   2062  HD3 ARG A 134      19.410 -16.120   3.392  1.00 22.60           D
ATOM   2063  HE  ARG A 134      19.584 -15.142   5.933  1.00 25.59           D
ATOM   2064 HH11 ARG A 134      16.762 -13.582   5.844  1.00 34.34           D
ATOM   2065 HH12 ARG A 134      18.085 -13.644   6.546  1.00 32.04           D
ATOM   2066 HH21 ARG A 134      17.464 -15.721   3.452  1.00 36.94           D
ATOM   2067 HH22 ARG A 134      16.391 -14.829   3.987  1.00 28.58           D
ATOM   2068  N   GLU A 135      21.665 -20.703   5.380  1.00 23.04           N
ATOM   2069  CA  GLU A 135      21.678 -21.789   4.397  1.00 23.17           C
ATOM   2070  C   GLU A 135      21.116 -23.075   4.977  1.00 25.92           C
ATOM   2071  O   GLU A 135      20.715 -23.958   4.202  1.00 30.39           O
ATOM   2072  CB  GLU A 135      23.088 -22.032   3.840  1.00 25.98           C
ATOM   2073  CG  GLU A 135      23.706 -20.897   3.029  1.00 25.66           C
ATOM   2074  CD  GLU A 135      22.874 -20.477   1.826  1.00 24.59           C
ATOM   2075  OE1 GLU A 135      23.205 -20.794   0.634  1.00 27.72           O
ATOM   2076  OE2 GLU A 135      21.861 -19.778   2.076  1.00 31.05           O
ATOM   2077  H   GLU A 135      22.424 -20.501   5.727  1.00 26.22           D
ATOM   2078  HA  GLU A 135      21.105 -21.539   3.654  1.00 21.81           D
ATOM   2079  HB2 GLU A 135      23.683 -22.240   4.579  1.00 23.40           D
ATOM   2080  HB3 GLU A 135      23.022 -22.792   3.236  1.00 25.60           D
ATOM   2081  HG2 GLU A 135      23.791 -20.119   3.606  1.00 31.42           D
ATOM   2082  HG3 GLU A 135      24.583 -21.204   2.718  1.00 26.37           D
ATOM   2083  N   ALA A 136      21.097 -23.211   6.299  1.00 25.35           N
ATOM   2084  CA  ALA A 136      20.439 -24.306   7.011  1.00 28.18           C
ATOM   2085  C   ALA A 136      18.955 -24.034   7.259  1.00 30.64           C
ATOM   2086  O   ALA A 136      18.295 -24.836   7.926  1.00 32.23           O
ATOM   2087  CB  ALA A 136      21.179 -24.565   8.330  1.00 33.35           C
ATOM   2088  H   ALA A 136      21.503 -22.669   6.829  1.00 32.49           D
ATOM   2089  HA  ALA A 136      20.516 -25.114   6.484  1.00 33.80           D
ATOM   2090  HB1 ALA A 136      21.206 -23.747   8.857  1.00 32.73           D
ATOM   2091  HB2 ALA A 136      20.717 -25.264   8.823  1.00 34.79           D
ATOM   2092  HB3 ALA A 136      22.093 -24.844   8.128  1.00 27.87           D
ATOM   2093  ND2 ASN A 137      17.006 -24.523   4.205  1.00 65.85           N
ATOM   2094 HD21 ASN A 137      17.188 -25.219   4.682  1.00 56.86           D
ATOM   2095 HD22 ASN A 137      17.311 -24.466   3.398  1.00 60.60           D
ATOM   2096  N  AASN A 137      18.419 -22.928   6.737  0.54 28.71           N
ATOM   2097  CA AASN A 137      17.015 -22.553   6.914  0.54 31.11           C
ATOM   2098  C  AASN A 137      16.650 -22.377   8.379  0.54 30.17           C
ATOM   2099  O  AASN A 137      15.528 -22.676   8.795  0.54 30.08           O
ATOM   2100  CB AASN A 137      16.072 -23.534   6.217  0.54 37.90           C
ATOM   2101  CG AASN A 137      16.264 -23.535   4.712  0.54 48.55           C
ATOM   2102  OD1AASN A 137      15.781 -22.639   4.016  0.54 53.15           O
ATOM   2103  H  AASN A 137      18.866 -22.356   6.275  0.54 34.87           D
ATOM   2104  HA AASN A 137      16.893 -21.685   6.509  0.54 32.23           D
ATOM   2105  HB2AASN A 137      16.259 -24.425   6.554  0.54 38.10           D
ATOM   2106  HB3AASN A 137      15.152 -23.293   6.415  0.54 38.82           D
ATOM   2107  N  BASN A 137      18.421 -22.928   6.737  0.46 28.80           N
ATOM   2108  CA BASN A 137      17.016 -22.553   6.913  0.46 31.22           C
ATOM   2109  C  BASN A 137      16.651 -22.378   8.378  0.46 30.23           C
ATOM   2110  O  BASN A 137      15.529 -22.680   8.795  0.46 30.13           O
ATOM   2111  CB BASN A 137      16.073 -23.533   6.216  0.46 37.93           C
ATOM   2112  CG BASN A 137      16.266 -23.536   4.711  0.46 48.48           C
ATOM   2113  OD1BASN A 137      15.781 -22.641   4.013  0.46 53.07           O
ATOM   2114  H  BASN A 137      18.868 -22.356   6.276  0.46 34.79           D
ATOM   2115  HA BASN A 137      16.894 -21.686   6.506  0.46 32.29           D
ATOM   2116  HB2BASN A 137      16.256 -24.425   6.551  0.46 38.11           D
ATOM   2117  HB3BASN A 137      15.154 -23.289   6.411  0.46 38.83           D
ATOM   2118  N   GLN A 138      17.606 -21.888   9.161  1.00 25.02           N
ATOM   2119  CA  GLN A 138      17.412 -21.609  10.563  1.00 24.25           C
ATOM   2120  C   GLN A 138      17.203 -20.123  10.861  1.00 23.26           C
ATOM   2121  O   GLN A 138      17.186 -19.767  12.022  1.00 24.93           O
ATOM   2122  CB  GLN A 138      18.601 -22.114  11.370  1.00 26.99           C
ATOM   2123  CG  GLN A 138      18.787 -23.613  11.262  1.00 30.84           C
ATOM   2124  CD  GLN A 138      20.068 -24.096  11.894  1.00 44.85           C
ATOM   2125  OE1 GLN A 138      21.064 -23.366  11.968  1.00 51.59           O
ATOM   2126  NE2 GLN A 138      20.061 -25.349  12.337  1.00 69.75           N
ATOM   2127  H   GLN A 138      18.408 -21.721   8.892  1.00 28.21           D
ATOM   2128  HA  GLN A 138      16.641 -22.111  10.871  1.00 32.52           D
ATOM   2129  HB2 GLN A 138      19.412 -21.680  11.088  1.00 24.12           D
ATOM   2130  HB3 GLN A 138      18.462 -21.904  12.303  1.00 27.85           D
ATOM   2131  HG2 GLN A 138      18.054 -24.064  11.706  1.00 35.94           D
ATOM   2132  HG3 GLN A 138      18.795 -23.852  10.325  1.00 29.59           D
ATOM   2133 HE21 GLN A 138      19.845 -25.995  11.803  1.00 50.97           D
ATOM   2134 HE22 GLN A 138      20.272 -25.516  13.154  1.00 70.46           D
ATOM   2135  N   THR A 139      17.040 -19.259   9.859  1.00 24.42           N
ATOM   2136  CA  THR A 139      16.951 -17.817  10.129  1.00 23.01           C
ATOM   2137  C   THR A 139      15.873 -17.499  11.155  1.00 22.42           C
ATOM   2138  O   THR A 139      16.125 -16.781  12.130  1.00 22.04           O
ATOM   2139  CB  THR A 139      16.690 -17.055   8.849  1.00 22.90           C
ATOM   2140  OG1 THR A 139      17.731 -17.340   7.922  1.00 24.81           O
ATOM   2141  CG2 THR A 139      16.679 -15.556   9.096  1.00 23.40           C
ATOM   2142  H   THR A 139      17.010 -19.477   9.029  1.00 33.90           D
ATOM   2143  HA  THR A 139      17.809 -17.506  10.474  1.00 22.23           D
ATOM   2144  HB  THR A 139      15.829 -17.320   8.497  1.00 26.84           D
ATOM   2145  HG1 THR A 139      17.648 -16.797   7.287  1.00 27.87           D
ATOM   2146 HG21 THR A 139      17.563 -15.256   9.394  1.00 22.23           D
ATOM   2147 HG22 THR A 139      16.501 -15.146   8.241  1.00 15.17           D
ATOM   2148 HG23 THR A 139      16.017 -15.298   9.752  1.00 23.43           D
ATOM   2149  N   ALA A 140      14.661 -18.010  10.953  1.00 23.72           N
ATOM   2150  CA  ALA A 140      13.568 -17.677  11.856  1.00 24.49           C
ATOM   2151  C   ALA A 140      13.850 -18.170  13.260  1.00 26.91           C
ATOM   2152  O   ALA A 140      13.647 -17.430  14.228  1.00 25.37           O
ATOM   2153  CB  ALA A 140      12.229 -18.226  11.343  1.00 28.53           C
ATOM   2154  H   ALA A 140      14.458 -18.544  10.315  1.00 33.00           D
ATOM   2155  HA  ALA A 140      13.493 -16.712  11.904  1.00 32.00           D
ATOM   2156  HB1 ALA A 140      11.803 -17.607  10.735  1.00 24.67           D
ATOM   2157  HB2 ALA A 140      12.378 -19.072  10.896  1.00 33.18           D
ATOM   2158  HB3 ALA A 140      11.648 -18.336  12.108  1.00 29.01           D
ATOM   2159  N   LYS A 141      14.363 -19.393  13.401  1.00 25.04           N
ATOM   2160  CA  LYS A 141      14.605 -19.923  14.740  1.00 25.72           C
ATOM   2161  C   LYS A 141      15.621 -19.070  15.468  1.00 25.84           C
ATOM   2162  O   LYS A 141      15.479 -18.803  16.664  1.00 24.55           O
ATOM   2163  CB  LYS A 141      15.117 -21.374  14.691  1.00 32.05           C
ATOM   2164  CG  LYS A 141      15.236 -22.007  16.098  1.00 40.04           C
ATOM   2165  CD  LYS A 141      15.518 -23.521  16.088  1.00 47.57           C
ATOM   2166  H   LYS A 141      14.606 -19.906  12.749  1.00 35.84           D
ATOM   2167  HA  LYS A 141      13.776 -19.891  15.251  1.00 25.78           D
ATOM   2168  HB2 LYS A 141      14.527 -21.920  14.146  1.00 34.01           D
ATOM   2169  HB3 LYS A 141      16.013 -21.380  14.317  1.00 28.20           D
ATOM   2170  HG2 LYS A 141      15.970 -21.595  16.588  1.00 29.07           D
ATOM   2171  HG3 LYS A 141      14.397 -21.863  16.576  1.00 34.62           D
ATOM   2172  HD2 LYS A 141      15.321 -23.891  15.214  1.00 46.64           D
ATOM   2173  HD3 LYS A 141      16.445 -23.682  16.326  1.00 43.35           D
ATOM   2174  N   VAL A 142      16.661 -18.643  14.747  1.00 23.83           N
ATOM   2175  CA  VAL A 142      17.761 -17.891  15.345  1.00 22.39           C
ATOM   2176  C   VAL A 142      17.283 -16.531  15.811  1.00 20.97           C
ATOM   2177  O   VAL A 142      17.506 -16.146  16.959  1.00 21.58           O
ATOM   2178  CB  VAL A 142      18.933 -17.770  14.351  1.00 25.59           C
ATOM   2179  CG1 VAL A 142      19.981 -16.744  14.852  1.00 28.25           C
ATOM   2180  CG2 VAL A 142      19.592 -19.125  14.151  1.00 28.16           C
ATOM   2181  H   VAL A 142      16.729 -18.776  13.905  1.00 29.89           D
ATOM   2182  HA  VAL A 142      18.073 -18.367  16.126  1.00 24.42           D
ATOM   2183  HB  VAL A 142      18.603 -17.453  13.492  1.00 26.56           D
ATOM   2184 HG11 VAL A 142      20.369 -17.041  15.696  1.00 24.49           D
ATOM   2185 HG12 VAL A 142      20.674 -16.681  14.177  1.00 30.05           D
ATOM   2186 HG13 VAL A 142      19.574 -15.869  14.957  1.00 19.21           D
ATOM   2187 HG21 VAL A 142      20.120 -19.334  14.934  1.00 24.86           D
ATOM   2188 HG22 VAL A 142      18.913 -19.811  14.019  1.00 30.15           D
ATOM   2189 HG23 VAL A 142      20.167 -19.071  13.372  1.00 25.74           D
ATOM   2190  N   VAL A 143      16.655 -15.767  14.923  1.00 21.40           N
ATOM   2191  CA  VAL A 143      16.281 -14.411  15.313  1.00 20.76           C
ATOM   2192  C   VAL A 143      15.195 -14.432  16.366  1.00 21.29           C
ATOM   2193  O   VAL A 143      15.179 -13.580  17.257  1.00 21.79           O
ATOM   2194  CB  VAL A 143      15.915 -13.530  14.115  1.00 22.62           C
ATOM   2195  CG1 VAL A 143      17.090 -13.468  13.148  1.00 23.43           C
ATOM   2196  CG2 VAL A 143      14.692 -14.010  13.461  1.00 26.48           C
ATOM   2197  H   VAL A 143      16.479 -15.989  14.117  1.00 20.94           D
ATOM   2198  HA  VAL A 143      17.062 -14.008  15.738  1.00 27.54           D
ATOM   2199  HB  VAL A 143      15.743 -12.639  14.450  1.00 24.47           D
ATOM   2200 HG11 VAL A 143      17.206 -14.325  12.699  1.00 23.85           D
ATOM   2201 HG12 VAL A 143      16.894 -12.783  12.495  1.00 25.64           D
ATOM   2202 HG13 VAL A 143      17.904 -13.250  13.633  1.00 22.01           D
ATOM   2203 HG21 VAL A 143      14.770 -13.832  12.514  1.00 34.06           D
ATOM   2204 HG22 VAL A 143      14.634 -14.963  13.626  1.00 23.50           D
ATOM   2205 HG23 VAL A 143      13.934 -13.535  13.851  1.00 27.19           D
ATOM   2206  N   LEU A 144      14.304 -15.425  16.336  1.00 21.63           N
ATOM   2207  CA  LEU A 144      13.298 -15.484  17.394  1.00 22.73           C
ATOM   2208  C   LEU A 144      13.884 -15.948  18.708  1.00 21.72           C
ATOM   2209  O   LEU A 144      13.422 -15.512  19.768  1.00 22.88           O
ATOM   2210  CB  LEU A 144      12.112 -16.365  16.996  1.00 25.48           C
ATOM   2211  CG  LEU A 144      11.339 -15.786  15.842  1.00 27.78           C
ATOM   2212  CD1 LEU A 144      10.212 -16.741  15.504  1.00 32.60           C
ATOM   2213  CD2 LEU A 144      10.800 -14.415  16.204  1.00 34.22           C
ATOM   2214  H   LEU A 144      14.300 -16.077  15.770  1.00 27.42           D
ATOM   2215  HA  LEU A 144      12.987 -14.589  17.557  1.00 24.23           D
ATOM   2216  HB2 LEU A 144      12.425 -17.257  16.760  1.00 28.42           D
ATOM   2217  HB3 LEU A 144      11.486 -16.429  17.733  1.00 23.53           D
ATOM   2218  HG  LEU A 144      11.941 -15.689  15.092  1.00 22.83           D
ATOM   2219 HD11 LEU A 144      10.473 -17.631  15.794  1.00 28.24           D
ATOM   2220 HD12 LEU A 144       9.432 -16.439  15.988  1.00 29.16           D
ATOM   2221 HD13 LEU A 144      10.042 -16.724  14.551  1.00 25.87           D
ATOM   2222 HD21 LEU A 144      11.469 -13.758  15.934  1.00 29.60           D
ATOM   2223 HD22 LEU A 144       9.969 -14.261  15.729  1.00 30.61           D
ATOM   2224 HD23 LEU A 144      10.644 -14.361  17.172  1.00 27.66           D
ATOM   2225  N  ASER A 145      14.889 -16.814  18.677  0.55 21.31           N
ATOM   2226  CA ASER A 145      15.565 -17.185  19.910  0.55 22.75           C
ATOM   2227  C  ASER A 145      16.223 -15.962  20.525  0.55 21.23           C
ATOM   2228  O  ASER A 145      16.048 -15.683  21.714  0.55 19.53           O
ATOM   2229  CB ASER A 145      16.611 -18.266  19.653  0.55 24.92           C
ATOM   2230  OG ASER A 145      16.049 -19.418  19.039  0.55 32.29           O
ATOM   2231  H  ASER A 145      15.209 -17.166  17.962  0.55 23.95           D
ATOM   2232  HA ASER A 145      14.925 -17.528  20.548  0.55 22.99           D
ATOM   2233  HB2ASER A 145      17.291 -17.890  19.073  0.55 23.75           D
ATOM   2234  HB3ASER A 145      17.011 -18.516  20.497  0.55 25.43           D
ATOM   2235  HG ASER A 145      15.236 -19.490  19.229  0.55 27.23           D
ATOM   2236  N  BSER A 145      14.935 -16.769  18.680  0.45 21.31           N
ATOM   2237  CA BSER A 145      15.600 -17.205  19.909  0.45 22.64           C
ATOM   2238  C  BSER A 145      16.416 -16.082  20.537  0.45 21.40           C
ATOM   2239  O  BSER A 145      16.562 -16.018  21.757  0.45 19.66           O
ATOM   2240  CB BSER A 145      16.538 -18.364  19.601  0.45 24.88           C
ATOM   2241  OG BSER A 145      17.302 -18.722  20.736  0.45 29.68           O
ATOM   2242  H  BSER A 145      15.293 -17.067  17.958  0.45 23.76           D
ATOM   2243  HA BSER A 145      14.944 -17.499  20.556  0.45 23.02           D
ATOM   2244  HB2BSER A 145      16.035 -19.130  19.287  0.45 26.83           D
ATOM   2245  HB3BSER A 145      17.145 -18.068  18.906  0.45 24.05           D
ATOM   2246  HG BSER A 145      16.919 -18.464  21.438  0.45 24.26           D
ATOM   2247  N   GLN A 146      16.985 -15.205  19.711  1.00 20.63           N
ATOM   2248  CA  GLN A 146      17.689 -14.029  20.227  1.00 20.18           C
ATOM   2249  C   GLN A 146      16.708 -13.030  20.806  1.00 21.27           C
ATOM   2250  O   GLN A 146      16.973 -12.426  21.852  1.00 21.54           O
ATOM   2251  CB  GLN A 146      18.514 -13.402  19.084  1.00 20.30           C
ATOM   2252  CG  GLN A 146      19.639 -14.269  18.626  1.00 20.73           C
ATOM   2253  CD  GLN A 146      20.356 -13.667  17.426  1.00 21.36           C
ATOM   2254  OE1 GLN A 146      19.760 -12.999  16.613  1.00 23.09           O
ATOM   2255  NE2 GLN A 146      21.612 -13.931  17.317  1.00 30.96           N
ATOM   2256  HA  GLN A 146      18.298 -14.286  20.943  1.00 25.16           D
ATOM   2257  HB2 GLN A 146      17.931 -13.228  18.322  1.00 25.90           D
ATOM   2258  HB3 GLN A 146      18.928 -12.570  19.382  1.00 21.88           D
ATOM   2259  HG2 GLN A 146      20.279 -14.372  19.358  1.00 26.09           D
ATOM   2260  HG3 GLN A 146      19.256 -15.130  18.362  1.00 18.30           D
ATOM   2261 HE21 GLN A 146      21.943 -14.007  16.527  1.00 33.22           D
ATOM   2262 HE22 GLN A 146      22.092 -14.038  18.024  1.00 36.36           D
ATOM   2263  H  AGLN A 146      17.124 -15.360  18.875  0.55 23.71           D
ATOM   2264  N   THR A 147      15.576 -12.833  20.142  1.00 20.05           N
ATOM   2265  CA  THR A 147      14.593 -11.878  20.614  1.00 20.91           C
ATOM   2266  C   THR A 147      13.914 -12.379  21.878  1.00 20.82           C
ATOM   2267  O   THR A 147      13.707 -11.606  22.821  1.00 20.91           O
ATOM   2268  CB  THR A 147      13.564 -11.597  19.530  1.00 20.94           C
ATOM   2269  OG1 THR A 147      14.242 -11.111  18.352  1.00 21.93           O
ATOM   2270  CG2 THR A 147      12.581 -10.552  19.946  1.00 24.59           C
ATOM   2271  H   THR A 147      15.368 -13.244  19.413  1.00 31.56           D
ATOM   2272  HA  THR A 147      15.077 -11.061  20.805  1.00 23.82           D
ATOM   2273  HB  THR A 147      13.065 -12.424  19.338  1.00 21.43           D
ATOM   2274  HG1 THR A 147      13.930 -11.468  17.649  1.00 25.98           D
ATOM   2275 HG21 THR A 147      11.772 -10.654  19.419  1.00 24.58           D
ATOM   2276 HG22 THR A 147      12.380 -10.599  20.898  1.00 26.62           D
ATOM   2277 HG23 THR A 147      12.954  -9.678  19.782  1.00 25.94           D
ATOM   2278  N  ASER A 148      13.584 -13.665  21.943  0.50 20.28           N
ATOM   2279  CA ASER A 148      12.907 -14.154  23.136  0.50 20.52           C
ATOM   2280  C  ASER A 148      13.833 -14.135  24.346  0.50 19.95           C
ATOM   2281  O  ASER A 148      13.366 -13.992  25.475  0.50 20.77           O
ATOM   2282  CB ASER A 148      12.336 -15.546  22.882  0.50 24.02           C
ATOM   2283  OG ASER A 148      13.359 -16.498  22.726  0.50 24.91           O
ATOM   2284  H  ASER A 148      13.738 -14.259  21.341  0.50 25.86           D
ATOM   2285  HA ASER A 148      12.167 -13.563  23.324  0.50 20.42           D
ATOM   2286  HB2ASER A 148      11.797 -15.799  23.646  0.50 23.07           D
ATOM   2287  HB3ASER A 148      11.793 -15.543  22.080  0.50 23.22           D
ATOM   2288  HG ASER A 148      13.809 -16.550  23.432  0.50 23.49           D
ATOM   2289  CB BSER A 148      12.540 -15.758  22.830  0.08 22.65           C
ATOM   2290  OG BSER A 148      11.800 -16.301  23.910  0.08 15.84           O
ATOM   2291  HB2BSER A 148      12.012 -15.831  22.020  0.08 23.64           D
ATOM   2292  HB3BSER A 148      13.363 -16.259  22.734  0.08 23.90           D
ATOM   2293  HG BSER A 148      11.921 -15.844  24.605  0.08 21.92           D
ATOM   2294  N  CSER A 148      13.553 -13.668  21.906  0.42 20.60           N
ATOM   2295  CA CSER A 148      12.947 -14.267  23.093  0.42 20.88           C
ATOM   2296  C  CSER A 148      13.833 -14.078  24.311  0.42 19.48           C
ATOM   2297  O  CSER A 148      13.341 -13.766  25.401  0.42 20.60           O
ATOM   2298  CB CSER A 148      12.715 -15.760  22.855  0.42 22.00           C
ATOM   2299  OG CSER A 148      11.641 -15.979  21.968  0.42 28.94           O
ATOM   2300  H  CSER A 148      13.648 -14.215  21.250  0.42 25.72           D
ATOM   2301  HA CSER A 148      12.092 -13.850  23.261  0.42 20.18           D
ATOM   2302  HB2CSER A 148      13.518 -16.153  22.487  0.42 24.26           D
ATOM   2303  HB3CSER A 148      12.503 -16.180  23.703  0.42 21.43           D
ATOM   2304  HG CSER A 148      11.389 -15.249  21.641  0.42 23.95           D
ATOM   2305  N   ALA A 149      15.140 -14.281  24.150  1.00 21.80           N
ATOM   2306  CA  ALA A 149      16.071 -14.171  25.269  1.00 21.54           C
ATOM   2307  C   ALA A 149      16.009 -12.785  25.868  1.00 21.60           C
ATOM   2308  O   ALA A 149      15.966 -12.614  27.087  1.00 22.02           O
ATOM   2309  CB  ALA A 149      17.493 -14.476  24.791  1.00 25.73           C
ATOM   2310  H   ALA A 149      15.504 -14.452  23.390  1.00 25.65           D
ATOM   2311  HA  ALA A 149      15.826 -14.806  25.957  1.00 21.74           D
ATOM   2312  HB1 ALA A 149      17.696 -13.871  24.062  1.00 29.15           D
ATOM   2313  HB2 ALA A 149      18.142 -14.328  25.504  1.00 20.46           D
ATOM   2314  HB3 ALA A 149      17.524 -15.397  24.465  1.00 28.17           D
ATOM   2315  N   ILE A 150      15.958 -11.766  25.016  1.00 21.46           N
ATOM   2316  CA  ILE A 150      15.815 -10.399  25.501  1.00 20.98           C
ATOM   2317  C   ILE A 150      14.471 -10.221  26.179  1.00 22.69           C
ATOM   2318  O   ILE A 150      14.373  -9.669  27.277  1.00 23.31           O
ATOM   2319  CB  ILE A 150      16.018  -9.412  24.339  1.00 22.42           C
ATOM   2320  CG1 ILE A 150      17.502  -9.410  23.918  1.00 23.91           C
ATOM   2321  CG2 ILE A 150      15.582  -8.013  24.738  1.00 26.24           C
ATOM   2322  CD1 ILE A 150      17.751  -8.914  22.551  1.00 26.27           C
ATOM   2323  H   ILE A 150      16.015 -11.849  24.163  1.00 22.49           D
ATOM   2324  HA  ILE A 150      16.506 -10.244  26.161  1.00 24.47           D
ATOM   2325  HB  ILE A 150      15.489  -9.700  23.579  1.00 25.90           D
ATOM   2326 HG12 ILE A 150      17.985  -8.803  24.510  1.00 28.15           D
ATOM   2327 HG13 ILE A 150      17.926 -10.284  23.986  1.00 18.72           D
ATOM   2328 HG21 ILE A 150      15.563  -7.429  23.955  1.00 20.24           D
ATOM   2329 HG22 ILE A 150      14.701  -8.024  25.157  1.00 24.66           D
ATOM   2330 HG23 ILE A 150      16.241  -7.695  25.368  1.00 25.86           D
ATOM   2331 HD11 ILE A 150      17.582  -7.965  22.491  1.00 27.78           D
ATOM   2332 HD12 ILE A 150      18.676  -9.117  22.356  1.00 21.14           D
ATOM   2333 HD13 ILE A 150      17.162  -9.383  21.948  1.00 24.57           D
ATOM   2334  N   ALA A 151      13.415 -10.698  25.541  1.00 22.06           N
ATOM   2335  CA  ALA A 151      12.071 -10.471  26.052  1.00 23.70           C
ATOM   2336  C   ALA A 151      11.860 -11.097  27.433  1.00 23.42           C
ATOM   2337  O   ALA A 151      11.105 -10.558  28.248  1.00 25.51           O
ATOM   2338  CB  ALA A 151      11.055 -11.009  25.038  1.00 25.13           C
ATOM   2339  H   ALA A 151      13.470 -11.173  24.821  1.00 20.53           D
ATOM   2340  HA  ALA A 151      11.931  -9.514  26.142  1.00 21.09           D
ATOM   2341  HB1 ALA A 151      11.144 -11.980  24.945  1.00 21.12           D
ATOM   2342  HB2 ALA A 151      10.166 -10.754  25.347  1.00 31.11           D
ATOM   2343  HB3 ALA A 151      11.248 -10.590  24.177  1.00 26.57           D
ATOM   2344  N   ALA A 152      12.552 -12.177  27.727  1.00 22.71           N
ATOM   2345  CA  ALA A 152      12.401 -12.871  29.003  1.00 25.28           C
ATOM   2346  C   ALA A 152      12.798 -12.011  30.188  1.00 25.05           C
ATOM   2347  O   ALA A 152      12.346 -12.274  31.307  1.00 28.88           O
ATOM   2348  CB  ALA A 152      13.258 -14.124  29.017  1.00 30.11           C
ATOM   2349  H   ALA A 152      13.132 -12.528  27.200  1.00 32.73           D
ATOM   2350  HA  ALA A 152      11.475 -13.115  29.131  1.00 28.78           D
ATOM   2351  HB1 ALA A 152      14.191 -13.844  28.931  1.00 26.67           D
ATOM   2352  HB2 ALA A 152      13.118 -14.572  29.870  1.00 36.92           D
ATOM   2353  HB3 ALA A 152      12.999 -14.713  28.288  1.00 26.07           D
ATOM   2354  N   LYS A 153      13.642 -11.007  29.989  1.00 25.40           N
ATOM   2355  CA  LYS A 153      14.091 -10.139  31.072  1.00 24.93           C
ATOM   2356  C   LYS A 153      13.405  -8.781  31.118  1.00 26.43           C
ATOM   2357  O   LYS A 153      13.773  -7.945  31.950  1.00 30.75           O
ATOM   2358  CB  LYS A 153      15.614  -9.974  30.989  1.00 26.79           C
ATOM   2359  CG  LYS A 153      16.318 -11.300  31.115  1.00 33.78           C
ATOM   2360  CD  LYS A 153      17.774 -11.084  31.323  1.00 45.17           C
ATOM   2361  CE  LYS A 153      18.534 -12.390  31.324  1.00 61.60           C
ATOM   2362  NZ  LYS A 153      17.886 -13.333  32.293  1.00 75.88           N
ATOM   2363  H   LYS A 153      14.008 -10.846  29.228  1.00 28.47           D
ATOM   2364  HA  LYS A 153      13.898 -10.569  31.918  1.00 32.57           D
ATOM   2365  HB2 LYS A 153      15.894  -9.586  30.137  1.00 26.99           D
ATOM   2366  HB3 LYS A 153      15.904  -9.408  31.720  1.00 27.37           D
ATOM   2367  HG2 LYS A 153      15.959 -11.786  31.878  1.00 33.48           D
ATOM   2368  HG3 LYS A 153      16.197 -11.819  30.307  1.00 35.60           D
ATOM   2369  HD2 LYS A 153      18.117 -10.527  30.606  1.00 38.64           D
ATOM   2370  HD3 LYS A 153      17.887 -10.658  32.188  1.00 42.71           D
ATOM   2371  HE2 LYS A 153      18.507 -12.781  30.434  1.00 48.13           D
ATOM   2372  HE3 LYS A 153      19.455 -12.226  31.594  1.00 48.88           D
ATOM   2373  HZ1 LYS A 153      18.507 -13.806  32.718  1.00 74.19           D
ATOM   2374  HZ2 LYS A 153      17.413 -12.872  32.894  1.00 59.32           D
ATOM   2375  HZ3 LYS A 153      17.338 -13.889  31.860  1.00 64.33           D
ATOM   2376  N   LEU A 154      12.427  -8.532  30.259  1.00 24.55           N
ATOM   2377  CA  LEU A 154      11.752  -7.250  30.166  1.00 22.75           C
ATOM   2378  C   LEU A 154      10.301  -7.364  30.608  1.00 26.62           C
ATOM   2379  O   LEU A 154       9.657  -8.395  30.426  1.00 30.96           O
ATOM   2380  CB  LEU A 154      11.771  -6.726  28.737  1.00 22.53           C
ATOM   2381  CG  LEU A 154      13.128  -6.341  28.156  1.00 25.17           C
ATOM   2382  CD1 LEU A 154      12.948  -5.853  26.755  1.00 25.72           C
ATOM   2383  CD2 LEU A 154      13.752  -5.235  28.968  1.00 29.24           C
ATOM   2384  H   LEU A 154      12.156  -9.113  29.688  1.00 30.71           D
ATOM   2385  HA  LEU A 154      12.182  -6.588  30.724  1.00 29.78           D
ATOM   2386  HB2 LEU A 154      11.381  -7.399  28.147  1.00 26.71           D
ATOM   2387  HB3 LEU A 154      11.250  -5.911  28.705  1.00 30.23           D
ATOM   2388  HG  LEU A 154      13.733  -7.100  28.149  1.00 20.23           D
ATOM   2389 HD11 LEU A 154      13.822  -5.621  26.419  1.00 23.68           D
ATOM   2390 HD12 LEU A 154      12.562  -6.548  26.198  1.00 28.17           D
ATOM   2391 HD13 LEU A 154      12.370  -5.074  26.770  1.00 28.33           D
ATOM   2392 HD21 LEU A 154      13.056  -4.622  29.249  1.00 26.55           D
ATOM   2393 HD22 LEU A 154      14.237  -5.586  29.735  1.00 22.59           D
ATOM   2394 HD23 LEU A 154      14.365  -4.759  28.391  1.00 30.67           D
ATOM   2395  N   THR A 155       9.790  -6.281  31.152  1.00 26.39           N
ATOM   2396  CA  THR A 155       8.357  -6.135  31.316  1.00 28.99           C
ATOM   2397  C   THR A 155       7.784  -5.458  30.083  1.00 29.82           C
ATOM   2398  O   THR A 155       8.500  -4.922  29.242  1.00 26.77           O
ATOM   2399  CB  THR A 155       8.049  -5.318  32.554  1.00 32.71           C
ATOM   2400  OG1 THR A 155       8.735  -4.061  32.477  1.00 39.70           O
ATOM   2401  CG2 THR A 155       8.497  -6.065  33.768  1.00 38.18           C
ATOM   2402  H   THR A 155      10.255  -5.621  31.437  1.00 34.70           D
ATOM   2403  HA  THR A 155       7.959  -7.014  31.425  1.00 26.61           D
ATOM   2404  HB  THR A 155       7.090  -5.187  32.625  1.00 30.07           D
ATOM   2405  HG1 THR A 155       8.872  -3.848  31.677  1.00 44.26           D
ATOM   2406 HG21 THR A 155       9.412  -5.819  33.963  1.00 36.42           D
ATOM   2407 HG22 THR A 155       7.928  -5.819  34.511  1.00 35.47           D
ATOM   2408 HG23 THR A 155       8.435  -7.033  33.615  1.00 26.49           D
ATOM   2409  N   LYS A 156       6.465  -5.492  29.967  1.00 28.37           N
ATOM   2410  CA  LYS A 156       5.814  -4.917  28.799  1.00 26.40           C
ATOM   2411  C   LYS A 156       6.126  -3.437  28.637  1.00 27.50           C
ATOM   2412  O   LYS A 156       6.347  -2.961  27.519  1.00 28.29           O
ATOM   2413  CB  LYS A 156       4.308  -5.131  28.921  1.00 32.96           C
ATOM   2414  CG  LYS A 156       3.551  -4.703  27.726  1.00 34.46           C
ATOM   2415  CD  LYS A 156       2.067  -4.941  27.904  1.00 37.05           C
ATOM   2416  CE  LYS A 156       1.277  -4.410  26.735  1.00 42.91           C
ATOM   2417  H   LYS A 156       5.936  -5.870  30.534  1.00 38.52           D
ATOM   2418  HA  LYS A 156       6.127  -5.378  28.006  1.00 29.85           D
ATOM   2419  HB2 LYS A 156       4.141  -6.073  29.070  1.00 39.69           D
ATOM   2420  HB3 LYS A 156       3.986  -4.609  29.670  1.00 36.63           D
ATOM   2421  HG2 LYS A 156       3.695  -3.755  27.598  1.00 34.93           D
ATOM   2422  HG3 LYS A 156       3.860  -5.215  26.962  1.00 35.55           D
ATOM   2423  HD2 LYS A 156       1.908  -5.894  28.002  1.00 38.22           D
ATOM   2424  HD3 LYS A 156       1.773  -4.470  28.696  1.00 43.84           D
ATOM   2425  HE2 LYS A 156       1.513  -3.479  26.607  1.00 42.47           D
ATOM   2426  HE3 LYS A 156       1.497  -4.923  25.943  1.00 42.30           D
ATOM   2427  N  AASP A 157       6.124  -2.683  29.733  0.58 29.37           N
ATOM   2428  CA AASP A 157       6.368  -1.249  29.631  0.58 29.23           C
ATOM   2429  C  AASP A 157       7.776  -0.945  29.116  0.58 25.15           C
ATOM   2430  O  AASP A 157       7.979   0.080  28.460  0.58 27.78           O
ATOM   2431  CB AASP A 157       6.089  -0.572  30.979  0.58 34.19           C
ATOM   2432  CG AASP A 157       4.621  -0.661  31.379  0.58 37.69           C
ATOM   2433  OD1AASP A 157       3.761  -0.738  30.472  0.58 36.30           O
ATOM   2434  OD2AASP A 157       4.333  -0.651  32.593  0.58 42.39           O
ATOM   2435  H  AASP A 157       5.984  -2.970  30.530  0.58 33.65           D
ATOM   2436  HA AASP A 157       5.743  -0.881  28.989  0.58 36.26           D
ATOM   2437  HB2AASP A 157       6.618  -0.995  31.676  0.58 32.86           D
ATOM   2438  HB3AASP A 157       6.312   0.368  30.922  0.58 32.81           D
ATOM   2439  N  BASP A 157       6.138  -2.681  29.732  0.42 29.58           N
ATOM   2440  CA BASP A 157       6.365  -1.246  29.599  0.42 29.51           C
ATOM   2441  C  BASP A 157       7.784  -0.933  29.123  0.42 25.39           C
ATOM   2442  O  BASP A 157       8.005   0.114  28.510  0.42 27.94           O
ATOM   2443  CB BASP A 157       6.039  -0.526  30.910  0.42 34.21           C
ATOM   2444  CG BASP A 157       6.966  -0.912  32.038  0.42 31.93           C
ATOM   2445  OD1BASP A 157       7.267  -2.117  32.184  0.42 37.87           O
ATOM   2446  OD2BASP A 157       7.395  -0.006  32.779  0.42 39.54           O
ATOM   2447  H  BASP A 157       6.023  -2.962  30.535  0.42 33.54           D
ATOM   2448  HA BASP A 157       5.758  -0.907  28.925  0.42 36.10           D
ATOM   2449  HB2BASP A 157       6.102   0.433  30.779  0.42 32.94           D
ATOM   2450  HB3BASP A 157       5.136  -0.763  31.177  0.42 35.14           D
ATOM   2451  N   ALA A 158       8.747  -1.821  29.391  1.00 24.30           N
ATOM   2452  CA  ALA A 158      10.123  -1.597  28.926  1.00 24.11           C
ATOM   2453  C   ALA A 158      10.221  -1.537  27.409  1.00 22.94           C
ATOM   2454  O   ALA A 158      11.146  -0.916  26.875  1.00 22.19           O
ATOM   2455  CB  ALA A 158      11.062  -2.678  29.460  1.00 26.26           C
ATOM   2456  H   ALA A 158       8.632  -2.546  29.847  1.00 30.76           D
ATOM   2457  HA  ALA A 158      10.427  -0.757  29.275  1.00 30.91           D
ATOM   2458  HB1 ALA A 158      10.716  -3.569  29.238  1.00 27.93           D
ATOM   2459  HB2 ALA A 158      11.933  -2.566  29.037  1.00 32.47           D
ATOM   2460  HB3 ALA A 158      11.156  -2.578  30.424  1.00 35.97           D
ATOM   2461  N   TRP A 159       9.298  -2.173  26.689  1.00 22.94           N
ATOM   2462  CA  TRP A 159       9.392  -2.212  25.237  1.00 21.81           C
ATOM   2463  C   TRP A 159       9.273  -0.844  24.606  1.00 21.97           C
ATOM   2464  O   TRP A 159       9.677  -0.664  23.451  1.00 22.78           O
ATOM   2465  CB  TRP A 159       8.361  -3.183  24.678  1.00 23.01           C
ATOM   2466  CG  TRP A 159       8.812  -4.573  24.797  1.00 23.28           C
ATOM   2467  CD1 TRP A 159       8.640  -5.415  25.860  1.00 24.87           C
ATOM   2468  CD2 TRP A 159       9.560  -5.304  23.831  1.00 25.09           C
ATOM   2469  NE1 TRP A 159       9.242  -6.606  25.615  1.00 26.00           N
ATOM   2470  CE2 TRP A 159       9.816  -6.570  24.371  1.00 25.12           C
ATOM   2471  CE3 TRP A 159      10.051  -5.001  22.557  1.00 25.78           C
ATOM   2472  CZ2 TRP A 159      10.527  -7.537  23.692  1.00 30.50           C
ATOM   2473  CZ3 TRP A 159      10.746  -5.945  21.879  1.00 31.33           C
ATOM   2474  CH2 TRP A 159      10.983  -7.216  22.441  1.00 33.95           C
ATOM   2475  H   TRP A 159       8.648  -2.636  27.007  1.00 32.33           D
ATOM   2476  HA  TRP A 159      10.252  -2.579  24.980  1.00 25.48           D
ATOM   2477  HB2 TRP A 159       7.537  -3.074  25.183  1.00 28.09           D
ATOM   2478  HB3 TRP A 159       8.221  -2.970  23.749  1.00 22.11           D
ATOM   2479  HD1 TRP A 159       8.191  -5.201  26.646  1.00 28.82           D
ATOM   2480  HE1 TRP A 159       9.253  -7.281  26.144  1.00 37.32           D
ATOM   2481  HE3 TRP A 159       9.903  -4.164  22.191  1.00 23.59           D
ATOM   2482  HZ2 TRP A 159      10.682  -8.376  24.066  1.00 28.30           D
ATOM   2483  HZ3 TRP A 159      11.071  -5.731  21.031  1.00 32.50           D
ATOM   2484  HH2 TRP A 159      11.464  -7.845  21.960  1.00 24.78           D
ATOM   2485  N   ASN A 160       8.743   0.140  25.321  1.00 25.00           N
ATOM   2486  CA  ASN A 160       8.707   1.483  24.780  1.00 24.04           C
ATOM   2487  C   ASN A 160      10.101   2.050  24.572  1.00 21.25           C
ATOM   2488  O   ASN A 160      10.245   3.043  23.870  1.00 24.30           O
ATOM   2489  CB  ASN A 160       7.995   2.406  25.747  1.00 31.98           C
ATOM   2490  CG  ASN A 160       6.542   2.061  25.889  1.00 45.77           C
ATOM   2491  OD1 ASN A 160       5.834   1.945  24.892  1.00 46.75           O
ATOM   2492  ND2 ASN A 160       6.086   1.882  27.128  1.00 58.96           N
ATOM   2493  H   ASN A 160       8.424   0.054  26.118  1.00 34.56           D
ATOM   2494  HA  ASN A 160       8.230   1.494  23.937  1.00 25.09           D
ATOM   2495  HB2 ASN A 160       8.439   2.342  26.618  1.00 26.09           D
ATOM   2496  HB3 ASN A 160       8.057   3.316  25.408  1.00 25.76           D
ATOM   2497 HD21 ASN A 160       5.289   1.584  27.259  1.00 53.81           D
ATOM   2498 HD22 ASN A 160       6.589   2.063  27.805  1.00 48.64           D
ATOM   2499  N   GLN A 161      11.095   1.484  25.228  1.00 20.42           N
ATOM   2500  CA  GLN A 161      12.472   1.947  25.134  1.00 19.95           C
ATOM   2501  C   GLN A 161      13.318   1.108  24.187  1.00 18.74           C
ATOM   2502  O   GLN A 161      14.506   1.390  24.061  1.00 21.73           O
ATOM   2503  CB  GLN A 161      13.110   1.927  26.527  1.00 20.58           C
ATOM   2504  CG  GLN A 161      12.436   2.914  27.444  1.00 23.33           C
ATOM   2505  CD  GLN A 161      12.729   2.603  28.890  1.00 23.71           C
ATOM   2506  OE1 GLN A 161      11.811   2.299  29.678  1.00 27.89           O
ATOM   2507  NE2 GLN A 161      13.987   2.674  29.268  1.00 22.33           N
ATOM   2508  H   GLN A 161      10.996   0.809  25.755  1.00 26.73           D
ATOM   2509  HA  GLN A 161      12.440   2.865  24.819  1.00 20.83           D
ATOM   2510  HB2 GLN A 161      13.080   1.043  26.926  1.00 21.83           D
ATOM   2511  HB3 GLN A 161      14.040   2.192  26.448  1.00 26.24           D
ATOM   2512  HG2 GLN A 161      12.733   3.833  27.233  1.00 15.72           D
ATOM   2513  HG3 GLN A 161      11.476   2.831  27.317  1.00 30.16           D
ATOM   2514 HE21 GLN A 161      14.619   2.652  28.681  1.00 30.44           D
ATOM   2515 HE22 GLN A 161      14.183   2.713  30.108  1.00 33.09           D
ATOM   2516  N   VAL A 162      12.764   0.088  23.560  1.00 18.21           N
ATOM   2517  CA  VAL A 162      13.528  -0.856  22.754  1.00 18.00           C
ATOM   2518  C   VAL A 162      13.274  -0.607  21.276  1.00 17.46           C
ATOM   2519  O   VAL A 162      12.137  -0.361  20.837  1.00 19.15           O
ATOM   2520  CB  VAL A 162      13.137  -2.295  23.129  1.00 19.90           C
ATOM   2521  CG1 VAL A 162      13.816  -3.311  22.221  1.00 24.39           C
ATOM   2522  CG2 VAL A 162      13.490  -2.624  24.582  1.00 23.30           C
ATOM   2523  H   VAL A 162      11.932  -0.103  23.601  1.00 24.41           D
ATOM   2524  HA  VAL A 162      14.478  -0.703  22.914  1.00 18.01           D
ATOM   2525  HB  VAL A 162      12.176  -2.368  23.011  1.00 16.59           D
ATOM   2526 HG11 VAL A 162      13.646  -4.196  22.584  1.00 25.36           D
ATOM   2527 HG12 VAL A 162      13.477  -3.252  21.306  1.00 23.35           D
ATOM   2528 HG13 VAL A 162      14.775  -3.157  22.264  1.00 21.14           D
ATOM   2529 HG21 VAL A 162      12.771  -3.146  24.978  1.00 28.82           D
ATOM   2530 HG22 VAL A 162      14.308  -3.156  24.563  1.00 25.81           D
ATOM   2531 HG23 VAL A 162      13.636  -1.830  25.121  1.00 16.61           D
ATOM   2532  N   VAL A 163      14.360  -0.653  20.513  1.00 15.95           N
ATOM   2533  CA  VAL A 163      14.389  -0.667  19.061  1.00 16.14           C
ATOM   2534  C   VAL A 163      15.139  -1.931  18.700  1.00 16.14           C
ATOM   2535  O   VAL A 163      16.205  -2.198  19.269  1.00 18.85           O
ATOM   2536  CB  VAL A 163      15.146   0.575  18.556  1.00 16.39           C
ATOM   2537  CG1 VAL A 163      15.332   0.553  17.043  1.00 18.38           C
ATOM   2538  CG2 VAL A 163      14.437   1.859  18.979  1.00 19.56           C
ATOM   2539  H   VAL A 163      15.158  -0.668  20.847  1.00 16.97           D
ATOM   2540  HA  VAL A 163      13.500  -0.716  18.686  1.00 22.44           D
ATOM   2541  HB  VAL A 163      16.029   0.586  18.957  1.00 19.00           D
ATOM   2542 HG11 VAL A 163      16.072   1.151  16.820  1.00 22.67           D
ATOM   2543 HG12 VAL A 163      15.500  -0.347  16.743  1.00 14.30           D
ATOM   2544 HG13 VAL A 163      14.516   0.891  16.628  1.00 19.94           D
ATOM   2545 HG21 VAL A 163      14.743   2.583  18.420  1.00 19.27           D
ATOM   2546 HG22 VAL A 163      13.479   1.788  18.895  1.00 17.63           D
ATOM   2547 HG23 VAL A 163      14.663   2.042  19.903  1.00 23.63           D
ATOM   2548  N   LEU A 164      14.598  -2.735  17.799  1.00 16.26           N
ATOM   2549  CA  LEU A 164      15.328  -3.911  17.337  1.00 16.85           C
ATOM   2550  C   LEU A 164      16.039  -3.592  16.027  1.00 15.49           C
ATOM   2551  O   LEU A 164      15.510  -2.840  15.198  1.00 18.00           O
ATOM   2552  CB  LEU A 164      14.381  -5.074  17.074  1.00 18.00           C
ATOM   2553  CG  LEU A 164      13.689  -5.639  18.301  1.00 19.70           C
ATOM   2554  CD1 LEU A 164      12.846  -6.791  17.931  1.00 23.19           C
ATOM   2555  CD2 LEU A 164      14.704  -6.074  19.323  1.00 23.98           C
ATOM   2556  H   LEU A 164      13.854  -2.576  17.413  1.00 14.84           D
ATOM   2557  HA  LEU A 164      15.986  -4.166  18.009  1.00 21.70           D
ATOM   2558  HB2 LEU A 164      13.678  -4.747  16.505  1.00 15.50           D
ATOM   2559  HB3 LEU A 164      14.869  -5.791  16.675  1.00 17.51           D
ATOM   2560  HG  LEU A 164      13.132  -4.957  18.703  1.00 23.08           D
ATOM   2561 HD11 LEU A 164      12.265  -6.914  18.694  1.00 25.03           D
ATOM   2562 HD12 LEU A 164      12.360  -6.597  17.120  1.00 23.36           D
ATOM   2563 HD13 LEU A 164      13.433  -7.563  17.823  1.00 16.88           D
ATOM   2564 HD21 LEU A 164      15.237  -5.304  19.603  1.00 22.47           D
ATOM   2565 HD22 LEU A 164      14.238  -6.447  20.095  1.00 25.64           D
ATOM   2566 HD23 LEU A 164      15.297  -6.730  18.912  1.00 13.17           D
ATOM   2567  N   ALA A 165      17.246  -4.088  15.869  1.00 15.58           N
ATOM   2568  CA  ALA A 165      17.974  -3.943  14.618  1.00 15.73           C
ATOM   2569  C   ALA A 165      18.297  -5.341  14.117  1.00 15.11           C
ATOM   2570  O   ALA A 165      19.090  -6.059  14.714  1.00 16.72           O
ATOM   2571  CB  ALA A 165      19.234  -3.116  14.795  1.00 17.07           C
ATOM   2572  H   ALA A 165      17.705  -4.450  16.488  1.00 21.55           D
ATOM   2573  HA  ALA A 165      17.401  -3.546  13.936  1.00 12.01           D
ATOM   2574  HB1 ALA A 165      19.803  -3.543  15.455  1.00 19.77           D
ATOM   2575  HB2 ALA A 165      19.722  -3.057  13.953  1.00 14.14           D
ATOM   2576  HB3 ALA A 165      18.957  -2.239  15.123  1.00 18.04           D
ATOM   2577  N   TYR A 166      17.723  -5.682  12.994  1.00 15.32           N
ATOM   2578  CA  TYR A 166      17.993  -6.932  12.292  1.00 15.05           C
ATOM   2579  C   TYR A 166      19.146  -6.707  11.349  1.00 14.87           C
ATOM   2580  O   TYR A 166      19.029  -5.962  10.373  1.00 16.20           O
ATOM   2581  CB  TYR A 166      16.757  -7.407  11.546  1.00 16.96           C
ATOM   2582  CG  TYR A 166      17.087  -8.604  10.657  1.00 16.57           C
ATOM   2583  CD1 TYR A 166      17.683  -9.727  11.168  1.00 17.31           C
ATOM   2584  CD2 TYR A 166      16.856  -8.568   9.315  1.00 17.31           C
ATOM   2585  CE1 TYR A 166      18.017 -10.801  10.357  1.00 17.53           C
ATOM   2586  CE2 TYR A 166      17.181  -9.650   8.478  1.00 16.68           C
ATOM   2587  CZ  TYR A 166      17.771 -10.735   9.012  1.00 16.72           C
ATOM   2588  OH  TYR A 166      18.096 -11.795   8.168  1.00 18.71           O
ATOM   2589  H   TYR A 166      17.180  -5.153  12.577  1.00 17.96           D
ATOM   2590  HA  TYR A 166      18.305  -7.637  12.879  1.00 12.99           D
ATOM   2591  HB2 TYR A 166      16.106  -7.658  12.226  1.00 16.29           D
ATOM   2592  HB3 TYR A 166      16.419  -6.676  10.995  1.00 16.68           D
ATOM   2593  HD1 TYR A 166      17.862  -9.760  12.083  1.00 22.27           D
ATOM   2594  HD2 TYR A 166      16.464  -7.787   8.979  1.00 15.00           D
ATOM   2595  HE1 TYR A 166      18.424 -11.558  10.730  1.00 19.11           D
ATOM   2596  HE2 TYR A 166      17.020  -9.610   7.564  1.00 17.77           D
ATOM   2597  HH  TYR A 166      18.466 -12.401   8.619  1.00 24.67           D
ATOM   2598  N   GLU A 167      20.270  -7.345  11.637  1.00 14.98           N
ATOM   2599  CA  GLU A 167      21.463  -7.217  10.810  1.00 15.99           C
ATOM   2600  C   GLU A 167      21.949  -8.622  10.498  1.00 16.21           C
ATOM   2601  O   GLU A 167      22.643  -9.234  11.318  1.00 17.13           O
ATOM   2602  CB  GLU A 167      22.549  -6.424  11.516  1.00 17.31           C
ATOM   2603  CG  GLU A 167      22.064  -5.089  12.060  1.00 17.51           C
ATOM   2604  CD  GLU A 167      23.185  -4.145  12.313  1.00 18.46           C
ATOM   2605  OE1 GLU A 167      23.311  -3.142  11.571  1.00 19.28           O
ATOM   2606  OE2 GLU A 167      23.959  -4.366  13.279  1.00 20.74           O
ATOM   2607  H   GLU A 167      20.372  -7.848  12.344  1.00 14.36           D
ATOM   2608  HA  GLU A 167      21.246  -6.772   9.990  1.00 17.45           D
ATOM   2609  HB2 GLU A 167      22.845  -6.921  12.302  1.00 14.99           D
ATOM   2610  HB3 GLU A 167      23.294  -6.323  10.913  1.00 19.96           D
ATOM   2611  HG2 GLU A 167      21.428  -4.670  11.449  1.00 19.58           D
ATOM   2612  HG3 GLU A 167      21.650  -5.256  12.920  1.00 20.52           D
ATOM   2613  N   PRO A 168      21.649  -9.161   9.331  1.00 16.23           N
ATOM   2614  CA  PRO A 168      22.223 -10.464   8.975  1.00 17.38           C
ATOM   2615  C   PRO A 168      23.732 -10.362   8.965  1.00 16.99           C
ATOM   2616  O   PRO A 168      24.298  -9.427   8.408  1.00 16.87           O
ATOM   2617  CB  PRO A 168      21.639 -10.734   7.580  1.00 18.85           C
ATOM   2618  CG  PRO A 168      20.910  -9.572   7.177  1.00 18.83           C
ATOM   2619  CD  PRO A 168      20.871  -8.569   8.252  1.00 17.61           C
ATOM   2620  HA  PRO A 168      21.965 -11.172   9.597  1.00 19.76           D
ATOM   2621  HB2 PRO A 168      22.361 -10.900   6.951  1.00 22.20           D
ATOM   2622  HB3 PRO A 168      21.062 -11.505   7.621  1.00 19.49           D
ATOM   2623  HG2 PRO A 168      21.369  -9.191   6.425  1.00 19.71           D
ATOM   2624  HG3 PRO A 168      20.022  -9.843   6.931  1.00 19.62           D
ATOM   2625  HD2 PRO A 168      21.320  -7.767   7.949  1.00 16.24           D
ATOM   2626  HD3 PRO A 168      19.968  -8.398   8.550  1.00 19.95           D
ATOM   2627  N   VAL A 169      24.394 -11.303   9.613  1.00 16.84           N
ATOM   2628  CA  VAL A 169      25.827 -11.168   9.811  1.00 16.74           C
ATOM   2629  C   VAL A 169      26.550 -11.139   8.488  1.00 16.84           C
ATOM   2630  O   VAL A 169      27.553 -10.454   8.326  1.00 18.00           O
ATOM   2631  CB  VAL A 169      26.309 -12.298  10.735  1.00 18.76           C
ATOM   2632  CG1 VAL A 169      27.832 -12.164  10.952  1.00 22.48           C
ATOM   2633  CG2 VAL A 169      25.550 -12.216  12.078  1.00 21.99           C
ATOM   2634  H   VAL A 169      24.043 -11.991   9.978  1.00 26.98           D
ATOM   2635  HA  VAL A 169      26.044 -10.331  10.254  1.00 23.70           D
ATOM   2636  HB  VAL A 169      26.116 -13.167  10.334  1.00 20.24           D
ATOM   2637 HG11 VAL A 169      28.076 -11.223  10.930  1.00 26.52           D
ATOM   2638 HG12 VAL A 169      28.060 -12.535  11.822  1.00 23.48           D
ATOM   2639 HG13 VAL A 169      28.321 -12.639  10.259  1.00 18.25           D
ATOM   2640 HG21 VAL A 169      25.982 -12.793  12.728  1.00 29.72           D
ATOM   2641 HG22 VAL A 169      25.592 -11.290  12.367  1.00 23.04           D
ATOM   2642 HG23 VAL A 169      24.620 -12.477  11.973  1.00 20.30           D
ATOM   2643  N   TRP A 170      26.033 -11.866   7.500  1.00 16.62           N
ATOM   2644  CA  TRP A 170      26.624 -11.944   6.185  1.00 16.76           C
ATOM   2645  C   TRP A 170      26.516 -10.651   5.405  1.00 15.93           C
ATOM   2646  O   TRP A 170      27.167 -10.538   4.363  1.00 17.13           O
ATOM   2647  CB  TRP A 170      25.972 -13.116   5.397  1.00 17.81           C
ATOM   2648  CG  TRP A 170      24.507 -13.154   5.416  1.00 17.13           C
ATOM   2649  CD1 TRP A 170      23.745 -13.924   6.239  1.00 17.28           C
ATOM   2650  CD2 TRP A 170      23.592 -12.445   4.574  1.00 16.90           C
ATOM   2651  NE1 TRP A 170      22.439 -13.747   5.970  1.00 17.87           N
ATOM   2652  CE2 TRP A 170      22.312 -12.846   4.947  1.00 16.89           C
ATOM   2653  CE3 TRP A 170      23.736 -11.506   3.557  1.00 18.08           C
ATOM   2654  CZ2 TRP A 170      21.174 -12.343   4.341  1.00 18.71           C
ATOM   2655  CZ3 TRP A 170      22.601 -11.008   2.961  1.00 19.04           C
ATOM   2656  CH2 TRP A 170      21.348 -11.408   3.351  1.00 19.32           C
ATOM   2657  H   TRP A 170      25.289 -12.278   7.596  1.00 13.23           D
ATOM   2658  HA  TRP A 170      27.573 -12.093   6.320  1.00 16.70           D
ATOM   2659  HB2 TRP A 170      26.263 -13.133   4.468  1.00 17.91           D
ATOM   2660  HB3 TRP A 170      26.261 -13.923   5.867  1.00 19.64           D
ATOM   2661  HD1 TRP A 170      24.071 -14.512   6.881  1.00 23.94           D
ATOM   2662  HE1 TRP A 170      21.800 -14.137   6.377  1.00 23.94           D
ATOM   2663  HE3 TRP A 170      24.593 -11.238   3.291  1.00 16.14           D
ATOM   2664  HZ2 TRP A 170      20.331 -12.612   4.623  1.00 18.03           D
ATOM   2665  HZ3 TRP A 170      22.691 -10.382   2.265  1.00 19.57           D
ATOM   2666  HH2 TRP A 170      20.598 -11.066   2.922  1.00 23.04           D
ATOM   2667  N   ALA A 171      25.686  -9.710   5.834  1.00 14.95           N
ATOM   2668  CA  ALA A 171      25.551  -8.410   5.195  1.00 14.78           C
ATOM   2669  C   ALA A 171      26.389  -7.328   5.853  1.00 14.63           C
ATOM   2670  O   ALA A 171      26.450  -6.227   5.324  1.00 15.27           O
ATOM   2671  CB  ALA A 171      24.093  -8.014   5.236  1.00 15.90           C
ATOM   2672  H   ALA A 171      25.143  -9.839   6.505  1.00 12.38           D
ATOM   2673  HA  ALA A 171      25.808  -8.441   4.269  1.00 17.12           D
ATOM   2674  HB1 ALA A 171      24.032  -7.140   4.801  1.00 17.34           D
ATOM   2675  HB2 ALA A 171      23.518  -8.666   4.803  1.00 21.16           D
ATOM   2676  HB3 ALA A 171      23.862  -7.994   6.175  1.00 14.37           D
ATOM   2677  N   ILE A 172      26.989  -7.582   7.009  1.00 14.78           N
ATOM   2678  CA  ILE A 172      27.649  -6.523   7.761  1.00 14.40           C
ATOM   2679  C   ILE A 172      29.021  -6.297   7.160  1.00 15.79           C
ATOM   2680  O   ILE A 172      29.894  -7.162   7.224  1.00 17.45           O
ATOM   2681  CB  ILE A 172      27.760  -6.866   9.249  1.00 15.92           C
ATOM   2682  CG1 ILE A 172      26.380  -6.948   9.865  1.00 17.08           C
ATOM   2683  CG2 ILE A 172      28.604  -5.823   9.958  1.00 17.16           C
ATOM   2684  CD1 ILE A 172      26.356  -7.404  11.297  1.00 19.46           C
ATOM   2685  H   ILE A 172      27.007  -8.356   7.382  1.00 13.01           D
ATOM   2686  HA  ILE A 172      27.130  -5.708   7.628  1.00 13.65           D
ATOM   2687  HB  ILE A 172      28.205  -7.716   9.360  1.00 20.81           D
ATOM   2688 HG12 ILE A 172      26.001  -6.055   9.816  1.00 19.94           D
ATOM   2689 HG13 ILE A 172      25.840  -7.572   9.359  1.00 21.89           D
ATOM   2690 HG21 ILE A 172      29.422  -5.654   9.459  1.00 18.58           D
ATOM   2691 HG22 ILE A 172      28.062  -5.015   9.997  1.00 11.60           D
ATOM   2692 HG23 ILE A 172      28.817  -6.199  10.828  1.00 18.71           D
ATOM   2693 HD11 ILE A 172      26.746  -8.300  11.359  1.00 18.49           D
ATOM   2694 HD12 ILE A 172      26.848  -6.765  11.846  1.00 23.88           D
ATOM   2695 HD13 ILE A 172      25.425  -7.427  11.572  1.00 21.24           D
ATOM   2696  N   GLY A 173      29.228  -5.127   6.573  1.00 15.79           N
ATOM   2697  CA  GLY A 173      30.534  -4.765   6.060  1.00 17.37           C
ATOM   2698  C   GLY A 173      30.964  -5.475   4.796  1.00 19.67           C
ATOM   2699  O   GLY A 173      32.086  -5.249   4.336  1.00 21.96           O
ATOM   2700  H   GLY A 173      28.618  -4.526   6.473  1.00 18.43           D
ATOM   2701  HA2 GLY A 173      30.545  -3.798   5.920  1.00 18.90           D
ATOM   2702  HA3 GLY A 173      31.207  -4.976   6.737  1.00 19.10           D
ATOM   2703  N   THR A 174      30.110  -6.295   4.192  1.00 17.07           N
ATOM   2704  CA  THR A 174      30.540  -7.165   3.098  1.00 17.98           C
ATOM   2705  C   THR A 174      30.145  -6.647   1.728  1.00 17.29           C
ATOM   2706  O   THR A 174      30.637  -7.180   0.719  1.00 20.61           O
ATOM   2707  CB  THR A 174      29.900  -8.541   3.262  1.00 17.97           C
ATOM   2708  OG1 THR A 174      28.489  -8.372   3.231  1.00 17.70           O
ATOM   2709  CG2 THR A 174      30.310  -9.223   4.542  1.00 21.09           C
ATOM   2710  H   THR A 174      29.287  -6.369   4.431  1.00 22.01           D
ATOM   2711  HA  THR A 174      31.490  -7.273   3.155  1.00 23.50           D
ATOM   2712  HB  THR A 174      30.168  -9.122   2.534  1.00 18.92           D
ATOM   2713  HG1 THR A 174      28.166  -8.855   3.854  1.00 19.43           D
ATOM   2714 HG21 THR A 174      29.752 -10.010   4.691  1.00 18.85           D
ATOM   2715 HG22 THR A 174      31.219  -9.535   4.450  1.00 22.35           D
ATOM   2716 HG23 THR A 174      30.224  -8.627   5.319  1.00 20.76           D
ATOM   2717  N  AGLY A 175      29.263  -5.661   1.650  0.38 17.83           N
ATOM   2718  CA AGLY A 175      28.742  -5.230   0.376  0.38 18.23           C
ATOM   2719  C  AGLY A 175      27.731  -6.177  -0.224  0.38 19.52           C
ATOM   2720  O  AGLY A 175      27.514  -6.133  -1.444  0.38 17.92           O
ATOM   2721  H  AGLY A 175      28.936  -5.227   2.317  0.38 24.28           D
ATOM   2722  HA2AGLY A 175      28.328  -4.360   0.486  0.38 21.05           D
ATOM   2723  HA3AGLY A 175      29.478  -5.133  -0.245  0.38 18.05           D
ATOM   2724  N  BGLY A 175      29.255  -5.670   1.646  0.62 17.70           N
ATOM   2725  CA BGLY A 175      28.694  -5.202   0.400  0.62 18.11           C
ATOM   2726  C  BGLY A 175      27.457  -5.958  -0.047  0.62 17.69           C
ATOM   2727  O  BGLY A 175      26.750  -5.497  -0.949  0.62 20.32           O
ATOM   2728  H  BGLY A 175      28.921  -5.249   2.319  0.62 24.62           D
ATOM   2729  HA2BGLY A 175      28.468  -4.264   0.506  0.62 20.85           D
ATOM   2730  HA3BGLY A 175      29.365  -5.267  -0.291  0.62 17.93           D
ATOM   2731  N   LYS A 176      27.160  -7.078   0.580  1.00 16.52           N
ATOM   2732  CA  LYS A 176      26.080  -7.967   0.171  1.00 17.08           C
ATOM   2733  C   LYS A 176      24.857  -7.660   1.026  1.00 17.53           C
ATOM   2734  O   LYS A 176      24.516  -8.375   1.957  1.00 19.58           O
ATOM   2735  CB  LYS A 176      26.563  -9.412   0.235  1.00 18.43           C
ATOM   2736  CG  LYS A 176      27.516  -9.690  -0.930  1.00 19.51           C
ATOM   2737  CD  LYS A 176      28.301 -10.937  -0.835  1.00 20.45           C
ATOM   2738  CE  LYS A 176      29.454 -10.732   0.118  1.00 21.45           C
ATOM   2739  NZ  LYS A 176      30.380 -11.882   0.002  1.00 23.12           N
ATOM   2740  H   LYS A 176      27.476  -7.295   1.341  1.00 23.39           D
ATOM   2741  HA  LYS A 176      25.869  -7.768  -0.754  1.00 23.49           D
ATOM   2742  HB2 LYS A 176      27.005  -9.605   1.080  1.00 19.98           D
ATOM   2743  HB3 LYS A 176      25.779  -9.973   0.166  1.00 22.78           D
ATOM   2744  HG2 LYS A 176      27.031  -9.708  -1.766  1.00 23.56           D
ATOM   2745  HG3 LYS A 176      28.154  -8.960  -0.942  1.00 23.00           D
ATOM   2746  HD2 LYS A 176      27.723 -11.634  -0.489  1.00 19.05           D
ATOM   2747  HD3 LYS A 176      28.656 -11.179  -1.712  1.00 18.67           D
ATOM   2748  HE2 LYS A 176      29.932  -9.925  -0.136  1.00 23.10           D
ATOM   2749  HE3 LYS A 176      29.127 -10.682   1.029  1.00 24.99           D
ATOM   2750  HZ1 LYS A 176      31.212 -11.645   0.212  1.00 45.90           D
ATOM   2751  HZ2 LYS A 176      30.093 -12.542   0.544  1.00 32.40           D
ATOM   2752  HZ3 LYS A 176      30.366 -12.174  -0.849  1.00 29.58           D
ATOM   2753  N   VAL A 177      24.159  -6.610   0.643  1.00 16.14           N
ATOM   2754  CA  VAL A 177      22.958  -6.202   1.331  1.00 15.37           C
ATOM   2755  C   VAL A 177      21.887  -7.265   1.148  1.00 14.87           C
ATOM   2756  O   VAL A 177      21.803  -7.927   0.090  1.00 16.52           O
ATOM   2757  CB  VAL A 177      22.538  -4.827   0.754  1.00 15.71           C
ATOM   2758  CG1 VAL A 177      22.069  -4.939  -0.679  1.00 18.88           C
ATOM   2759  CG2 VAL A 177      21.514  -4.142   1.634  1.00 17.16           C
ATOM   2760  H   VAL A 177      24.358  -6.116  -0.031  1.00 20.82           D
ATOM   2761  HA  VAL A 177      23.190  -6.144   2.279  1.00 10.29           D
ATOM   2762  HB  VAL A 177      23.329  -4.268   0.750  1.00 12.76           D
ATOM   2763 HG11 VAL A 177      22.609  -5.607  -1.110  1.00 22.69           D
ATOM   2764 HG12 VAL A 177      21.132  -5.199  -0.685  1.00 21.64           D
ATOM   2765 HG13 VAL A 177      22.202  -4.082  -1.118  1.00 17.53           D
ATOM   2766 HG21 VAL A 177      21.338  -3.253   1.283  1.00 20.95           D
ATOM   2767 HG22 VAL A 177      20.688  -4.659   1.690  1.00 20.32           D
ATOM   2768 HG23 VAL A 177      21.920  -4.061   2.517  1.00 15.98           D
ATOM   2769  N   ALA A 178      21.003  -7.383   2.122  1.00 16.16           N
ATOM   2770  CA  ALA A 178      19.789  -8.166   1.924  1.00 16.34           C
ATOM   2771  C   ALA A 178      18.885  -7.490   0.921  1.00 16.94           C
ATOM   2772  O   ALA A 178      18.836  -6.283   0.795  1.00 19.19           O
ATOM   2773  CB  ALA A 178      19.066  -8.294   3.253  1.00 17.95           C
ATOM   2774  H   ALA A 178      21.084  -7.028   2.912  1.00 21.78           D
ATOM   2775  HA  ALA A 178      20.028  -9.074   1.619  1.00 20.25           D
ATOM   2776  HB1 ALA A 178      19.703  -8.702   3.877  1.00 14.06           D
ATOM   2777  HB2 ALA A 178      18.759  -7.408   3.533  1.00 24.65           D
ATOM   2778  HB3 ALA A 178      18.299  -8.872   3.129  1.00 22.63           D
ATOM   2779  N   THR A 179      18.165  -8.290   0.160  1.00 16.99           N
ATOM   2780  CA  THR A 179      17.150  -7.708  -0.687  1.00 16.97           C
ATOM   2781  C   THR A 179      15.993  -7.188   0.148  1.00 16.96           C
ATOM   2782  O   THR A 179      15.790  -7.613   1.288  1.00 17.26           O
ATOM   2783  CB  THR A 179      16.620  -8.711  -1.700  1.00 17.22           C
ATOM   2784  OG1 THR A 179      15.828  -9.672  -1.020  1.00 19.68           O
ATOM   2785  CG2 THR A 179      17.778  -9.403  -2.474  1.00 20.88           C
ATOM   2786  H   THR A 179      18.269  -9.145   0.117  1.00 26.43           D
ATOM   2787  HA  THR A 179      17.548  -6.965  -1.169  1.00 25.46           D
ATOM   2788  HB  THR A 179      16.057  -8.213  -2.314  1.00 23.67           D
ATOM   2789  HG1 THR A 179      16.101 -10.448  -1.227  1.00 20.37           D
ATOM   2790 HG21 THR A 179      18.236  -8.778  -3.051  1.00 23.02           D
ATOM   2791 HG22 THR A 179      18.447  -9.786  -1.865  1.00 17.07           D
ATOM   2792 HG23 THR A 179      17.410 -10.112  -3.025  1.00 23.89           D
ATOM   2793  N   PRO A 180      15.208  -6.269  -0.398  1.00 17.08           N
ATOM   2794  CA  PRO A 180      14.051  -5.789   0.348  1.00 18.82           C
ATOM   2795  C   PRO A 180      13.126  -6.906   0.753  1.00 19.23           C
ATOM   2796  O   PRO A 180      12.544  -6.859   1.839  1.00 19.52           O
ATOM   2797  CB  PRO A 180      13.399  -4.811  -0.625  1.00 21.81           C
ATOM   2798  CG  PRO A 180      14.546  -4.340  -1.489  1.00 22.41           C
ATOM   2799  CD  PRO A 180      15.365  -5.595  -1.693  1.00 18.63           C
ATOM   2800  HA  PRO A 180      14.349  -5.340   1.152  1.00 21.04           D
ATOM   2801  HB2 PRO A 180      12.764  -5.299  -1.168  1.00 25.47           D
ATOM   2802  HB3 PRO A 180      12.974  -4.097  -0.125  1.00 24.77           D
ATOM   2803  HG2 PRO A 180      14.204  -4.000  -2.333  1.00 24.49           D
ATOM   2804  HG3 PRO A 180      15.077  -3.669  -1.034  1.00 20.22           D
ATOM   2805  HD2 PRO A 180      14.982  -6.162  -2.385  1.00 18.49           D
ATOM   2806  HD3 PRO A 180      16.307  -5.422  -1.847  1.00 14.63           D
ATOM   2807  N   GLU A 181      12.948  -7.915  -0.107  1.00 19.32           N
ATOM   2808  CA  GLU A 181      12.085  -9.036   0.232  1.00 21.25           C
ATOM   2809  C   GLU A 181      12.661  -9.884   1.361  1.00 18.74           C
ATOM   2810  O   GLU A 181      11.925 -10.335   2.238  1.00 21.07           O
ATOM   2811  CB  GLU A 181      11.848  -9.878  -1.008  1.00 21.25           C
ATOM   2812  CG  GLU A 181      11.038  -9.252  -2.083  1.00 27.02           C
ATOM   2813  CD  GLU A 181      11.718  -8.062  -2.806  1.00 30.82           C
ATOM   2814  OE1 GLU A 181      12.950  -8.099  -3.038  1.00 30.80           O
ATOM   2815  OE2 GLU A 181      11.002  -7.083  -3.145  1.00 41.43           O
ATOM   2816  H   GLU A 181      13.325  -7.976  -0.877  1.00 27.71           D
ATOM   2817  HA  GLU A 181      11.223  -8.690   0.527  1.00 26.55           D
ATOM   2818  HB2 GLU A 181      12.713 -10.096  -1.400  1.00 21.39           D
ATOM   2819  HB3 GLU A 181      11.377 -10.683  -0.725  1.00 23.31           D
ATOM   2820  HG2 GLU A 181      10.874  -9.954  -2.733  1.00 28.94           D
ATOM   2821  HG3 GLU A 181      10.205  -8.950  -1.699  1.00 32.13           D
ATOM   2822  N   GLN A 182      13.967 -10.104   1.374  1.00 19.58           N
ATOM   2823  CA  GLN A 182      14.591 -10.848   2.457  1.00 20.09           C
ATOM   2824  C   GLN A 182      14.422 -10.136   3.781  1.00 19.07           C
ATOM   2825  O   GLN A 182      14.084 -10.747   4.799  1.00 21.08           O
ATOM   2826  CB  GLN A 182      16.086 -11.034   2.202  1.00 19.82           C
ATOM   2827  CG  GLN A 182      16.445 -12.045   1.169  1.00 20.92           C
ATOM   2828  CD  GLN A 182      17.931 -12.125   1.009  1.00 20.31           C
ATOM   2829  OE1 GLN A 182      18.625 -11.114   0.848  1.00 21.15           O
ATOM   2830  NE2 GLN A 182      18.462 -13.329   1.110  1.00 24.80           N
ATOM   2831  H   GLN A 182      14.514  -9.791   0.791  1.00 29.50           D
ATOM   2832  HA  GLN A 182      14.168 -11.712   2.546  1.00 27.08           D
ATOM   2833  HB2 GLN A 182      16.477 -10.202   1.881  1.00 16.29           D
ATOM   2834  HB3 GLN A 182      16.525 -11.318   3.027  1.00 20.29           D
ATOM   2835  HG2 GLN A 182      16.143 -12.914   1.470  1.00 21.08           D
ATOM   2836  HG3 GLN A 182      16.027 -11.816   0.320  1.00 21.31           D
ATOM   2837 HE21 GLN A 182      19.210 -13.524   0.718  1.00 25.69           D
ATOM   2838 HE22 GLN A 182      18.037 -13.915   1.586  1.00 31.58           D
ATOM   2839  N   ALA A 183      14.657  -8.838   3.787  1.00 17.74           N
ATOM   2840  CA  ALA A 183      14.555  -8.082   5.028  1.00 17.85           C
ATOM   2841  C   ALA A 183      13.114  -8.019   5.506  1.00 17.58           C
ATOM   2842  O   ALA A 183      12.824  -8.301   6.677  1.00 18.70           O
ATOM   2843  CB  ALA A 183      15.118  -6.670   4.840  1.00 20.30           C
ATOM   2844  H   ALA A 183      14.842  -8.393   3.077  1.00 13.77           D
ATOM   2845  HA  ALA A 183      15.078  -8.552   5.701  1.00 20.25           D
ATOM   2846  HB1 ALA A 183      15.046  -6.217   5.702  1.00 23.22           D
ATOM   2847  HB2 ALA A 183      16.059  -6.704   4.586  1.00 19.09           D
ATOM   2848  HB3 ALA A 183      14.614  -6.198   4.162  1.00 24.79           D
ATOM   2849  N   GLN A 184      12.186  -7.758   4.591  1.00 17.81           N
ATOM   2850  CA  GLN A 184      10.790  -7.647   4.965  1.00 19.06           C
ATOM   2851  C   GLN A 184      10.270  -8.947   5.568  1.00 20.23           C
ATOM   2852  O   GLN A 184       9.486  -8.922   6.528  1.00 21.19           O
ATOM   2853  CB  GLN A 184       9.979  -7.241   3.738  1.00 20.86           C
ATOM   2854  CG  GLN A 184       8.467  -7.358   3.910  1.00 20.81           C
ATOM   2855  CD  GLN A 184       7.868  -6.452   4.989  1.00 21.66           C
ATOM   2856  OE1 GLN A 184       8.407  -5.397   5.341  1.00 22.41           O
ATOM   2857  NE2 GLN A 184       6.730  -6.879   5.531  1.00 25.04           N
ATOM   2858  H   GLN A 184      12.331  -7.705   3.749  1.00 32.63           D
ATOM   2859  HA  GLN A 184      10.741  -6.943   5.642  1.00 22.05           D
ATOM   2860  HB2 GLN A 184      10.189  -6.318   3.505  1.00 17.95           D
ATOM   2861  HB3 GLN A 184      10.241  -7.838   3.015  1.00 23.69           D
ATOM   2862  HG2 GLN A 184       8.055  -7.163   3.052  1.00 27.21           D
ATOM   2863  HG3 GLN A 184       8.247  -8.260   4.176  1.00 18.41           D
ATOM   2864 HE21 GLN A 184       6.183  -7.361   5.069  1.00 33.76           D
ATOM   2865 HE22 GLN A 184       6.540  -6.680   6.355  1.00 29.87           D
ATOM   2866  N   GLU A 185      10.685 -10.089   5.022  1.00 19.68           N
ATOM   2867  CA  GLU A 185      10.231 -11.374   5.547  1.00 21.55           C
ATOM   2868  C   GLU A 185      10.595 -11.512   7.015  1.00 19.96           C
ATOM   2869  O   GLU A 185       9.768 -11.932   7.839  1.00 22.44           O
ATOM   2870  CB  GLU A 185      10.847 -12.506   4.712  1.00 25.04           C
ATOM   2871  CG  GLU A 185      10.452 -13.885   5.169  1.00 35.36           C
ATOM   2872  CD  GLU A 185      11.096 -14.966   4.327  1.00 47.16           C
ATOM   2873  OE1 GLU A 185      12.298 -14.840   4.010  1.00 43.18           O
ATOM   2874  OE2 GLU A 185      10.394 -15.934   3.973  1.00 57.20           O
ATOM   2875  H   GLU A 185      11.249 -10.145   4.372  1.00 23.95           D
ATOM   2876  HA  GLU A 185       9.265 -11.483   5.492  1.00 27.04           D
ATOM   2877  HB2 GLU A 185      10.502 -12.414   3.807  1.00 30.18           D
ATOM   2878  HB3 GLU A 185      11.823 -12.471   4.669  1.00 23.83           D
ATOM   2879  HG2 GLU A 185      10.723 -14.010   6.089  1.00 35.40           D
ATOM   2880  HG3 GLU A 185       9.488 -13.969   5.094  1.00 33.91           D
ATOM   2881  N   VAL A 186      11.828 -11.145   7.373  1.00 19.20           N
ATOM   2882  CA  VAL A 186      12.261 -11.270   8.762  1.00 18.71           C
ATOM   2883  C   VAL A 186      11.582 -10.230   9.646  1.00 18.76           C
ATOM   2884  O   VAL A 186      11.156 -10.536  10.765  1.00 20.24           O
ATOM   2885  CB  VAL A 186      13.797 -11.196   8.861  1.00 19.06           C
ATOM   2886  CG1 VAL A 186      14.211 -11.142  10.316  1.00 22.24           C
ATOM   2887  CG2 VAL A 186      14.435 -12.406   8.244  1.00 24.43           C
ATOM   2888  HA  VAL A 186      12.013 -12.145   9.086  1.00 24.02           D
ATOM   2889  HB  VAL A 186      14.153 -10.430   8.397  1.00 13.56           D
ATOM   2890 HG11 VAL A 186      13.740 -11.862  10.767  1.00 29.93           D
ATOM   2891 HG12 VAL A 186      15.178 -11.280  10.390  1.00 19.78           D
ATOM   2892 HG13 VAL A 186      13.952 -10.290  10.695  1.00 19.88           D
ATOM   2893 HG21 VAL A 186      14.063 -12.606   7.368  1.00 25.62           D
ATOM   2894 HG22 VAL A 186      15.402 -12.271   8.181  1.00 25.10           D
ATOM   2895 HG23 VAL A 186      14.262 -13.123   8.884  1.00 23.66           D
ATOM   2896  N   HIS A 187      11.502  -8.981   9.188  1.00 18.53           N
ATOM   2897  CA  HIS A 187      10.850  -7.952   9.989  1.00 18.76           C
ATOM   2898  C   HIS A 187       9.399  -8.319  10.280  1.00 18.70           C
ATOM   2899  O   HIS A 187       8.918  -8.114  11.403  1.00 19.80           O
ATOM   2900  CB  HIS A 187      10.952  -6.604   9.277  1.00 20.40           C
ATOM   2901  CG  HIS A 187      12.331  -5.996   9.324  1.00 17.55           C
ATOM   2902  ND1 HIS A 187      12.513  -4.678   9.638  1.00 18.05           N
ATOM   2903  CD2 HIS A 187      13.563  -6.492   9.038  1.00 19.57           C
ATOM   2904  CE1 HIS A 187      13.801  -4.380   9.560  1.00 17.68           C
ATOM   2905  NE2 HIS A 187      14.464  -5.461   9.212  1.00 18.89           N
ATOM   2906  H   HIS A 187      11.828  -8.714   8.428  1.00 19.79           D
ATOM   2907  HA  HIS A 187      11.325  -7.902  10.831  1.00 20.01           D
ATOM   2908  HB2 HIS A 187      10.766  -6.773   8.334  1.00 20.45           D
ATOM   2909  HB3 HIS A 187      10.284  -5.975   9.604  1.00 19.30           D
ATOM   2910  HD1 HIS A 187      11.893  -4.122   9.851  1.00 29.37           D
ATOM   2911  HD2 HIS A 187      13.785  -7.368   8.788  1.00 14.89           D
ATOM   2912  HE1 HIS A 187      14.170  -3.549   9.759  1.00 25.41           D
ATOM   2913  N   LEU A 188       8.701  -8.890   9.302  1.00 20.36           N
ATOM   2914  CA  LEU A 188       7.302  -9.252   9.510  1.00 21.88           C
ATOM   2915  C   LEU A 188       7.191 -10.368  10.541  1.00 21.55           C
ATOM   2916  O   LEU A 188       6.338 -10.318  11.434  1.00 23.09           O
ATOM   2917  CB  LEU A 188       6.703  -9.653   8.164  1.00 24.13           C
ATOM   2918  CG  LEU A 188       5.253 -10.150   8.262  1.00 27.34           C
ATOM   2919  CD1 LEU A 188       4.389  -9.047   8.729  1.00 41.55           C
ATOM   2920  CD2 LEU A 188       4.789 -10.618   6.906  1.00 34.94           C
ATOM   2921  H   LEU A 188       9.034  -9.148   8.546  1.00 18.67           D
ATOM   2922  HA  LEU A 188       6.814  -8.482   9.836  1.00 18.68           D
ATOM   2923  HB2 LEU A 188       6.687  -8.878   7.571  1.00 26.28           D
ATOM   2924  HB3 LEU A 188       7.255 -10.348   7.778  1.00 24.37           D
ATOM   2925  HG  LEU A 188       5.181 -10.868   8.908  1.00 29.34           D
ATOM   2926 HD11 LEU A 188       4.605  -8.836   9.656  1.00 26.79           D
ATOM   2927 HD12 LEU A 188       4.554  -8.284   8.146  1.00 35.79           D
ATOM   2928 HD13 LEU A 188       3.463  -9.343   8.661  1.00 41.64           D
ATOM   2929 HD21 LEU A 188       4.728  -9.838   6.324  1.00 35.74           D
ATOM   2930 HD22 LEU A 188       5.429 -11.261   6.558  1.00 25.50           D
ATOM   2931 HD23 LEU A 188       3.913 -11.027   7.009  1.00 40.89           D
ATOM   2932  N   LEU A 189       8.083 -11.345  10.464  1.00 20.71           N
ATOM   2933  CA  LEU A 189       8.143 -12.463  11.418  1.00 22.83           C
ATOM   2934  C   LEU A 189       8.366 -11.952  12.841  1.00 21.08           C
ATOM   2935  O   LEU A 189       7.729 -12.400  13.815  1.00 23.30           O
ATOM   2936  CB  LEU A 189       9.313 -13.330  10.952  1.00 27.77           C
ATOM   2937  CG  LEU A 189      10.196 -14.405  11.567  1.00 39.52           C
ATOM   2938  CD1 LEU A 189      10.730 -14.069  12.903  1.00 46.00           C
ATOM   2939  CD2 LEU A 189       9.456 -15.688  11.550  1.00 43.19           C
ATOM   2940  H   LEU A 189       8.687 -11.375   9.840  1.00 16.88           D
ATOM   2941  HA  LEU A 189       7.353 -13.021  11.380  1.00 32.93           D
ATOM   2942  HB2 LEU A 189       8.986 -13.762  10.147  1.00 33.31           D
ATOM   2943  HB3 LEU A 189       9.987 -12.676  10.695  1.00 32.14           D
ATOM   2944  HG  LEU A 189      10.973 -14.512  10.988  1.00 35.91           D
ATOM   2945 HD11 LEU A 189      11.032 -13.140  12.903  1.00 37.15           D
ATOM   2946 HD12 LEU A 189      10.032 -14.209  13.562  1.00 33.72           D
ATOM   2947 HD13 LEU A 189      11.479 -14.673  13.054  1.00 39.86           D
ATOM   2948 HD21 LEU A 189       9.405 -15.991  10.628  1.00 37.64           D
ATOM   2949 HD22 LEU A 189       9.945 -16.330  12.089  1.00 44.36           D
ATOM   2950 HD23 LEU A 189       8.571 -15.522  11.906  1.00 39.13           D
ATOM   2951  N   LEU A 190       9.281 -11.003  12.985  1.00 21.06           N
ATOM   2952  CA  LEU A 190       9.563 -10.409  14.290  1.00 20.12           C
ATOM   2953  C   LEU A 190       8.371  -9.625  14.803  1.00 19.75           C
ATOM   2954  O   LEU A 190       8.008  -9.747  15.980  1.00 21.39           O
ATOM   2955  CB  LEU A 190      10.810  -9.515  14.211  1.00 20.93           C
ATOM   2956  CG  LEU A 190      12.137 -10.196  14.013  1.00 22.82           C
ATOM   2957  CD1 LEU A 190      13.220  -9.151  13.683  1.00 25.63           C
ATOM   2958  CD2 LEU A 190      12.533 -11.020  15.233  1.00 27.79           C
ATOM   2959  H   LEU A 190       9.766 -10.711  12.329  1.00 22.78           D
ATOM   2960  HA  LEU A 190       9.752 -11.104  14.938  1.00 20.47           D
ATOM   2961  HB2 LEU A 190      10.697  -8.914  13.459  1.00 27.14           D
ATOM   2962  HB3 LEU A 190      10.899  -9.003  15.041  1.00 15.95           D
ATOM   2963  HG  LEU A 190      12.065 -10.808  13.258  1.00 23.59           D
ATOM   2964 HD11 LEU A 190      14.082  -9.607  13.587  1.00 24.09           D
ATOM   2965 HD12 LEU A 190      12.987  -8.672  12.869  1.00 28.31           D
ATOM   2966 HD13 LEU A 190      13.270  -8.532  14.441  1.00 24.61           D
ATOM   2967 HD21 LEU A 190      12.525 -10.454  16.012  1.00 24.07           D
ATOM   2968 HD22 LEU A 190      11.888 -11.735  15.329  1.00 33.97           D
ATOM   2969 HD23 LEU A 190      13.413 -11.415  15.117  1.00 23.80           D
ATOM   2970  N   ARG A 191       7.759  -8.798  13.973  1.00 20.58           N
ATOM   2971  CA  ARG A 191       6.649  -7.983  14.445  1.00 21.59           C
ATOM   2972  C   ARG A 191       5.476  -8.862  14.864  1.00 22.43           C
ATOM   2973  O   ARG A 191       4.823  -8.603  15.885  1.00 23.67           O
ATOM   2974  CB  ARG A 191       6.224  -6.971  13.401  1.00 24.12           C
ATOM   2975  CG  ARG A 191       5.360  -5.892  14.006  1.00 24.02           C
ATOM   2976  CD  ARG A 191       4.942  -4.836  13.063  1.00 23.05           C
ATOM   2977  NE  ARG A 191       6.098  -4.241  12.388  1.00 21.23           N
ATOM   2978  CZ  ARG A 191       6.880  -3.312  12.902  1.00 20.50           C
ATOM   2979  NH1 ARG A 191       6.638  -2.783  14.079  1.00 21.34           N
ATOM   2980  NH2 ARG A 191       7.900  -2.890  12.182  1.00 21.84           N
ATOM   2981  H   ARG A 191       7.953  -8.711  13.141  1.00 20.47           D
ATOM   2982  HA  ARG A 191       6.949  -7.467  15.211  1.00 22.01           D
ATOM   2983  HB2 ARG A 191       7.031  -6.560  13.058  1.00 25.58           D
ATOM   2984  HB3 ARG A 191       5.735  -7.425  12.697  1.00 24.26           D
ATOM   2985  HG2 ARG A 191       4.554  -6.318  14.348  1.00 30.96           D
ATOM   2986  HG3 ARG A 191       5.875  -5.476  14.713  1.00 17.96           D
ATOM   2987  HD2 ARG A 191       4.365  -5.251  12.409  1.00 34.84           D
ATOM   2988  HD3 ARG A 191       4.478  -4.131  13.535  1.00 27.92           D
ATOM   2989  HE  ARG A 191       6.085  -4.243  11.526  1.00 26.14           D
ATOM   2990 HH11 ARG A 191       7.145  -2.174  14.401  1.00 22.11           D
ATOM   2991 HH12 ARG A 191       5.969  -3.051  14.537  1.00 29.22           D
ATOM   2992 HH21 ARG A 191       8.412  -2.278  12.507  1.00 30.43           D
ATOM   2993 HH22 ARG A 191       8.064  -3.246  11.413  1.00 29.39           D
ATOM   2994  N   LYS A 192       5.244  -9.946  14.131  1.00 23.01           N
ATOM   2995  CA  LYS A 192       4.188 -10.884  14.507  1.00 23.01           C
ATOM   2996  C   LYS A 192       4.491 -11.550  15.839  1.00 21.09           C
ATOM   2997  O   LYS A 192       3.587 -11.715  16.674  1.00 24.03           O
ATOM   2998  CB  LYS A 192       4.027 -11.919  13.384  1.00 25.64           C
ATOM   2999  CG  LYS A 192       3.020 -13.019  13.662  1.00 33.55           C
ATOM   3000  CD  LYS A 192       2.925 -14.019  12.525  1.00 46.27           C
ATOM   3001  H   LYS A 192       5.673 -10.158  13.419  1.00 32.79           D
ATOM   3002  HA  LYS A 192       3.360 -10.385  14.610  1.00 24.95           D
ATOM   3003  HB2 LYS A 192       3.753 -11.483  12.553  1.00 27.44           D
ATOM   3004  HB3 LYS A 192       4.898 -12.326  13.256  1.00 22.52           D
ATOM   3005  HG2 LYS A 192       3.301 -13.504  14.450  1.00 35.11           D
ATOM   3006  HG3 LYS A 192       2.143 -12.618  13.787  1.00 34.27           D
ATOM   3007  HD2 LYS A 192       2.850 -13.531  11.687  1.00 45.11           D
ATOM   3008  HD3 LYS A 192       3.722 -14.578  12.525  1.00 44.19           D
ATOM   3009  N   TRP A 193       5.736 -11.970  16.057  1.00 22.80           N
ATOM   3010  CA  TRP A 193       6.115 -12.573  17.331  1.00 22.63           C
ATOM   3011  C   TRP A 193       5.875 -11.602  18.474  1.00 21.79           C
ATOM   3012  O   TRP A 193       5.330 -11.978  19.529  1.00 22.87           O
ATOM   3013  CB  TRP A 193       7.589 -12.999  17.303  1.00 23.17           C
ATOM   3014  CG  TRP A 193       7.970 -13.772  18.489  1.00 23.33           C
ATOM   3015  CD1 TRP A 193       7.946 -15.126  18.625  1.00 25.87           C
ATOM   3016  CD2 TRP A 193       8.429 -13.252  19.732  1.00 23.87           C
ATOM   3017  NE1 TRP A 193       8.352 -15.477  19.879  1.00 26.83           N
ATOM   3018  CE2 TRP A 193       8.641 -14.345  20.585  1.00 24.03           C
ATOM   3019  CE3 TRP A 193       8.664 -11.963  20.218  1.00 24.02           C
ATOM   3020  CZ2 TRP A 193       9.107 -14.204  21.882  1.00 28.60           C
ATOM   3021  CZ3 TRP A 193       9.113 -11.830  21.513  1.00 27.44           C
ATOM   3022  CH2 TRP A 193       9.318 -12.950  22.331  1.00 27.97           C
ATOM   3023  H   TRP A 193       6.388 -11.910  15.497  1.00 33.36           D
ATOM   3024  HA  TRP A 193       5.584 -13.368  17.482  1.00 27.03           D
ATOM   3025  HB2 TRP A 193       7.791 -13.526  16.523  1.00 22.76           D
ATOM   3026  HB3 TRP A 193       8.136 -12.197  17.306  1.00 25.65           D
ATOM   3027  HD1 TRP A 193       7.698 -15.738  17.964  1.00 26.19           D
ATOM   3028  HE1 TRP A 193       8.421 -16.274  20.187  1.00 28.68           D
ATOM   3029  HE3 TRP A 193       8.518 -11.215  19.678  1.00 24.07           D
ATOM   3030  HZ2 TRP A 193       9.256 -14.946  22.426  1.00 25.89           D
ATOM   3031  HZ3 TRP A 193       9.278 -10.990  21.864  1.00 23.22           D
ATOM   3032  HH2 TRP A 193       9.630 -12.839  23.200  1.00 23.64           D
ATOM   3033  N   VAL A 194       6.297 -10.340  18.309  1.00 21.84           N
ATOM   3034  CA  VAL A 194       6.053  -9.338  19.339  1.00 21.84           C
ATOM   3035  C   VAL A 194       4.556  -9.162  19.571  1.00 21.18           C
ATOM   3036  O   VAL A 194       4.104  -9.063  20.711  1.00 22.38           O
ATOM   3037  CB  VAL A 194       6.750  -8.010  18.963  1.00 21.44           C
ATOM   3038  CG1 VAL A 194       6.346  -6.901  19.875  1.00 22.93           C
ATOM   3039  CG2 VAL A 194       8.270  -8.208  18.998  1.00 22.77           C
ATOM   3040  H   VAL A 194       6.770 -10.051  17.644  1.00 24.55           D
ATOM   3041  HA  VAL A 194       6.464  -9.676  20.155  1.00 18.99           D
ATOM   3042  HB  VAL A 194       6.495  -7.760  18.058  1.00 22.19           D
ATOM   3043 HG11 VAL A 194       6.630  -7.161  20.768  1.00 20.24           D
ATOM   3044 HG12 VAL A 194       6.792  -6.085  19.585  1.00 23.93           D
ATOM   3045 HG13 VAL A 194       5.392  -6.750  19.820  1.00 26.18           D
ATOM   3046 HG21 VAL A 194       8.523  -8.549  19.878  1.00 20.14           D
ATOM   3047 HG22 VAL A 194       8.532  -8.843  18.304  1.00 24.53           D
ATOM   3048 HG23 VAL A 194       8.700  -7.346  18.858  1.00 18.68           D
ATOM   3049  N   SER A 195       3.765  -9.124  18.501  1.00 23.14           N
ATOM   3050  CA  SER A 195       2.336  -8.910  18.624  1.00 23.72           C
ATOM   3051  C   SER A 195       1.683 -10.019  19.448  1.00 22.00           C
ATOM   3052  O   SER A 195       0.845  -9.738  20.323  1.00 26.16           O
ATOM   3053  CB  SER A 195       1.742  -8.830  17.225  1.00 28.30           C
ATOM   3054  OG  SER A 195       0.381  -8.465  17.263  1.00 35.17           O
ATOM   3055  H   SER A 195       4.022  -9.223  17.690  1.00 30.88           D
ATOM   3056  HA  SER A 195       2.195  -8.059  19.066  1.00 28.27           D
ATOM   3057  HB2 SER A 195       2.229  -8.134  16.741  1.00 28.76           D
ATOM   3058  HB3 SER A 195       1.856  -9.700  16.802  1.00 23.16           D
ATOM   3059  HG  SER A 195      -0.015  -8.904  17.858  1.00 35.66           D
ATOM   3060  N   GLU A 196       2.086 -11.277  19.221  1.00 22.50           N
ATOM   3061  CA  GLU A 196       1.467 -12.415  19.893  1.00 23.19           C
ATOM   3062  C   GLU A 196       2.007 -12.613  21.292  1.00 22.47           C
ATOM   3063  O   GLU A 196       1.276 -13.086  22.174  1.00 25.40           O
ATOM   3064  H   GLU A 196       2.717 -11.515  18.686  1.00 31.97           D
ATOM   3065  HA  GLU A 196       0.511 -12.264  19.937  1.00 25.75           D
ATOM   3066  CB AGLU A 196       1.582 -13.660  19.021  0.46 27.53           C
ATOM   3067  CG AGLU A 196       0.803 -13.461  17.735  0.46 27.41           C
ATOM   3068  CD AGLU A 196       0.626 -14.727  16.930  0.46 27.93           C
ATOM   3069  OE1AGLU A 196       1.519 -15.595  16.989  0.46 27.99           O
ATOM   3070  OE2AGLU A 196      -0.406 -14.842  16.230  0.46 28.62           O
ATOM   3071  HB2AGLU A 196       2.511 -13.837  18.806  0.46 28.42           D
ATOM   3072  HB3AGLU A 196       1.204 -14.417  19.495  0.46 29.64           D
ATOM   3073  HG2AGLU A 196      -0.077 -13.114  17.957  0.46 30.24           D
ATOM   3074  HG3AGLU A 196       1.282 -12.819  17.189  0.46 30.38           D
ATOM   3075  CB BGLU A 196       1.763 -13.721  19.142  0.54 27.78           C
ATOM   3076  CG BGLU A 196       1.234 -13.805  17.737  0.54 29.88           C
ATOM   3077  CD BGLU A 196       1.706 -15.048  16.996  0.54 24.89           C
ATOM   3078  OE1BGLU A 196       2.630 -15.741  17.486  0.54 31.50           O
ATOM   3079  OE2BGLU A 196       1.155 -15.326  15.908  0.54 34.61           O
ATOM   3080  HB2BGLU A 196       2.723 -13.859  19.109  0.54 28.07           D
ATOM   3081  HB3BGLU A 196       1.361 -14.451  19.638  0.54 29.54           D
ATOM   3082  HG2BGLU A 196       0.264 -13.837  17.771  0.54 30.96           D
ATOM   3083  HG3BGLU A 196       1.535 -13.023  17.249  0.54 30.46           D
ATOM   3084  N   ASN A 197       3.264 -12.293  21.532  1.00 23.25           N
ATOM   3085  CA  ASN A 197       3.920 -12.650  22.788  1.00 23.97           C
ATOM   3086  C   ASN A 197       4.024 -11.495  23.751  1.00 21.83           C
ATOM   3087  O   ASN A 197       4.115 -11.719  24.959  1.00 25.32           O
ATOM   3088  CB  ASN A 197       5.336 -13.180  22.544  1.00 26.42           C
ATOM   3089  CG  ASN A 197       5.333 -14.600  22.024  1.00 28.67           C
ATOM   3090  OD1 ASN A 197       5.301 -15.563  22.802  1.00 34.12           O
ATOM   3091  ND2 ASN A 197       5.341 -14.747  20.697  1.00 27.87           N
ATOM   3092  H   ASN A 197       3.752 -11.864  20.973  1.00 28.35           D
ATOM   3093  HA  ASN A 197       3.422 -13.361  23.220  1.00 26.52           D
ATOM   3094  HB2 ASN A 197       5.760 -12.603  21.888  1.00 27.98           D
ATOM   3095  HB3 ASN A 197       5.845 -13.161  23.381  1.00 21.10           D
ATOM   3096 HD21 ASN A 197       5.377 -14.058  20.185  1.00 37.29           D
ATOM   3097 HD22 ASN A 197       5.320 -15.540  20.354  1.00 36.53           D
ATOM   3098  N   ILE A 198       4.031 -10.275  23.262  1.00 24.22           N
ATOM   3099  CA  ILE A 198       4.150  -9.087  24.094  1.00 21.49           C
ATOM   3100  C   ILE A 198       2.856  -8.279  24.079  1.00 24.23           C
ATOM   3101  O   ILE A 198       2.292  -7.961  25.128  1.00 28.28           O
ATOM   3102  CB  ILE A 198       5.350  -8.218  23.642  1.00 24.43           C
ATOM   3103  CG1 ILE A 198       6.598  -9.068  23.393  1.00 27.93           C
ATOM   3104  CG2 ILE A 198       5.628  -7.060  24.637  1.00 27.21           C
ATOM   3105  CD1 ILE A 198       7.162  -9.720  24.618  1.00 28.74           C
ATOM   3106  H   ILE A 198       3.983 -10.122  22.418  1.00 27.72           D
ATOM   3107  HA  ILE A 198       4.325  -9.373  24.994  1.00 21.32           D
ATOM   3108  HB  ILE A 198       5.108  -7.823  22.793  1.00 22.58           D
ATOM   3109 HG12 ILE A 198       6.381  -9.777  22.761  1.00 26.91           D
ATOM   3110 HG13 ILE A 198       7.294  -8.501  23.017  1.00 26.55           D
ATOM   3111 HG21 ILE A 198       6.493  -6.663  24.448  1.00 29.37           D
ATOM   3112 HG22 ILE A 198       4.961  -6.372  24.524  1.00 29.68           D
ATOM   3113 HG23 ILE A 198       5.627  -7.384  25.552  1.00 24.53           D
ATOM   3114 HD11 ILE A 198       6.869  -9.249  25.412  1.00 30.91           D
ATOM   3115 HD12 ILE A 198       6.875 -10.640  24.649  1.00 26.82           D
ATOM   3116 HD13 ILE A 198       8.133  -9.680  24.551  1.00 31.74           D
ATOM   3117  N   GLY A 199       2.365  -7.946  22.901  1.00 24.14           N
ATOM   3118  CA  GLY A 199       1.141  -7.171  22.763  1.00 24.58           C
ATOM   3119  C   GLY A 199       0.988  -6.529  21.406  1.00 27.73           C
ATOM   3120  O   GLY A 199       1.989  -6.143  20.790  1.00 25.07           O
ATOM   3121  H   GLY A 199       2.721  -8.193  22.159  1.00 32.28           D
ATOM   3122  HA2 GLY A 199       0.368  -7.721  22.954  1.00 30.39           D
ATOM   3123  N   THR A 200      -0.237  -6.394  20.896  1.00 28.43           N
ATOM   3124  CA  THR A 200      -0.396  -5.778  19.576  1.00 29.15           C
ATOM   3125  C   THR A 200      -0.100  -4.291  19.621  1.00 27.34           C
ATOM   3126  O   THR A 200       0.324  -3.721  18.613  1.00 30.05           O
ATOM   3127  CB  THR A 200      -1.808  -5.986  19.009  1.00 36.67           C
ATOM   3128  OG1 THR A 200      -2.767  -5.276  19.807  1.00 40.90           O
ATOM   3129  CG2 THR A 200      -2.164  -7.458  18.960  1.00 36.98           C
ATOM   3130  H   THR A 200      -0.966  -6.641  21.282  1.00 40.73           D
ATOM   3131  HA  THR A 200       0.228  -6.192  18.954  1.00 22.98           D
ATOM   3132  HB  THR A 200      -1.828  -5.644  18.095  1.00 33.35           D
ATOM   3133  HG1 THR A 200      -2.753  -5.545  20.599  1.00 41.30           D
ATOM   3134 HG21 THR A 200      -3.114  -7.552  19.139  1.00 37.79           D
ATOM   3135 HG22 THR A 200      -1.964  -7.816  18.076  1.00 36.96           D
ATOM   3136 HG23 THR A 200      -1.657  -7.962  19.620  1.00 35.46           D
ATOM   3137  N   ASP A 201      -0.323  -3.647  20.763  1.00 28.89           N
ATOM   3138  CA  ASP A 201      -0.013  -2.228  20.878  1.00 29.90           C
ATOM   3139  C   ASP A 201       1.494  -2.001  20.844  1.00 26.96           C
ATOM   3140  O   ASP A 201       1.967  -1.053  20.201  1.00 31.11           O
ATOM   3141  CB  ASP A 201      -0.646  -1.638  22.143  1.00 34.04           C
ATOM   3142  CG  ASP A 201      -0.111  -2.264  23.439  1.00 43.10           C
ATOM   3143  OD1 ASP A 201       0.016  -3.514  23.557  1.00 35.90           O
ATOM   3144  H   ASP A 201      -0.641  -4.010  21.474  1.00 39.51           D
ATOM   3145  HA  ASP A 201      -0.401  -1.763  20.118  1.00 34.43           D
ATOM   3146  HB2 ASP A 201      -0.448  -0.687  22.161  1.00 41.46           D
ATOM   3147  HB3 ASP A 201      -1.607  -1.770  22.111  1.00 41.07           D
ATOM   3148  N   VAL A 202       2.253  -2.878  21.502  1.00 25.92           N
ATOM   3149  CA  VAL A 202       3.712  -2.798  21.449  1.00 24.50           C
ATOM   3150  C   VAL A 202       4.185  -3.002  20.024  1.00 24.02           C
ATOM   3151  O   VAL A 202       5.009  -2.238  19.502  1.00 25.43           O
ATOM   3152  CB  VAL A 202       4.347  -3.819  22.413  1.00 24.92           C
ATOM   3153  CG1 VAL A 202       5.866  -3.873  22.239  1.00 25.49           C
ATOM   3154  CG2 VAL A 202       4.003  -3.466  23.867  1.00 31.50           C
ATOM   3155  H   VAL A 202       1.967  -3.538  21.971  1.00 29.44           D
ATOM   3156  HA  VAL A 202       3.994  -1.914  21.726  1.00 30.89           D
ATOM   3157  HB  VAL A 202       3.992  -4.704  22.242  1.00 34.95           D
ATOM   3158 HG11 VAL A 202       6.228  -2.976  22.303  1.00 33.15           D
ATOM   3159 HG12 VAL A 202       6.244  -4.425  22.944  1.00 28.52           D
ATOM   3160 HG13 VAL A 202       6.089  -4.247  21.374  1.00 25.67           D
ATOM   3161 HG21 VAL A 202       4.480  -4.061  24.475  1.00 31.66           D
ATOM   3162 HG22 VAL A 202       4.272  -2.550  24.028  1.00 36.15           D
ATOM   3163 HG23 VAL A 202       3.052  -3.550  23.992  1.00 30.35           D
ATOM   3164  N   ALA A 203       3.633  -4.004  19.351  1.00 23.00           N
ATOM   3165  CA  ALA A 203       4.111  -4.333  18.016  1.00 22.43           C
ATOM   3166  C   ALA A 203       3.847  -3.207  17.031  1.00 25.12           C
ATOM   3167  O   ALA A 203       4.649  -2.974  16.117  1.00 24.92           O
ATOM   3168  CB  ALA A 203       3.491  -5.638  17.518  1.00 25.80           C
ATOM   3169  H   ALA A 203       2.991  -4.488  19.636  1.00 33.78           D
ATOM   3170  HA  ALA A 203       5.072  -4.486  18.080  1.00 25.45           D
ATOM   3171  HB1 ALA A 203       3.799  -5.818  16.621  1.00 24.17           D
ATOM   3172  HB2 ALA A 203       3.808  -6.336  18.094  1.00 21.52           D
ATOM   3173  HB3 ALA A 203       2.528  -5.591  17.530  1.00 21.87           D
ATOM   3174  N   ALA A 204       2.763  -2.468  17.193  1.00 23.89           N
ATOM   3175  CA  ALA A 204       2.454  -1.439  16.219  1.00 27.81           C
ATOM   3176  C   ALA A 204       3.388  -0.254  16.339  1.00 28.32           C
ATOM   3177  O   ALA A 204       3.591   0.464  15.354  1.00 29.42           O
ATOM   3178  CB  ALA A 204       1.017  -0.974  16.392  1.00 30.44           C
ATOM   3179  H   ALA A 204       2.214  -2.527  17.847  1.00 38.05           D
ATOM   3180  HA  ALA A 204       2.585  -1.804  15.335  1.00 26.86           D
ATOM   3181  HB1 ALA A 204       0.441  -1.740  16.268  1.00 37.68           D
ATOM   3182  HB2 ALA A 204       0.897  -0.611  17.285  1.00 26.90           D
ATOM   3183  HB3 ALA A 204       0.827  -0.295  15.725  1.00 30.07           D
ATOM   3184  N   LYS A 205       3.968  -0.044  17.510  1.00 25.91           N
ATOM   3185  CA  LYS A 205       4.839   1.089  17.777  1.00 26.26           C
ATOM   3186  C   LYS A 205       6.314   0.741  17.683  1.00 22.69           C
ATOM   3187  O   LYS A 205       7.136   1.662  17.653  1.00 24.50           O
ATOM   3188  CB  LYS A 205       4.570   1.635  19.183  1.00 31.44           C
ATOM   3189  CG  LYS A 205       3.167   2.146  19.368  1.00 36.87           C
ATOM   3190  CD  LYS A 205       3.039   2.887  20.682  1.00 45.91           C
ATOM   3191  H   LYS A 205       3.888  -0.570  18.185  1.00 30.36           D
ATOM   3192  HA  LYS A 205       4.666   1.770  17.108  1.00 24.81           D
ATOM   3193  HB2 LYS A 205       4.709   0.928  19.826  1.00 30.61           D
ATOM   3194  HB3 LYS A 205       5.186   2.349  19.387  1.00 22.17           D
ATOM   3195  HG2 LYS A 205       2.943   2.745  18.637  1.00 34.08           D
ATOM   3196  HG3 LYS A 205       2.562   1.381  19.381  1.00 31.02           D
ATOM   3197  HD2 LYS A 205       2.310   3.528  20.615  1.00 44.66           D
ATOM   3198  HD3 LYS A 205       2.863   2.237  21.380  1.00 40.62           D
ATOM   3199  N   LEU A 206       6.650  -0.537  17.618  1.00 21.27           N
ATOM   3200  CA  LEU A 206       8.037  -0.979  17.682  1.00 20.33           C
ATOM   3201  C   LEU A 206       8.737  -0.609  16.396  1.00 18.28           C
ATOM   3202  O   LEU A 206       8.243  -0.878  15.303  1.00 20.57           O
ATOM   3203  CB  LEU A 206       8.085  -2.490  17.885  1.00 20.80           C
ATOM   3204  CG  LEU A 206       9.468  -3.145  17.907  1.00 22.64           C
ATOM   3205  CD1 LEU A 206      10.313  -2.667  19.068  1.00 25.92           C
ATOM   3206  CD2 LEU A 206       9.323  -4.611  18.044  1.00 25.94           C
ATOM   3207  H   LEU A 206       6.095  -1.190  17.499  1.00 30.27           D
ATOM   3208  HA  LEU A 206       8.493  -0.544  18.422  1.00 27.37           D
ATOM   3209  HB2 LEU A 206       7.678  -2.715  18.728  1.00 24.77           D
ATOM   3210  HB3 LEU A 206       7.556  -2.889  17.177  1.00 21.56           D
ATOM   3211  HG  LEU A 206       9.934  -2.965  17.058  1.00 20.90           D
ATOM   3212 HD11 LEU A 206      10.595  -1.750  18.919  1.00 23.35           D
ATOM   3213 HD12 LEU A 206       9.793  -2.715  19.892  1.00 22.08           D
ATOM   3214 HD13 LEU A 206      11.100  -3.250  19.124  1.00 23.81           D
ATOM   3215 HD21 LEU A 206      10.203  -5.013  18.110  1.00 23.67           D
ATOM   3216 HD22 LEU A 206       8.844  -4.763  18.868  1.00 24.61           D
ATOM   3217 HD23 LEU A 206       8.825  -4.963  17.289  1.00 18.24           D
ATOM   3218  N   ARG A 207       9.904   0.000  16.520  1.00 18.13           N
ATOM   3219  CA  ARG A 207      10.784   0.198  15.374  1.00 16.01           C
ATOM   3220  C   ARG A 207      11.685  -1.004  15.222  1.00 16.60           C
ATOM   3221  O   ARG A 207      12.362  -1.406  16.170  1.00 17.34           O
ATOM   3222  CB  ARG A 207      11.645   1.454  15.521  1.00 17.27           C
ATOM   3223  CG  ARG A 207      10.932   2.755  15.185  1.00 18.53           C
ATOM   3224  CD  ARG A 207       9.988   3.245  16.254  1.00 20.31           C
ATOM   3225  NE  ARG A 207      10.636   3.665  17.486  1.00 20.17           N
ATOM   3226  CZ  ARG A 207      11.143   4.880  17.701  1.00 20.57           C
ATOM   3227  NH1 ARG A 207      11.147   5.807  16.771  1.00 21.30           N
ATOM   3228  NH2 ARG A 207      11.660   5.166  18.885  1.00 23.94           N
ATOM   3229  H   ARG A 207      10.240   0.253  17.270  1.00 28.49           D
ATOM   3230  HA  ARG A 207      10.269   0.277  14.561  1.00 14.72           D
ATOM   3231  HB2 ARG A 207      12.015   1.557  16.419  1.00 16.31           D
ATOM   3232  HB3 ARG A 207      12.392   1.360  14.907  1.00 17.14           D
ATOM   3233  HG2 ARG A 207      11.630   3.427  15.093  1.00 20.85           D
ATOM   3234  HG3 ARG A 207      10.433   2.678  14.361  1.00 22.20           D
ATOM   3235  HD2 ARG A 207       9.482   4.005  15.927  0.94 21.96           D
ATOM   3236  HD3 ARG A 207       9.400   2.504  16.477  1.00 24.46           D
ATOM   3237  HE  ARG A 207      10.543   3.129  18.154  0.86 20.89           D
ATOM   3238 HH11 ARG A 207      10.808   5.642  15.999  0.63 25.87           D
ATOM   3239 HH12 ARG A 207      11.494   6.573  16.943  0.71 23.55           D
ATOM   3240 HH21 ARG A 207      12.018   5.939  19.023  0.75 31.49           D
ATOM   3241 HH22 ARG A 207      11.676   4.568  19.503  0.75 29.95           D
ATOM   3242  N   ILE A 208      11.702  -1.538  14.007  1.00 16.30           N
ATOM   3243  CA  ILE A 208      12.599  -2.598  13.622  1.00 16.37           C
ATOM   3244  C   ILE A 208      13.426  -2.061  12.475  1.00 15.38           C
ATOM   3245  O   ILE A 208      12.892  -1.770  11.396  1.00 17.24           O
ATOM   3246  CB  ILE A 208      11.873  -3.884  13.211  1.00 17.26           C
ATOM   3247  CG1 ILE A 208      10.843  -4.257  14.280  1.00 19.15           C
ATOM   3248  CG2 ILE A 208      12.870  -5.005  13.005  1.00 18.16           C
ATOM   3249  CD1 ILE A 208      10.011  -5.486  13.903  1.00 24.27           C
ATOM   3250  H   ILE A 208      11.202  -1.273  13.373  1.00 15.66           D
ATOM   3251  HA  ILE A 208      13.184  -2.790  14.370  1.00 15.25           D
ATOM   3252  HB  ILE A 208      11.432  -3.762  12.359  1.00 20.47           D
ATOM   3253 HG12 ILE A 208      11.319  -4.427  15.108  1.00 16.34           D
ATOM   3254 HG13 ILE A 208      10.217  -3.511  14.398  1.00 16.43           D
ATOM   3255 HG21 ILE A 208      13.358  -4.882  12.178  1.00 19.52           D
ATOM   3256 HG22 ILE A 208      13.493  -5.005  13.744  1.00 16.43           D
ATOM   3257 HG23 ILE A 208      12.436  -5.863  12.977  1.00 27.41           D
ATOM   3258 HD11 ILE A 208       9.078  -5.302  14.121  1.00 25.70           D
ATOM   3259 HD12 ILE A 208      10.115  -5.656  12.954  1.00 24.43           D
ATOM   3260 HD13 ILE A 208      10.350  -6.241  14.406  1.00 23.13           D
ATOM   3261  N   LEU A 209      14.708  -1.910  12.716  1.00 14.99           N
ATOM   3262  CA  LEU A 209      15.634  -1.363  11.748  1.00 14.57           C
ATOM   3263  C   LEU A 209      16.336  -2.494  11.021  1.00 15.05           C
ATOM   3264  O   LEU A 209      16.525  -3.576  11.569  1.00 16.25           O
ATOM   3265  CB  LEU A 209      16.717  -0.538  12.426  1.00 15.42           C
ATOM   3266  CG  LEU A 209      16.238   0.465  13.462  1.00 16.43           C
ATOM   3267  CD1 LEU A 209      17.390   1.331  13.929  1.00 18.75           C
ATOM   3268  CD2 LEU A 209      15.114   1.329  12.975  1.00 18.68           C
ATOM   3269  H   LEU A 209      15.094  -2.148  13.450  1.00 15.20           D
ATOM   3270  HA  LEU A 209      15.207  -0.770  11.104  1.00 14.66           D
ATOM   3271  HB2 LEU A 209      17.315  -1.159  12.889  1.00 16.82           D
ATOM   3272  HB3 LEU A 209      17.219  -0.066  11.746  1.00 16.13           D
ATOM   3273  HG  LEU A 209      15.926  -0.022  14.243  1.00 21.95           D
ATOM   3274 HD11 LEU A 209      17.044   2.046  14.493  1.00 19.97           D
ATOM   3275 HD12 LEU A 209      18.070   0.803  14.393  1.00 13.71           D
ATOM   3276 HD13 LEU A 209      17.799   1.731  13.146  1.00 23.58           D
ATOM   3277 HD21 LEU A 209      14.852   1.896  13.722  1.00 20.95           D
ATOM   3278 HD22 LEU A 209      15.424   1.865  12.225  1.00 17.27           D
ATOM   3279 HD23 LEU A 209      14.356   0.774  12.738  1.00 22.61           D
ATOM   3280  N   TYR A 210      16.739  -2.235   9.783  1.00 15.39           N
ATOM   3281  CA  TYR A 210      17.607  -3.135   9.032  1.00 14.91           C
ATOM   3282  C   TYR A 210      19.014  -2.557   9.020  1.00 14.65           C
ATOM   3283  O   TYR A 210      19.186  -1.344   8.872  1.00 15.58           O
ATOM   3284  CB  TYR A 210      17.081  -3.329   7.592  1.00 16.53           C
ATOM   3285  CG  TYR A 210      18.091  -4.062   6.738  1.00 15.25           C
ATOM   3286  CD1 TYR A 210      18.235  -5.424   6.827  1.00 15.69           C
ATOM   3287  CD2 TYR A 210      18.992  -3.379   5.962  1.00 15.92           C
ATOM   3288  CE1 TYR A 210      19.263  -6.084   6.170  1.00 15.96           C
ATOM   3289  CE2 TYR A 210      20.014  -4.028   5.293  1.00 16.25           C
ATOM   3290  CZ  TYR A 210      20.132  -5.376   5.418  1.00 14.59           C
ATOM   3291  OH  TYR A 210      21.172  -6.041   4.799  1.00 16.00           O
ATOM   3292  H   TYR A 210      16.521  -1.522   9.344  1.00 18.02           D
ATOM   3293  HA  TYR A 210      17.615  -3.994   9.487  1.00 11.67           D
ATOM   3294  HB2 TYR A 210      16.296  -3.893   7.626  1.00 17.21           D
ATOM   3295  HB3 TYR A 210      16.911  -2.445   7.213  1.00 16.16           D
ATOM   3296  HD1 TYR A 210      17.669  -5.908   7.381  1.00 18.68           D
ATOM   3297  HD2 TYR A 210      18.933  -2.452   5.906  1.00 20.08           D
ATOM   3298  HE1 TYR A 210      19.383  -7.007   6.240  1.00 17.30           D
ATOM   3299  HE2 TYR A 210      20.625  -3.572   4.765  1.00 21.48           D
ATOM   3300  HH  TYR A 210      21.900  -5.639   4.862  1.00 23.60           D
ATOM   3301  N   GLY A 211      20.017  -3.406   9.136  1.00 14.60           N
ATOM   3302  CA  GLY A 211      21.383  -2.995   8.887  1.00 15.29           C
ATOM   3303  C   GLY A 211      22.147  -4.095   8.181  1.00 13.24           C
ATOM   3304  O   GLY A 211      21.835  -5.274   8.289  1.00 15.87           O
ATOM   3305  H   GLY A 211      19.929  -4.236   9.360  1.00 19.62           D
ATOM   3306  HA2 GLY A 211      21.419  -2.194   8.348  1.00 17.09           D
ATOM   3307  HA3 GLY A 211      21.789  -2.847   9.741  1.00 13.03           D
ATOM   3308  N   GLY A 212      23.210  -3.674   7.513  1.00 13.96           N
ATOM   3309  CA  GLY A 212      24.094  -4.576   6.794  1.00 15.10           C
ATOM   3310  C   GLY A 212      24.214  -4.099   5.366  1.00 14.08           C
ATOM   3311  O   GLY A 212      23.364  -4.402   4.520  1.00 15.06           O
ATOM   3312  H   GLY A 212      23.427  -2.850   7.481  1.00 20.81           D
ATOM   3313  HA2 GLY A 212      24.960  -4.602   7.235  1.00 15.65           D
ATOM   3314  HA3 GLY A 212      23.708  -5.478   6.799  1.00 14.77           D
ATOM   3315  N   SER A 213      25.253  -3.307   5.102  1.00 14.26           N
ATOM   3316  CA  SER A 213      25.556  -2.787   3.770  1.00 14.37           C
ATOM   3317  C   SER A 213      24.503  -1.846   3.216  1.00 14.68           C
ATOM   3318  O   SER A 213      24.371  -1.735   1.989  1.00 15.66           O
ATOM   3319  CB  SER A 213      25.909  -3.904   2.788  1.00 15.92           C
ATOM   3320  OG  SER A 213      27.042  -4.612   3.260  1.00 17.44           O
ATOM   3321  H   SER A 213      25.849  -3.078   5.692  1.00 24.11           D
ATOM   3322  HA  SER A 213      26.366  -2.275   3.846  1.00 14.46           D
ATOM   3323  HB2 SER A 213      25.147  -4.477   2.698  1.00 13.94           D
ATOM   3324  HB3 SER A 213      26.130  -3.488   1.936  1.00 18.35           D
ATOM   3325  HG  SER A 213      26.870  -4.919   4.017  1.00 23.53           D
ATOM   3326  N   VAL A 214      23.798  -1.107   4.071  1.00 15.09           N
ATOM   3327  CA  VAL A 214      22.926  -0.041   3.603  1.00 16.11           C
ATOM   3328  C   VAL A 214      23.767   1.079   3.033  1.00 15.01           C
ATOM   3329  O   VAL A 214      24.797   1.453   3.597  1.00 16.62           O
ATOM   3330  CB  VAL A 214      22.076   0.486   4.760  1.00 14.97           C
ATOM   3331  CG1 VAL A 214      21.259   1.690   4.360  1.00 17.39           C
ATOM   3332  CG2 VAL A 214      21.187  -0.627   5.308  1.00 17.45           C
ATOM   3333  H   VAL A 214      23.826  -1.186   4.931  1.00 15.73           D
ATOM   3334  HA  VAL A 214      22.350  -0.323   2.883  1.00 23.05           D
ATOM   3335  HB  VAL A 214      22.686   0.740   5.467  1.00 19.86           D
ATOM   3336 HG11 VAL A 214      20.629   1.438   3.678  1.00 19.01           D
ATOM   3337 HG12 VAL A 214      20.819   1.996   5.163  1.00 20.17           D
ATOM   3338 HG13 VAL A 214      21.825   2.402   4.058  1.00 14.98           D
ATOM   3339 HG21 VAL A 214      21.755  -1.394   5.529  1.00 13.97           D
ATOM   3340 HG22 VAL A 214      20.690  -0.341   6.104  1.00 20.24           D
ATOM   3341 HG23 VAL A 214      20.582  -0.871   4.586  1.00 22.01           D
ATOM   3342  N   ASN A 215      23.338   1.611   1.890  1.00 15.18           N
ATOM   3343  CA  ASN A 215      23.969   2.797   1.334  1.00 16.72           C
ATOM   3344  C   ASN A 215      22.870   3.712   0.808  1.00 15.60           C
ATOM   3345  O   ASN A 215      21.687   3.408   0.883  1.00 17.27           O
ATOM   3346  CB  ASN A 215      25.048   2.459   0.296  1.00 18.93           C
ATOM   3347  CG  ASN A 215      24.503   1.849  -0.939  1.00 18.91           C
ATOM   3348  OD1 ASN A 215      23.446   2.172  -1.405  1.00 19.57           O
ATOM   3349  ND2 ASN A 215      25.266   0.938  -1.514  1.00 26.07           N
ATOM   3350  H   ASN A 215      22.650   1.366   1.453  1.00 17.46           D
ATOM   3351  HA  ASN A 215      24.419   3.266   2.053  1.00 22.54           D
ATOM   3352  HB2 ASN A 215      25.473   3.277   0.013  1.00 25.75           D
ATOM   3353  HB3 ASN A 215      25.733   1.867   0.652  1.00 19.15           D
ATOM   3354 HD21 ASN A 215      26.121   0.988  -1.426  1.00 35.10           D
ATOM   3355 HD22 ASN A 215      24.906   0.312  -1.985  1.00 29.38           D
ATOM   3356  N   ALA A 216      23.268   4.879   0.301  1.00 16.98           N
ATOM   3357  CA  ALA A 216      22.276   5.876  -0.098  1.00 18.25           C
ATOM   3358  C   ALA A 216      21.459   5.448  -1.295  1.00 20.07           C
ATOM   3359  O   ALA A 216      20.385   6.007  -1.521  1.00 25.08           O
ATOM   3360  CB  ALA A 216      22.945   7.219  -0.398  1.00 21.29           C
ATOM   3361  H   ALA A 216      24.082   5.095   0.144  1.00 24.53           D
ATOM   3362  HA  ALA A 216      21.640   6.019   0.631  1.00 17.56           D
ATOM   3363  HB1 ALA A 216      23.580   7.126  -1.125  1.00 23.12           D
ATOM   3364  HB2 ALA A 216      22.233   7.825  -0.656  1.00 22.05           D
ATOM   3365  HB3 ALA A 216      23.404   7.564   0.384  1.00 20.63           D
ATOM   3366  N   ALA A 217      21.940   4.510  -2.080  1.00 18.88           N
ATOM   3367  CA  ALA A 217      21.197   4.082  -3.242  1.00 21.04           C
ATOM   3368  C   ALA A 217      20.262   2.931  -2.971  1.00 21.09           C
ATOM   3369  O   ALA A 217      19.330   2.757  -3.759  1.00 28.14           O
ATOM   3370  CB  ALA A 217      22.163   3.658  -4.334  1.00 26.43           C
ATOM   3371  H   ALA A 217      22.713   4.140  -2.034  1.00 23.18           D
ATOM   3372  HA  ALA A 217      20.653   4.814  -3.577  1.00 26.50           D
ATOM   3373  HB1 ALA A 217      21.669   3.552  -5.163  1.00 31.20           D
ATOM   3374  HB2 ALA A 217      22.821   4.364  -4.435  1.00 29.78           D
ATOM   3375  HB3 ALA A 217      22.583   2.823  -4.055  1.00 21.72           D
ATOM   3376  N   ASN A 218      20.513   2.077  -1.967  1.00 18.77           N
ATOM   3377  CA  ASN A 218      19.614   0.982  -1.694  1.00 17.30           C
ATOM   3378  C   ASN A 218      18.651   1.300  -0.563  1.00 19.12           C
ATOM   3379  O   ASN A 218      17.676   0.569  -0.375  1.00 20.34           O
ATOM   3380  CB  ASN A 218      20.358  -0.340  -1.464  1.00 19.30           C
ATOM   3381  CG  ASN A 218      21.276  -0.325  -0.277  1.00 16.78           C
ATOM   3382  OD1 ASN A 218      21.010   0.301   0.736  1.00 18.14           O
ATOM   3383  ND2 ASN A 218      22.375  -1.049  -0.388  1.00 19.06           N
ATOM   3384  H   ASN A 218      21.204   2.094  -1.457  1.00 24.97           D
ATOM   3385  HA  ASN A 218      19.056   0.836  -2.480  1.00 20.98           D
ATOM   3386  HB2 ASN A 218      19.701  -1.026  -1.283  1.00 21.59           D
ATOM   3387  HB3 ASN A 218      20.907  -0.569  -2.238  1.00 22.52           D
ATOM   3388 HD21 ASN A 218      22.729  -1.151  -1.168  1.00 30.90           D
ATOM   3389 HD22 ASN A 218      22.745  -1.386   0.316  1.00 32.09           D
ATOM   3390  N   ALA A 219      18.851   2.412   0.152  1.00 18.95           N
ATOM   3391  CA  ALA A 219      18.050   2.664   1.336  1.00 17.67           C
ATOM   3392  C   ALA A 219      16.584   2.878   1.000  1.00 18.53           C
ATOM   3393  O   ALA A 219      15.705   2.406   1.711  1.00 19.99           O
ATOM   3394  CB  ALA A 219      18.591   3.884   2.068  1.00 19.64           C
ATOM   3395  H   ALA A 219      19.419   3.031  -0.022  1.00 27.29           D
ATOM   3396  HA  ALA A 219      18.124   1.871   1.882  1.00 17.71           D
ATOM   3397  HB1 ALA A 219      18.030   4.046   2.848  1.00 19.95           D
ATOM   3398  HB2 ALA A 219      19.501   3.695   2.357  1.00 27.18           D
ATOM   3399  HB3 ALA A 219      18.568   4.655   1.476  1.00 22.71           D
ATOM   3400  N   ALA A 220      16.288   3.636  -0.058  1.00 20.05           N
ATOM   3401  CA  ALA A 220      14.887   3.944  -0.318  1.00 21.94           C
ATOM   3402  C   ALA A 220      14.080   2.709  -0.708  1.00 21.86           C
ATOM   3403  O   ALA A 220      12.919   2.580  -0.299  1.00 23.11           O
ATOM   3404  CB  ALA A 220      14.742   5.082  -1.325  1.00 27.73           C
ATOM   3405  H   ALA A 220      16.847   3.984  -0.597  1.00 31.69           D
ATOM   3406  HA  ALA A 220      14.531   4.266   0.525  1.00 25.27           D
ATOM   3407  HB1 ALA A 220      13.808   5.326  -1.394  1.00 22.31           D
ATOM   3408  HB2 ALA A 220      15.239   5.832  -0.966  1.00 30.20           D
ATOM   3409  HB3 ALA A 220      15.107   4.808  -2.186  1.00 19.15           D
ATOM   3410  N   THR A 221      14.685   1.753  -1.393  1.00 21.35           N
ATOM   3411  CA  THR A 221      13.929   0.561  -1.743  1.00 22.47           C
ATOM   3412  C   THR A 221      13.725  -0.363  -0.548  1.00 21.74           C
ATOM   3413  O   THR A 221      12.717  -1.071  -0.482  1.00 23.81           O
ATOM   3414  H   THR A 221      15.501   1.769  -1.665  1.00 31.65           D
ATOM   3415  HA  THR A 221      13.043   0.831  -2.004  1.00 29.63           D
ATOM   3416  CB ATHR A 221      14.514  -0.179  -2.946  0.49 27.84           C
ATOM   3417  OG1ATHR A 221      15.911  -0.414  -2.762  0.49 32.66           O
ATOM   3418  CG2ATHR A 221      14.283   0.614  -4.241  0.49 36.63           C
ATOM   3419  HB ATHR A 221      14.060  -1.032  -3.023  0.49 29.53           D
ATOM   3420  HG1ATHR A 221      16.035  -1.220  -2.553  0.49 26.83           D
ATOM   3421 HG21ATHR A 221      14.089   0.009  -4.981  0.49 34.98           D
ATOM   3422 HG22ATHR A 221      13.532   1.219  -4.130  0.49 31.93           D
ATOM   3423 HG23ATHR A 221      15.077   1.132  -4.460  0.49 36.60           D
ATOM   3424  CB BTHR A 221      14.646  -0.172  -2.870  0.51 27.67           C
ATOM   3425  OG1BTHR A 221      15.021   0.766  -3.891  0.51 35.98           O
ATOM   3426  CG2BTHR A 221      13.749  -1.256  -3.434  0.51 29.78           C
ATOM   3427  HB BTHR A 221      15.442  -0.597  -2.527  0.51 30.67           D
ATOM   3428  HG1BTHR A 221      15.484   0.388  -4.484  0.51 37.18           D
ATOM   3429 HG21BTHR A 221      14.196  -1.718  -4.169  0.51 30.79           D
ATOM   3430 HG22BTHR A 221      13.536  -1.892  -2.730  0.51 26.25           D
ATOM   3431 HG23BTHR A 221      12.920  -0.868  -3.760  0.51 32.91           D
ATOM   3432  N   LEU A 222      14.644  -0.363   0.435  1.00 19.85           N
ATOM   3433  CA  LEU A 222      14.381  -1.057   1.685  1.00 18.17           C
ATOM   3434  C   LEU A 222      13.278  -0.378   2.471  1.00 19.22           C
ATOM   3435  O   LEU A 222      12.406  -1.057   3.024  1.00 20.11           O
ATOM   3436  CB  LEU A 222      15.668  -1.131   2.500  1.00 19.21           C
ATOM   3437  CG  LEU A 222      16.708  -2.114   1.980  1.00 19.76           C
ATOM   3438  CD1 LEU A 222      18.107  -1.786   2.453  1.00 22.34           C
ATOM   3439  CD2 LEU A 222      16.326  -3.500   2.284  1.00 24.95           C
ATOM   3440  D   LEU A 222      15.427   0.004   0.391  1.00 24.97           D
ATOM   3441  DA  LEU A 222      14.109  -1.979   1.476  1.00 23.74           D
ATOM   3442  DB2 LEU A 222      16.073  -0.247   2.486  1.00 20.11           D
ATOM   3443  DB3 LEU A 222      15.455  -1.399   3.409  1.00 21.72           D
ATOM   3444  DG  LEU A 222      16.729  -2.074   1.009  1.00 24.22           D
ATOM   3445 HD11 LEU A 222      18.727  -2.167   1.811  1.00 20.44           D
ATOM   3446 HD12 LEU A 222      18.209  -0.824   2.487  1.00 24.71           D
ATOM   3447 HD13 LEU A 222      18.227  -2.177   3.335  1.00 22.97           D
ATOM   3448 HD21 LEU A 222      17.125  -4.055   2.228  1.00 20.91           D
ATOM   3449 HD22 LEU A 222      15.898  -3.570   3.155  1.00 19.21           D
ATOM   3450 HD23 LEU A 222      15.703  -3.726   1.563  1.00 20.31           D
ATOM   3451  N   TYR A 223      13.318   0.947   2.577  1.00 19.03           N
ATOM   3452  CA  TYR A 223      12.351   1.636   3.412  1.00 19.94           C
ATOM   3453  C   TYR A 223      10.937   1.515   2.852  1.00 20.81           C
ATOM   3454  O   TYR A 223       9.975   1.668   3.613  1.00 22.66           O
ATOM   3455  CB  TYR A 223      12.747   3.121   3.631  1.00 20.06           C
ATOM   3456  CG  TYR A 223      11.934   3.750   4.713  1.00 20.47           C
ATOM   3457  CD1 TYR A 223      12.193   3.448   6.026  1.00 19.26           C
ATOM   3458  CD2 TYR A 223      10.908   4.616   4.434  1.00 21.02           C
ATOM   3459  CE1 TYR A 223      11.437   3.952   7.031  1.00 19.62           C
ATOM   3460  CE2 TYR A 223      10.133   5.134   5.441  1.00 20.28           C
ATOM   3461  CZ  TYR A 223      10.410   4.799   6.744  1.00 19.17           C
ATOM   3462  OH  TYR A 223       9.660   5.281   7.776  1.00 21.71           O
ATOM   3463  H   TYR A 223      13.883   1.456   2.181  1.00 27.30           D
ATOM   3464  HA  TYR A 223      12.343   1.199   4.277  1.00 24.61           D
ATOM   3465  HB2 TYR A 223      13.671   3.180   3.917  1.00 22.70           D
ATOM   3466  HB3 TYR A 223      12.613   3.608   2.806  1.00 22.57           D
ATOM   3467  HD1 TYR A 223      12.881   2.855   6.232  1.00 24.24           D
ATOM   3468  HD2 TYR A 223      10.725   4.825   3.540  1.00 24.32           D
ATOM   3469  HE1 TYR A 223      11.627   3.722   7.907  1.00 20.91           D
ATOM   3470  HE2 TYR A 223       9.437   5.715   5.246  1.00 29.46           D
ATOM   3471  HH  TYR A 223       9.869   6.079   7.937  1.00 33.25           D
ATOM   3472  N   ALA A 224      10.798   1.246   1.553  1.00 21.84           N
ATOM   3473  CA  ALA A 224       9.481   1.083   0.949  1.00 23.30           C
ATOM   3474  C   ALA A 224       8.710  -0.082   1.540  1.00 24.31           C
ATOM   3475  O   ALA A 224       7.477  -0.114   1.411  1.00 25.59           O
ATOM   3476  CB  ALA A 224       9.603   0.872  -0.557  1.00 24.67           C
ATOM   3477  H   ALA A 224      11.439   1.132   0.998  1.00 23.11           D
ATOM   3478  HA  ALA A 224       8.953   1.880   1.098  1.00 23.73           D
ATOM   3479  HB1 ALA A 224       9.981   1.651  -0.965  1.00 15.52           D
ATOM   3480  HB2 ALA A 224      10.173   0.098  -0.714  1.00 26.86           D
ATOM   3481  HB3 ALA A 224       8.724   0.702  -0.931  1.00 27.96           D
ATOM   3482  N   LYS A 225       9.378  -1.044   2.183  1.00 20.71           N
ATOM   3483  CA  LYS A 225       8.719  -2.220   2.710  1.00 20.09           C
ATOM   3484  C   LYS A 225       8.000  -1.873   4.003  1.00 22.08           C
ATOM   3485  O   LYS A 225       8.467  -1.049   4.800  1.00 21.63           O
ATOM   3486  CB  LYS A 225       9.728  -3.333   2.941  1.00 21.66           C
ATOM   3487  CG  LYS A 225      10.317  -3.859   1.655  1.00 22.48           C
ATOM   3488  CD  LYS A 225       9.269  -4.596   0.822  1.00 25.74           C
ATOM   3489  CE  LYS A 225       9.914  -5.254  -0.329  1.00 31.82           C
ATOM   3490  NZ  LYS A 225       8.913  -6.004  -1.109  1.00 39.57           N
ATOM   3491  H   LYS A 225      10.222  -1.038   2.337  1.00 31.26           D
ATOM   3492  HA  LYS A 225       8.063  -2.555   2.073  1.00 19.34           D
ATOM   3493  HB2 LYS A 225      10.458  -2.997   3.479  1.00 25.46           D
ATOM   3494  HB3 LYS A 225       9.294  -4.072   3.400  1.00 22.24           D
ATOM   3495  HG2 LYS A 225      10.653  -3.117   1.136  1.00 25.68           D
ATOM   3496  HG3 LYS A 225      11.044  -4.479   1.839  1.00 20.32           D
ATOM   3497  HD2 LYS A 225       8.852  -5.286   1.353  1.00 22.42           D
ATOM   3498  HD3 LYS A 225       8.610  -3.961   0.501  1.00 28.17           D
ATOM   3499  HE2 LYS A 225      10.318  -4.571  -0.888  1.00 26.12           D
ATOM   3500  HE3 LYS A 225      10.575  -5.885   0.005  1.00 28.68           D
ATOM   3501  HZ1 LYS A 225       9.056  -5.881  -1.980  1.00 38.42           D
ATOM   3502  HZ2 LYS A 225       8.996  -6.872  -0.923  1.00 34.26           D
ATOM   3503  HZ3 LYS A 225       8.094  -5.723  -0.878  1.00 31.50           D
ATOM   3504  N   PRO A 226       6.864  -2.508   4.259  1.00 21.99           N
ATOM   3505  CA  PRO A 226       5.990  -2.006   5.314  1.00 22.62           C
ATOM   3506  C   PRO A 226       6.493  -2.191   6.728  1.00 20.75           C
ATOM   3507  O   PRO A 226       6.047  -1.450   7.606  1.00 22.57           O
ATOM   3508  CB  PRO A 226       4.697  -2.786   5.086  1.00 26.04           C
ATOM   3509  CG  PRO A 226       5.011  -3.826   4.134  1.00 28.78           C
ATOM   3510  CD  PRO A 226       6.182  -3.449   3.359  1.00 23.41           C
ATOM   3511  HA  PRO A 226       5.880  -1.054   5.174  1.00 18.84           D
ATOM   3512  HB2 PRO A 226       4.421  -3.190   5.924  1.00 31.50           D
ATOM   3513  HB3 PRO A 226       4.038  -2.180   4.711  1.00 36.88           D
ATOM   3514  HG2 PRO A 226       5.221  -4.642   4.616  1.00 22.89           D
ATOM   3515  HG3 PRO A 226       4.261  -3.933   3.530  1.00 23.96           D
ATOM   3516  HD2 PRO A 226       6.750  -4.221   3.188  1.00 23.05           D
ATOM   3517  HD3 PRO A 226       5.949  -3.005   2.531  1.00 25.86           D
ATOM   3518  N   ASP A 227       7.367  -3.142   6.982  1.00 20.19           N
ATOM   3519  CA  ASP A 227       7.815  -3.425   8.334  1.00 19.35           C
ATOM   3520  C   ASP A 227       9.259  -3.022   8.599  1.00 18.80           C
ATOM   3521  O   ASP A 227       9.804  -3.381   9.650  1.00 19.69           O
ATOM   3522  CB  ASP A 227       7.591  -4.892   8.645  1.00 21.06           C
ATOM   3523  CG  ASP A 227       6.123  -5.202   8.723  1.00 21.27           C
ATOM   3524  OD1 ASP A 227       5.527  -5.645   7.722  1.00 24.58           O
ATOM   3525  OD2 ASP A 227       5.534  -4.902   9.772  1.00 23.40           O
ATOM   3526  H   ASP A 227       7.715  -3.649   6.389  1.00 26.48           D
ATOM   3527  HA  ASP A 227       7.248  -2.926   8.954  1.00 22.46           D
ATOM   3528  HB2 ASP A 227       8.010  -5.436   7.953  1.00 22.04           D
ATOM   3529  HB3 ASP A 227       7.983  -5.132   9.500  1.00 20.25           D
ATOM   3530  N   ILE A 228       9.842  -2.230   7.716  1.00 18.66           N
ATOM   3531  CA  ILE A 228      11.181  -1.667   7.894  1.00 17.84           C
ATOM   3532  C   ILE A 228      11.043  -0.229   8.352  1.00 17.46           C
ATOM   3533  O   ILE A 228      10.419   0.594   7.674  1.00 19.44           O
ATOM   3534  CB  ILE A 228      12.003  -1.803   6.600  1.00 17.81           C
ATOM   3535  CG1 ILE A 228      12.155  -3.325   6.311  1.00 21.31           C
ATOM   3536  CG2 ILE A 228      13.357  -1.078   6.727  1.00 21.33           C
ATOM   3537  CD1 ILE A 228      12.951  -3.695   5.122  1.00 24.42           C
ATOM   3538  H   ILE A 228       9.458  -1.966   6.993  1.00 33.28           D
ATOM   3539  HA  ILE A 228      11.626  -2.172   8.604  1.00 20.03           D
ATOM   3540  HB  ILE A 228      11.523  -1.395   5.856  1.00 20.92           D
ATOM   3541 HG12 ILE A 228      12.590  -3.758   7.065  1.00 23.14           D
ATOM   3542 HG13 ILE A 228      11.280  -3.757   6.216  1.00 16.68           D
ATOM   3543 HG21 ILE A 228      13.874  -1.551   7.405  1.00 21.74           D
ATOM   3544 HG22 ILE A 228      13.845  -1.113   5.888  1.00 20.25           D
ATOM   3545 HG23 ILE A 228      13.220  -0.149   6.990  1.00 26.65           D
ATOM   3546 HD11 ILE A 228      12.650  -3.162   4.365  1.00 24.97           D
ATOM   3547 HD12 ILE A 228      13.885  -3.535   5.304  1.00 26.97           D
ATOM   3548 HD13 ILE A 228      12.818  -4.648   4.962  1.00 19.27           D
ATOM   3549  N   ASN A 229      11.639   0.078   9.508  1.00 16.44           N
ATOM   3550  CA  ASN A 229      11.452   1.375  10.144  1.00 16.77           C
ATOM   3551  C   ASN A 229      12.705   2.227  10.170  1.00 17.02           C
ATOM   3552  O   ASN A 229      12.774   3.187  10.932  1.00 19.35           O
ATOM   3553  CB  ASN A 229      10.922   1.199  11.554  1.00 17.38           C
ATOM   3554  CG  ASN A 229       9.658   0.385  11.599  1.00 17.13           C
ATOM   3555  OD1 ASN A 229       9.603  -0.616  12.248  1.00 19.01           O
ATOM   3556  ND2 ASN A 229       8.653   0.793  10.835  1.00 20.49           N
ATOM   3557  H   ASN A 229      12.151  -0.473   9.940  1.00 17.32           D
ATOM   3558  HA  ASN A 229      10.783   1.896   9.680  1.00 16.61           D
ATOM   3559  HB2 ASN A 229      11.599   0.712  12.052  1.00 16.97           D
ATOM   3560  HB3 ASN A 229      10.781   2.075  11.957  1.00 25.56           D
ATOM   3561 HD21 ASN A 229       8.751   1.465  10.298  1.00 28.77           D
ATOM   3562 HD22 ASN A 229       7.896   0.371  10.851  1.00 30.41           D
ATOM   3563  N   GLY A 230      13.675   1.911   9.352  1.00 16.22           N
ATOM   3564  CA  GLY A 230      14.912   2.656   9.297  1.00 16.69           C
ATOM   3565  C   GLY A 230      16.082   1.729   9.314  1.00 14.55           C
ATOM   3566  O   GLY A 230      15.977   0.538   9.004  1.00 15.97           O
ATOM   3567  H   GLY A 230      13.685   1.217   8.831  1.00 16.21           D
ATOM   3568  HA2 GLY A 230      14.989   3.202   8.503  1.00 20.79           D
ATOM   3569  HA3 GLY A 230      14.979   3.246  10.061  1.00 18.04           D
ATOM   3570  N   PHE A 231      17.244   2.291   9.652  1.00 14.80           N
ATOM   3571  CA  PHE A 231      18.510   1.644   9.338  1.00 15.01           C
ATOM   3572  C   PHE A 231      19.526   1.856  10.431  1.00 14.74           C
ATOM   3573  O   PHE A 231      19.580   2.919  11.060  1.00 16.26           O
ATOM   3574  CB  PHE A 231      19.095   2.236   8.066  1.00 15.76           C
ATOM   3575  CG  PHE A 231      18.160   2.177   6.931  1.00 16.24           C
ATOM   3576  CD1 PHE A 231      17.585   3.288   6.401  1.00 20.37           C
ATOM   3577  CD2 PHE A 231      17.800   0.941   6.431  1.00 19.01           C
ATOM   3578  CE1 PHE A 231      16.653   3.145   5.320  1.00 20.79           C
ATOM   3579  CE2 PHE A 231      16.896   0.821   5.396  1.00 22.34           C
ATOM   3580  CZ  PHE A 231      16.347   1.915   4.878  1.00 21.96           C
ATOM   3581  H   PHE A 231      17.328   3.048  10.060  1.00 17.55           D
ATOM   3582  HA  PHE A 231      18.415   0.698   9.201  1.00 14.22           D
ATOM   3583  HB2 PHE A 231      19.316   3.166   8.255  1.00 18.25           D
ATOM   3584  HB3 PHE A 231      19.876   1.723   7.808  1.00 19.06           D
ATOM   3585  HD1 PHE A 231      17.818   4.138   6.732  1.00 13.08           D
ATOM   3586  HD2 PHE A 231      18.160   0.160   6.794  1.00 15.62           D
ATOM   3587  HE1 PHE A 231      16.249   3.890   4.933  1.00 23.20           D
ATOM   3588  HE2 PHE A 231      16.674  -0.024   5.066  1.00 28.34           D
ATOM   3589  HZ  PHE A 231      15.753   1.828   4.160  1.00 28.13           D
ATOM   3590  N   LEU A 232      20.373   0.850  10.609  1.00 14.40           N
ATOM   3591  CA  LEU A 232      21.597   0.961  11.403  1.00 13.86           C
ATOM   3592  C   LEU A 232      22.740   0.839  10.418  1.00 13.90           C
ATOM   3593  O   LEU A 232      22.848  -0.175   9.717  1.00 16.49           O
ATOM   3594  CB  LEU A 232      21.642  -0.112  12.486  1.00 15.77           C
ATOM   3595  CG  LEU A 232      22.846  -0.061  13.418  1.00 16.10           C
ATOM   3596  CD1 LEU A 232      22.985   1.227  14.111  1.00 18.31           C
ATOM   3597  CD2 LEU A 232      22.679  -1.171  14.468  1.00 18.47           C
ATOM   3598  H   LEU A 232      20.320   0.086  10.214  1.00 18.26           D
ATOM   3599  HA  LEU A 232      21.658   1.833  11.822  1.00 21.37           D
ATOM   3600  HB2 LEU A 232      20.861   0.014  13.041  1.00 17.12           D
ATOM   3601  HB3 LEU A 232      21.634  -1.005  12.108  1.00 15.54           D
ATOM   3602  HG  LEU A 232      23.656  -0.234  12.906  1.00 14.76           D
ATOM   3603 HD11 LEU A 232      23.691   1.149  14.777  1.00 18.41           D
ATOM   3604 HD12 LEU A 232      23.188   1.930  13.475  1.00 18.59           D
ATOM   3605 HD13 LEU A 232      22.149   1.392  14.558  1.00 16.37           D
ATOM   3606 HD21 LEU A 232      21.823  -1.063  14.922  1.00 24.78           D
ATOM   3607 HD22 LEU A 232      22.684  -2.027  14.006  1.00 20.49           D
ATOM   3608 HD23 LEU A 232      23.404  -1.138  15.136  1.00 21.18           D
ATOM   3609  N   VAL A 233      23.513   1.894  10.262  1.00 14.02           N
ATOM   3610  CA  VAL A 233      24.448   2.045   9.154  1.00 14.17           C
ATOM   3611  C   VAL A 233      25.860   2.144   9.676  1.00 13.69           C
ATOM   3612  O   VAL A 233      26.147   2.962  10.566  1.00 14.81           O
ATOM   3613  CB  VAL A 233      24.116   3.333   8.381  1.00 14.49           C
ATOM   3614  CG1 VAL A 233      25.022   3.461   7.192  1.00 16.05           C
ATOM   3615  CG2 VAL A 233      22.654   3.346   7.985  1.00 17.33           C
ATOM   3616  H   VAL A 233      23.508   2.594  10.759  1.00 13.73           D
ATOM   3617  HA  VAL A 233      24.434   1.255   8.590  1.00 17.28           D
ATOM   3618  HB  VAL A 233      24.311   4.059   8.990  1.00 14.90           D
ATOM   3619 HG11 VAL A 233      25.930   3.301   7.509  1.00 17.05           D
ATOM   3620 HG12 VAL A 233      24.755   2.824   6.513  1.00 23.54           D
ATOM   3621 HG13 VAL A 233      24.996   4.368   6.839  1.00 18.04           D
ATOM   3622 HG21 VAL A 233      22.115   3.062   8.742  1.00 18.61           D
ATOM   3623 HG22 VAL A 233      22.424   4.255   7.715  1.00 21.39           D
ATOM   3624 HG23 VAL A 233      22.541   2.733   7.235  1.00 24.74           D
ATOM   3625  N   GLY A 234      26.745   1.320   9.166  1.00 14.04           N
ATOM   3626  CA  GLY A 234      28.148   1.304   9.514  1.00 14.43           C
ATOM   3627  C   GLY A 234      28.968   2.137   8.552  1.00 14.32           C
ATOM   3628  O   GLY A 234      29.037   3.359   8.673  1.00 14.93           O
ATOM   3629  H   GLY A 234      26.537   0.737   8.580  1.00 24.76           D
ATOM   3630  HA2 GLY A 234      28.271   1.676  10.400  1.00 21.37           D
ATOM   3631  HA3 GLY A 234      28.449   0.369   9.496  1.00 16.01           D
ATOM   3632  N   GLY A 235      29.519   1.492   7.539  1.00 14.72           N
ATOM   3633  CA  GLY A 235      30.476   2.154   6.661  1.00 16.83           C
ATOM   3634  C   GLY A 235      29.943   3.417   5.998  1.00 16.13           C
ATOM   3635  O   GLY A 235      30.649   4.417   5.924  1.00 17.45           O
ATOM   3636  H   GLY A 235      29.378   0.671   7.350  1.00 32.08           D
ATOM   3637  HA2 GLY A 235      31.237   2.364   7.239  1.00 17.57           D
ATOM   3638  HA3 GLY A 235      30.821   1.551   5.981  1.00 21.28           D
ATOM   3639  N   ALA A 236      28.701   3.412   5.550  1.00 15.09           N
ATOM   3640  CA  ALA A 236      28.196   4.578   4.853  1.00 15.17           C
ATOM   3641  C   ALA A 236      27.882   5.729   5.782  1.00 15.87           C
ATOM   3642  O   ALA A 236      27.663   6.852   5.309  1.00 18.75           O
ATOM   3643  CB  ALA A 236      26.944   4.232   4.063  1.00 17.42           C
ATOM   3644  H   ALA A 236      28.134   2.783   5.693  1.00 19.96           D
ATOM   3645  HA  ALA A 236      28.901   4.888   4.272  1.00 17.52           D
ATOM   3646  HB1 ALA A 236      26.286   3.830   4.666  1.00 17.96           D
ATOM   3647  HB2 ALA A 236      26.658   5.092   3.723  1.00 14.33           D
ATOM   3648  HB3 ALA A 236      27.175   3.639   3.340  1.00 17.09           D
ATOM   3649  N   SER A 237      27.931   5.530   7.086  1.00 14.48           N
ATOM   3650  CA  SER A 237      27.634   6.611   8.019  1.00 14.64           C
ATOM   3651  C   SER A 237      28.849   7.453   8.300  1.00 15.15           C
ATOM   3652  O   SER A 237      28.736   8.481   8.987  1.00 16.58           O
ATOM   3653  CB  SER A 237      27.040   6.070   9.324  1.00 16.16           C
ATOM   3654  OG  SER A 237      27.989   5.513  10.181  1.00 15.90           O
ATOM   3655  H   SER A 237      28.213   4.797   7.428  1.00 18.48           D
ATOM   3656  HA  SER A 237      26.993   7.192   7.591  1.00 20.28           D
ATOM   3657  HB2 SER A 237      26.477   6.728   9.771  1.00 17.61           D
ATOM   3658  HB3 SER A 237      26.493   5.324   9.037  1.00 22.13           D
ATOM   3659  HG  SER A 237      28.653   5.222   9.759  1.00 17.37           D
ATOM   3660  N   LEU A 238      30.008   7.056   7.799  1.00 15.08           N
ATOM   3661  CA  LEU A 238      31.225   7.833   7.889  1.00 15.87           C
ATOM   3662  C   LEU A 238      31.397   8.763   6.702  1.00 17.00           C
ATOM   3663  O   LEU A 238      32.451   9.392   6.568  1.00 19.78           O
ATOM   3664  CB  LEU A 238      32.409   6.875   7.956  1.00 17.82           C
ATOM   3665  CG  LEU A 238      32.492   6.032   9.216  1.00 22.24           C
ATOM   3666  CD1 LEU A 238      33.581   4.955   9.074  1.00 29.44           C
ATOM   3667  CD2 LEU A 238      32.833   6.929  10.328  1.00 24.78           C
ATOM   3668  H   LEU A 238      30.153   6.319   7.389  1.00 24.48           D
ATOM   3669  HA  LEU A 238      31.188   8.326   8.730  1.00 17.02           D
ATOM   3670  HB2 LEU A 238      32.388   6.266   7.202  1.00 19.47           D
ATOM   3671  HB3 LEU A 238      33.223   7.401   7.934  1.00 19.59           D
ATOM   3672  HG  LEU A 238      31.641   5.599   9.390  1.00 25.62           D
ATOM   3673 HD11 LEU A 238      33.552   4.372   9.857  1.00 22.84           D
ATOM   3674 HD12 LEU A 238      33.463   4.439   8.254  1.00 19.30           D
ATOM   3675 HD13 LEU A 238      34.443   5.409   9.033  1.00 26.04           D
ATOM   3676 HD21 LEU A 238      33.115   7.785   9.968  1.00 26.46           D
ATOM   3677 HD22 LEU A 238      32.045   7.070  10.859  1.00 27.05           D
ATOM   3678 HD23 LEU A 238      33.543   6.519  10.845  1.00 22.18           D
ATOM   3679  N   LYS A 239      30.406   8.846   5.830  1.00 16.91           N
ATOM   3680  CA  LYS A 239      30.460   9.567   4.572  1.00 16.79           C
ATOM   3681  C   LYS A 239      29.323  10.561   4.496  1.00 15.88           C
ATOM   3682  O   LYS A 239      28.275  10.386   5.123  1.00 16.80           O
ATOM   3683  CB  LYS A 239      30.360   8.578   3.403  1.00 19.72           C
ATOM   3684  CG  LYS A 239      31.516   7.595   3.386  1.00 26.14           C
ATOM   3685  CD  LYS A 239      31.383   6.622   2.249  1.00 32.77           C
ATOM   3686  H   LYS A 239      29.644   8.476   5.980  1.00 21.78           D
ATOM   3687  HA  LYS A 239      31.303  10.029   4.521  1.00 20.71           D
ATOM   3688  HB2 LYS A 239      29.544   8.062   3.489  1.00 23.16           D
ATOM   3689  HB3 LYS A 239      30.322   9.037   2.553  1.00 21.39           D
ATOM   3690  HG2 LYS A 239      32.359   8.080   3.284  1.00 21.63           D
ATOM   3691  HG3 LYS A 239      31.538   7.110   4.220  1.00 23.85           D
ATOM   3692  HD2 LYS A 239      31.930   5.837   2.448  1.00 34.69           D
ATOM   3693  HD3 LYS A 239      30.444   6.372   2.187  1.00 33.20           D
ATOM   3694  N   PRO A 240      29.470  11.596   3.647  1.00 17.02           N
ATOM   3695  CA  PRO A 240      28.396  12.588   3.501  1.00 16.81           C
ATOM   3696  C   PRO A 240      27.103  12.009   2.969  1.00 16.15           C
ATOM   3697  O   PRO A 240      26.035  12.598   3.176  1.00 17.04           O
ATOM   3698  CB  PRO A 240      29.012  13.617   2.537  1.00 18.07           C
ATOM   3699  CG  PRO A 240      30.492  13.450   2.666  1.00 20.86           C
ATOM   3700  CD  PRO A 240      30.717  11.995   2.959  1.00 18.47           C
ATOM   3701  HA  PRO A 240      28.211  12.995   4.364  1.00 20.35           D
ATOM   3702  HB2 PRO A 240      28.743  13.417   1.630  1.00 21.00           D
ATOM   3703  HB3 PRO A 240      28.747  14.510   2.799  1.00 20.64           D
ATOM   3704  HG2 PRO A 240      30.948  13.662   1.840  1.00 24.02           D
ATOM   3705  HG3 PRO A 240      30.831  13.999   3.371  1.00 18.20           D
ATOM   3706  HD2 PRO A 240      30.826  11.469   2.158  1.00 18.19           D
ATOM   3707  HD3 PRO A 240      31.479  11.909   3.551  1.00 15.11           D
ATOM   3708  N  BGLU A 241      27.157  10.856   2.308  0.59 16.21           N
ATOM   3709  CA BGLU A 241      25.944  10.268   1.768  0.59 17.82           C
ATOM   3710  C  BGLU A 241      25.023   9.725   2.857  0.59 16.74           C
ATOM   3711  O  BGLU A 241      23.906   9.324   2.552  0.59 17.53           O
ATOM   3712  CB BGLU A 241      26.263   9.206   0.706  0.59 21.76           C
ATOM   3713  CG BGLU A 241      26.894   9.753  -0.602  0.59 22.04           C
ATOM   3714  CD BGLU A 241      28.228  10.450  -0.392  0.59 20.01           C
ATOM   3715  OE1BGLU A 241      29.157   9.806   0.167  0.59 19.04           O
ATOM   3716  OE2BGLU A 241      28.324  11.661  -0.743  0.59 21.54           O
ATOM   3717  H  BGLU A 241      27.876  10.417   2.139  0.59 23.07           D
ATOM   3718  HA BGLU A 241      25.453  10.970   1.306  0.59 20.97           D
ATOM   3719  HB2BGLU A 241      26.854   8.523   1.073  0.59 23.23           D
ATOM   3720  HB3BGLU A 241      25.416   8.809   0.462  0.59 24.22           D
ATOM   3721  HG2BGLU A 241      27.025   9.004  -1.208  0.59 26.85           D
ATOM   3722  HG3BGLU A 241      26.281  10.385  -0.997  0.59 24.23           D
ATOM   3723  N  CGLU A 241      27.157  10.854   2.301  0.41 16.37           N
ATOM   3724  CA CGLU A 241      25.956  10.218   1.773  0.41 17.92           C
ATOM   3725  C  CGLU A 241      25.010   9.745   2.867  0.41 16.84           C
ATOM   3726  O  CGLU A 241      23.870   9.397   2.568  0.41 17.52           O
ATOM   3727  CB CGLU A 241      26.324   9.043   0.866  0.41 23.14           C
ATOM   3728  CG CGLU A 241      27.100   7.940   1.573  0.41 23.45           C
ATOM   3729  CD CGLU A 241      27.976   7.111   0.635  0.41 32.26           C
ATOM   3730  OE1CGLU A 241      28.624   7.690  -0.274  0.41 33.13           O
ATOM   3731  OE2CGLU A 241      28.028   5.873   0.820  0.41 31.08           O
ATOM   3732  H  CGLU A 241      27.885  10.435   2.119  0.41 22.85           D
ATOM   3733  HA CGLU A 241      25.476  10.865   1.231  0.41 21.03           D
ATOM   3734  HB2CGLU A 241      25.500   8.665   0.527  0.41 24.26           D
ATOM   3735  HB3CGLU A 241      26.858   9.370   0.130  0.41 24.62           D
ATOM   3736  HG2CGLU A 241      27.682   8.343   2.235  0.41 23.68           D
ATOM   3737  HG3CGLU A 241      26.479   7.341   2.013  0.41 17.01           D
ATOM   3738  N   PHE A 242      25.427   9.751   4.130  1.00 16.72           N
ATOM   3739  CA  PHE A 242      24.478   9.461   5.197  1.00 16.14           C
ATOM   3740  C   PHE A 242      23.289  10.411   5.129  1.00 14.75           C
ATOM   3741  O   PHE A 242      22.180  10.056   5.511  1.00 16.22           O
ATOM   3742  CB  PHE A 242      25.200   9.529   6.551  1.00 16.78           C
ATOM   3743  CG  PHE A 242      24.348   9.075   7.712  1.00 16.55           C
ATOM   3744  CD1 PHE A 242      23.941   7.765   7.835  1.00 17.70           C
ATOM   3745  CD2 PHE A 242      23.960   9.967   8.673  1.00 17.30           C
ATOM   3746  CE1 PHE A 242      23.166   7.377   8.931  1.00 18.32           C
ATOM   3747  CE2 PHE A 242      23.179   9.575   9.746  1.00 18.84           C
ATOM   3748  CZ  PHE A 242      22.773   8.293   9.844  1.00 19.05           C
ATOM   3749  H   PHE A 242      26.235   9.931   4.392  1.00 20.59           D
ATOM   3750  HA  PHE A 242      24.112   8.583   5.080  1.00 19.52           D
ATOM   3751  HB2 PHE A 242      26.022   9.017   6.483  1.00 18.18           D
ATOM   3752  HB3 PHE A 242      25.415  10.451   6.758  1.00 16.68           D
ATOM   3753  HD1 PHE A 242      24.207   7.149   7.202  1.00 17.46           D
ATOM   3754  HD2 PHE A 242      24.228  10.845   8.609  1.00 21.02           D
ATOM   3755  HE1 PHE A 242      22.885   6.489   9.015  1.00 19.93           D
ATOM   3756  HE2 PHE A 242      22.933  10.189  10.398  1.00 18.28           D
ATOM   3757  HZ  PHE A 242      22.267   8.025  10.580  1.00 22.14           D
ATOM   3758  N   ARG A 243      23.494  11.640   4.616  1.00 15.83           N
ATOM   3759  CA  ARG A 243      22.383  12.587   4.477  1.00 14.97           C
ATOM   3760  C   ARG A 243      21.263  11.999   3.626  1.00 15.74           C
ATOM   3761  O   ARG A 243      20.087  12.138   3.939  1.00 16.68           O
ATOM   3762  CB  ARG A 243      22.883  13.901   3.839  1.00 15.69           C
ATOM   3763  CG  ARG A 243      23.885  14.655   4.686  1.00 15.73           C
ATOM   3764  CD  ARG A 243      24.439  15.857   3.973  1.00 16.34           C
ATOM   3765  NE  ARG A 243      25.276  15.453   2.848  1.00 17.11           N
ATOM   3766  CZ  ARG A 243      25.839  16.295   1.985  1.00 15.38           C
ATOM   3767  NH1 ARG A 243      25.728  17.600   2.153  1.00 17.09           N
ATOM   3768  NH2 ARG A 243      26.548  15.837   0.969  1.00 18.11           N
ATOM   3769  H   ARG A 243      24.259  11.896   4.300  1.00 13.39           D
ATOM   3770  HA  ARG A 243      22.055  12.766   5.350  1.00 12.75           D
ATOM   3771  HB2 ARG A 243      23.318  13.701   2.987  1.00 13.29           D
ATOM   3772  HB3 ARG A 243      22.090  14.430   3.712  1.00 12.29           D
ATOM   3773  HG2 ARG A 243      23.514  14.959   5.529  1.00 15.98           D
ATOM   3774  HG3 ARG A 243      24.640  14.074   4.853  1.00 22.05           D
ATOM   3775  HD2 ARG A 243      23.699  16.412   3.660  1.00 23.27           D
ATOM   3776  HD3 ARG A 243      25.015  16.349   4.600  1.00 15.93           D
ATOM   3777  HE  ARG A 243      25.746  14.744   2.975  1.00 28.25           D
ATOM   3778 HH11 ARG A 243      25.245  17.931   2.792  1.00 21.04           D
ATOM   3779 HH12 ARG A 243      26.104  18.132   1.574  1.00 24.38           D
ATOM   3780 HH21 ARG A 243      26.672  14.992   0.837  1.00 26.54           D
ATOM   3781 HH22 ARG A 243      26.917  16.410   0.452  1.00 27.04           D
ATOM   3782  N   ASP A 244      21.614  11.346   2.527  1.00 15.95           N
ATOM   3783  CA  ASP A 244      20.608  10.721   1.680  1.00 16.32           C
ATOM   3784  C   ASP A 244      20.012   9.451   2.270  1.00 17.26           C
ATOM   3785  O   ASP A 244      18.882   9.110   1.942  1.00 18.22           O
ATOM   3786  CB  ASP A 244      21.083  10.512   0.245  1.00 19.01           C
ATOM   3787  CG  ASP A 244      20.724  11.742  -0.638  1.00 22.45           C
ATOM   3788  OD1 ASP A 244      19.522  12.082  -0.715  1.00 27.40           O
ATOM   3789  OD2 ASP A 244      21.619  12.391  -1.122  1.00 25.60           O
ATOM   3790  H   ASP A 244      22.419  11.281   2.245  1.00 14.31           D
ATOM   3791  HA  ASP A 244      19.840  11.320   1.669  1.00 14.33           D
ATOM   3792  HB2 ASP A 244      22.040  10.317   0.211  1.00 14.14           D
ATOM   3793  HB3 ASP A 244      20.593   9.757  -0.106  1.00 18.12           D
ATOM   3794  N   ILE A 245      20.721   8.755   3.156  1.00 16.48           N
ATOM   3795  CA  ILE A 245      20.113   7.653   3.891  1.00 16.57           C
ATOM   3796  C   ILE A 245      19.030   8.178   4.818  1.00 16.90           C
ATOM   3797  O   ILE A 245      17.921   7.631   4.862  1.00 17.78           O
ATOM   3798  CB  ILE A 245      21.182   6.835   4.628  1.00 16.50           C
ATOM   3799  CG1 ILE A 245      22.143   6.172   3.633  1.00 17.66           C
ATOM   3800  CG2 ILE A 245      20.502   5.771   5.498  1.00 18.25           C
ATOM   3801  CD1 ILE A 245      23.342   5.475   4.232  1.00 18.83           C
ATOM   3802  H   ILE A 245      21.536   8.906   3.351  1.00 22.74           D
ATOM   3803  HA  ILE A 245      19.716   7.042   3.256  1.00 16.52           D
ATOM   3804  HB  ILE A 245      21.700   7.446   5.184  1.00 20.96           D
ATOM   3805 HG12 ILE A 245      21.663   5.497   3.138  1.00 18.84           D
ATOM   3806 HG13 ILE A 245      22.519   6.833   3.033  1.00 19.51           D
ATOM   3807 HG21 ILE A 245      21.145   5.200   5.945  1.00 20.69           D
ATOM   3808 HG22 ILE A 245      19.961   6.206   6.162  1.00 16.69           D
ATOM   3809 HG23 ILE A 245      19.933   5.226   4.936  1.00 16.29           D
ATOM   3810 HD11 ILE A 245      23.796   6.092   4.829  1.00 22.04           D
ATOM   3811 HD12 ILE A 245      23.072   4.666   4.700  1.00 14.60           D
ATOM   3812 HD13 ILE A 245      23.955   5.222   3.517  1.00 21.48           D
ATOM   3813  N   ILE A 246      19.293   9.277   5.521  1.00 16.23           N
ATOM   3814  CA  ILE A 246      18.261   9.895   6.338  1.00 16.29           C
ATOM   3815  C   ILE A 246      17.064  10.244   5.476  1.00 16.97           C
ATOM   3816  O   ILE A 246      15.915   9.992   5.841  1.00 18.40           O
ATOM   3817  CB  ILE A 246      18.820  11.160   7.006  1.00 16.20           C
ATOM   3818  CG1 ILE A 246      19.919  10.789   8.022  1.00 17.42           C
ATOM   3819  CG2 ILE A 246      17.735  11.924   7.708  1.00 18.89           C
ATOM   3820  CD1 ILE A 246      20.747  11.963   8.459  1.00 19.13           C
ATOM   3821  H   ILE A 246      20.042   9.687   5.510  1.00 15.87           D
ATOM   3822  HA  ILE A 246      17.994   9.252   7.029  1.00 22.44           D
ATOM   3823  HB  ILE A 246      19.196  11.745   6.333  1.00 15.32           D
ATOM   3824 HG12 ILE A 246      19.504  10.397   8.814  1.00 19.74           D
ATOM   3825 HG13 ILE A 246      20.534  10.140   7.659  1.00 17.59           D
ATOM   3826 HG21 ILE A 246      17.306  11.326   8.340  1.00 17.86           D
ATOM   3827 HG22 ILE A 246      18.148  12.637   8.209  1.00 18.95           D
ATOM   3828 HG23 ILE A 246      17.106  12.280   7.062  1.00 18.31           D
ATOM   3829 HD11 ILE A 246      20.186  12.704   8.755  1.00 14.55           D
ATOM   3830 HD12 ILE A 246      21.328  11.664   9.176  1.00 20.92           D
ATOM   3831 HD13 ILE A 246      21.278  12.240   7.698  1.00 21.57           D
ATOM   3832  N   ASP A 247      17.311  10.891   4.342  1.00 17.26           N
ATOM   3833  CA  ASP A 247      16.205  11.374   3.528  1.00 17.93           C
ATOM   3834  C   ASP A 247      15.445  10.246   2.848  1.00 19.81           C
ATOM   3835  O   ASP A 247      14.330  10.481   2.355  1.00 21.19           O
ATOM   3836  CB  ASP A 247      16.702  12.441   2.539  1.00 19.35           C
ATOM   3837  CG  ASP A 247      17.024  13.766   3.209  1.00 20.51           C
ATOM   3838  OD1 ASP A 247      16.555  14.004   4.331  1.00 23.76           O
ATOM   3839  OD2 ASP A 247      17.724  14.569   2.565  1.00 22.69           O
ATOM   3840  H   ASP A 247      18.097  11.101   4.038  1.00 16.56           D
ATOM   3841  HA  ASP A 247      15.585  11.800   4.141  1.00 17.17           D
ATOM   3842  HB2 ASP A 247      17.491  12.120   2.088  1.00 15.30           D
ATOM   3843  HB3 ASP A 247      16.018  12.594   1.885  1.00 25.47           D
ATOM   3844  N   ALA A 248      15.993   9.035   2.812  1.00 18.41           N
ATOM   3845  CA  ALA A 248      15.294   7.870   2.284  1.00 19.23           C
ATOM   3846  C   ALA A 248      14.220   7.364   3.229  1.00 20.39           C
ATOM   3847  O   ALA A 248      13.466   6.461   2.850  1.00 24.56           O
ATOM   3848  CB  ALA A 248      16.276   6.736   2.004  1.00 20.76           C
ATOM   3849  H   ALA A 248      16.786   8.873   3.114  1.00 25.09           D
ATOM   3850  HA  ALA A 248      14.872   8.102   1.449  1.00 22.92           D
ATOM   3851  HB1 ALA A 248      16.828   6.605   2.783  1.00 14.43           D
ATOM   3852  HB2 ALA A 248      15.772   5.921   1.811  1.00 21.59           D
ATOM   3853  HB3 ALA A 248      16.839   6.987   1.251  1.00 23.91           D
ATOM   3854  N   THR A 249      14.131   7.888   4.455  1.00 19.85           N
ATOM   3855  CA  THR A 249      13.087   7.499   5.392  1.00 20.77           C
ATOM   3856  C   THR A 249      11.884   8.413   5.341  1.00 21.43           C
ATOM   3857  O   THR A 249      11.044   8.373   6.244  1.00 25.24           O
ATOM   3858  CB  THR A 249      13.628   7.415   6.826  1.00 21.52           C
ATOM   3859  OG1 THR A 249      14.029   8.704   7.302  1.00 19.52           O
ATOM   3860  CG2 THR A 249      14.792   6.462   6.950  1.00 23.37           C
ATOM   3861  H   THR A 249      14.671   8.474   4.768  1.00 35.69           D
ATOM   3862  HA  THR A 249      12.762   6.631   5.117  1.00 26.73           D
ATOM   3863  HB  THR A 249      12.932   7.055   7.396  1.00 20.65           D
ATOM   3864  HG1 THR A 249      14.828   8.850   7.094  1.00 27.58           D
ATOM   3865 HG21 THR A 249      14.472   5.545   6.908  1.00 26.97           D
ATOM   3866 HG22 THR A 249      15.443   6.619   6.244  1.00 22.49           D
ATOM   3867 HG23 THR A 249      15.214   6.593   7.818  1.00 19.29           D
ATOM   3868  N   ARG A 250      11.784   9.231   4.309  1.00 26.00           N
ATOM   3869  CA  ARG A 250      10.601  10.058   4.097  1.00 33.21           C
ATOM   3870  C   ARG A 250       9.455   9.192   3.587  1.00 33.89           C
ATOM   3871  O   ARG A 250       8.296   9.471   3.885  1.00 45.37           O
ATOM   3872  CB  ARG A 250      10.879  11.145   3.069  1.00 37.74           C
ATOM   3873  CG  ARG A 250      11.624  12.325   3.595  1.00 37.99           C
ATOM   3874  CD  ARG A 250      11.721  13.453   2.564  1.00 47.40           C
ATOM   3875  NE  ARG A 250      12.816  13.254   1.609  1.00 57.46           N
ATOM   3876  CZ  ARG A 250      13.700  14.186   1.240  1.00 56.58           C
ATOM   3877  NH1 ARG A 250      13.661  15.428   1.719  1.00 62.91           N
ATOM   3878  OXT ARG A 250       9.652   8.208   2.870  1.00 36.51           O
ATOM   3879  H   ARG A 250      12.417   9.325   3.726  1.00 30.46           D
ATOM   3880  HA  ARG A 250      10.357  10.486   4.938  1.00 29.37           D
ATOM   3881  HB2 ARG A 250      11.403  10.760   2.352  1.00 41.33           D
ATOM   3882  HB3 ARG A 250      10.027  11.473   2.740  1.00 41.62           D
ATOM   3883  HG2 ARG A 250      11.153  12.651   4.382  1.00 38.46           D
ATOM   3884  HG3 ARG A 250      12.522  12.050   3.815  1.00 33.59           D
ATOM   3885  HD2 ARG A 250      10.885  13.491   2.067  1.00 47.55           D
ATOM   3886  HD3 ARG A 250      11.867  14.286   3.041  1.00 47.22           D
ATOM   3887  HE  ARG A 250      12.883  12.481   1.235  1.00 50.22           D
ATOM   3888 HH11 ARG A 250      13.062  15.671   2.287  1.00 51.70           D
ATOM   3889 HH12 ARG A 250      14.249  15.998   1.455  1.00 61.79           D
TER
HETATM 3890  C1  PGH B   1      26.475  -2.402  11.191  1.00 16.85           C
HETATM 3891  C2  PGH B   1      26.332  -2.253   9.722  1.00 14.87           C
HETATM 3892  N2  PGH B   1      25.538  -1.915  11.900  1.00 16.80           N
HETATM 3893  O1  PGH B   1      27.477  -3.081  11.671  1.00 17.46           O
HETATM 3894  O1P PGH B   1      27.615  -2.053   9.113  1.00 14.39           O
HETATM 3895  O2  PGH B   1      25.510  -2.060  13.236  1.00 30.31           O
HETATM 3896  O2P PGH B   1      29.068  -1.373   7.327  1.00 15.35           O
HETATM 3897  O3P PGH B   1      27.344  -3.136   6.863  1.00 14.66           O
HETATM 3898  O4P PGH B   1      26.641  -0.750   7.241  1.00 14.35           O
HETATM 3899  P   PGH B   1      27.664  -1.817   7.542  1.00 13.70           P
HETATM 3900  H21 PGH B   1      25.683  -1.389   9.527  1.00 21.92           H
HETATM 3901  H22 PGH B   1      25.864  -3.158   9.328  1.00 17.37           H
HETATM 3902  HN  PGH B   1      24.937  -1.202  11.463  1.00 28.08           D
HETATM 3903  HO2 PGH B   1      26.303  -1.851  13.776  1.00 34.68           D
TER
HETATM 3904  O   HOH C   1       6.309   7.306   9.771  1.00 41.46           O
HETATM 3905  O   HOH C   2       7.328   3.507   3.831  1.00 37.03           O
HETATM 3906  H1  HOH C   2       6.716   2.979   3.577  1.00 36.58           D
HETATM 3907  H2  HOH C   2       7.543   3.984   3.168  1.00 35.94           D
HETATM 3908  O  AHOH C   3       8.397   4.737   1.590  0.52 32.07           O
HETATM 3909  O  BHOH C   3       7.768   6.321   2.310  0.48 38.41           O
HETATM 3910  O   HOH C   4       9.132   3.678  10.208  1.00 22.65           O
HETATM 3911  H1  HOH C   4       9.806   4.174  10.119  1.00 28.60           D
HETATM 3912  H2  HOH C   4       8.481   4.175  10.385  1.00 34.40           D
HETATM 3913  O   HOH C   5      12.696   8.057  18.911  1.00 33.60           O
HETATM 3914  H1  HOH C   5      12.764   8.025  19.751  1.00 29.15           D
HETATM 3915  H2  HOH C   5      12.464   8.846  18.698  1.00 31.09           D
HETATM 3916  O   HOH C   6       6.446   6.585  16.546  1.00 38.67           O
HETATM 3917  O   HOH C   7      43.688  13.994  11.302  1.00 43.69           O
HETATM 3918  O   HOH C   8      37.565  15.967  22.775  1.00 33.28           O
HETATM 3919  H1  HOH C   8      38.257  16.159  22.340  1.00 39.32           D
HETATM 3920  H2  HOH C   8      36.950  16.500  22.510  1.00 27.45           D
HETATM 3921  O   HOH C   9      31.327   2.466  10.636  1.00 20.55           O
HETATM 3922  H1  HOH C   9      31.285   2.936   9.926  1.00 27.77           D
HETATM 3923  H2  HOH C   9      30.952   2.895  11.266  1.00 29.24           D
HETATM 3924  O   HOH C  10      18.731  21.776  10.952  1.00 41.72           O
HETATM 3925  O   HOH C  11      39.404   4.221  10.311  1.00 39.16           O
HETATM 3926  O   HOH C  12      34.052   8.741  12.938  1.00 35.45           O
HETATM 3927  O   HOH C  13      35.092  -0.070  10.151  1.00 25.56           O
HETATM 3928  H1  HOH C  13      35.186   0.402   9.450  1.00 28.24           D
HETATM 3929  H2  HOH C  13      34.382   0.156  10.553  1.00 26.73           D
HETATM 3930  O   HOH C  15      39.644   6.099  11.602  1.00 39.84           O
HETATM 3931  O   HOH C  17      42.115  12.847   9.884  1.00 43.04           O
HETATM 3932  O   HOH C  18      38.767  19.439  10.678  1.00 44.48           O
HETATM 3933  H1  HOH C  18      39.536  19.713  10.463  1.00 36.90           D
HETATM 3934  H2  HOH C  18      38.220  20.019  10.390  1.00 43.47           D
HETATM 3935  O  AHOH C  19      34.746  10.796  10.959  0.41 26.09           O
HETATM 3936  O  BHOH C  19      35.484   9.713  10.447  0.59 30.61           O
HETATM 3937  H1 BHOH C  19      35.728   9.350   9.729  0.59 22.42           D
HETATM 3938  H2 BHOH C  19      34.690   9.956  10.330  0.59 25.56           D
HETATM 3939  O   HOH C  20      32.645  20.632  13.738  1.00 42.29           O
HETATM 3940  O   HOH C  21      24.404  -6.937  32.747  1.00 39.34           O
HETATM 3941  H1  HOH C  21      24.909  -7.420  33.217  1.00 41.84           D
HETATM 3942  H2  HOH C  21      24.041  -6.383  33.272  1.00 39.25           D
HETATM 3943  O   HOH C  22      28.805  -7.434  31.356  1.00 46.04           O
HETATM 3944  O   HOH C  24      25.384  19.214   4.514  1.00 21.12           O
HETATM 3945  H1  HOH C  24      25.607  19.814   5.066  1.00 31.22           D
HETATM 3946  H2  HOH C  24      24.571  19.024   4.661  1.00 20.74           D
HETATM 3947  O   HOH C  25      26.834   4.186  39.961  1.00 45.36           O
HETATM 3948  O   HOH C  26      34.029  -6.331  41.762  1.00 47.22           O
HETATM 3949  H1  HOH C  26      33.888  -5.692  42.298  1.00 38.78           D
HETATM 3950  H2  HOH C  26      33.343  -6.411  41.277  1.00 36.83           D
HETATM 3951  O   HOH C  27      29.171  22.817  11.778  1.00 47.55           O
HETATM 3952  H1  HOH C  27      29.217  22.995  10.948  1.00 36.82           D
HETATM 3953  H2  HOH C  27      28.386  22.992  12.022  1.00 38.03           D
HETATM 3954  O   HOH C  28      21.242  21.849  12.246  1.00 36.14           O
HETATM 3955  H1  HOH C  28      21.685  22.274  12.818  1.00 31.09           D
HETATM 3956  H2  HOH C  28      21.113  22.374  11.601  1.00 32.12           D
HETATM 3957  O   HOH C  29      27.646  20.971   4.207  1.00 36.10           O
HETATM 3958  O   HOH C  30      26.462   8.131  38.506  1.00 51.98           O
HETATM 3959  O   HOH C  31      14.995  20.336  11.356  1.00 41.28           O
HETATM 3960  O   HOH C  32      14.086  15.422   5.120  1.00 36.73           O
HETATM 3961  H1  HOH C  32      14.788  15.722   4.757  1.00 40.47           D
HETATM 3962  H2  HOH C  32      14.295  15.142   5.889  1.00 37.37           D
HETATM 3963  O   HOH C  33      25.871 -14.679  16.030  1.00 46.97           O
HETATM 3964  O   HOH C  35       7.150  13.379   8.770  1.00 39.30           O
HETATM 3965  O   HOH C  36      11.464  14.622  14.258  1.00 33.91           O
HETATM 3966  O   HOH C  37       7.233  11.577  16.474  1.00 45.56           O
HETATM 3967  O   HOH C  38       8.244  10.323   9.347  1.00 34.65           O
HETATM 3968  H1  HOH C  38       8.995  10.059   9.065  1.00 32.20           D
HETATM 3969  H2  HOH C  38       8.283  11.167   9.414  1.00 38.56           D
HETATM 3970  O   HOH C  39      25.634 -15.091  18.497  1.00 47.51           O
HETATM 3971  O   HOH C  40      13.944  13.842  15.939  1.00 32.04           O
HETATM 3972  O   HOH C  41      16.458  14.505  18.493  1.00 33.23           O
HETATM 3973  H1  HOH C  41      16.998  14.087  18.982  1.00 31.85           D
HETATM 3974  H2  HOH C  41      16.261  15.218  18.902  1.00 36.92           D
HETATM 3975  O   HOH C  42      15.459  12.005  21.311  1.00 47.37           O
HETATM 3976  O   HOH C  43      30.519   4.397  22.219  1.00 16.31           O
HETATM 3977  H1  HOH C  43      30.996   3.701  22.122  1.00 17.78           D
HETATM 3978  H2  HOH C  43      30.437   4.745  21.441  1.00 22.10           D
HETATM 3979  O   HOH C  44      33.030   3.003  22.136  1.00 17.88           O
HETATM 3980  H1  HOH C  44      33.861   3.013  21.951  1.00 16.01           D
HETATM 3981  H2  HOH C  44      32.677   2.515  21.538  1.00 22.89           D
HETATM 3982  O   HOH C  45      35.861  13.886  22.703  1.00 22.18           O
HETATM 3983  H1  HOH C  45      35.663  14.712  22.739  1.00 27.23           D
HETATM 3984  H2  HOH C  45      36.519  13.758  23.216  1.00 33.22           D
HETATM 3985  O   HOH C  46      34.040   7.858  16.732  1.00 16.74           O
HETATM 3986  H1  HOH C  46      34.440   7.132  16.574  1.00 24.17           D
HETATM 3987  H2  HOH C  46      34.466   8.245  17.344  1.00 17.85           D
HETATM 3988  O   HOH C  47      29.409 -14.200   5.706  1.00 37.74           O
HETATM 3989  O   HOH C  48      31.289  18.219  25.438  1.00 32.01           O
HETATM 3990  O   HOH C  49      30.436  16.063  27.772  1.00 38.08           O
HETATM 3991  H1  HOH C  49      30.995  15.466  27.585  1.00 35.94           D
HETATM 3992  H2  HOH C  49      30.482  16.660  27.180  1.00 37.09           D
HETATM 3993  O   HOH C  50      29.137  23.104  15.840  1.00 40.12           O
HETATM 3994  O   HOH C  51      17.533  19.377  10.727  1.00 27.75           O
HETATM 3995  H1  HOH C  51      17.972  20.086  10.591  1.00 33.48           D
HETATM 3996  H2  HOH C  51      16.738  19.603  10.905  1.00 35.16           D
HETATM 3997  O   HOH C  52      22.103  15.359   8.876  1.00 21.07           O
HETATM 3998  H1  HOH C  52      22.032  16.148   9.154  1.00 29.40           D
HETATM 3999  H2  HOH C  52      22.326  14.878   9.538  1.00 26.45           D
HETATM 4000  O   HOH C  53      21.584  10.357  24.305  1.00 18.56           O
HETATM 4001  H1  HOH C  53      21.140  10.753  23.704  1.00 24.46           D
HETATM 4002  H2  HOH C  53      21.891   9.645  23.977  1.00 25.84           D
HETATM 4003  O   HOH C  54       7.118 -10.811   3.621  1.00 44.40           O
HETATM 4004  O   HOH C  55       5.950  -6.575   1.428  1.00 45.38           O
HETATM 4005  H1  HOH C  55       6.740  -6.734   1.179  1.00 33.38           D
HETATM 4006  H2  HOH C  55       5.759  -7.163   1.994  1.00 45.42           D
HETATM 4007  O   HOH C  56      26.827  -5.626  32.268  1.00 27.46           O
HETATM 4008  H1  HOH C  56      27.610  -5.753  32.561  1.00 36.07           D
HETATM 4009  H2  HOH C  56      26.707  -6.175  31.638  1.00 34.88           D
HETATM 4010  O  AHOH C  57      28.899   5.581  38.594  0.43 24.94           O
HETATM 4011  O  BHOH C  57      30.299   5.960  38.355  0.57 25.34           O
HETATM 4012  O   HOH C  58      33.101  -3.702  41.588  1.00 26.47           O
HETATM 4013  H1  HOH C  58      33.724  -3.846  42.136  1.00 25.96           D
HETATM 4014  H2  HOH C  58      33.036  -4.379  41.090  1.00 18.69           D
HETATM 4015  O   HOH C  59      37.057   2.304  32.156  1.00 16.72           O
HETATM 4016  H1  HOH C  59      36.277   2.320  31.827  1.00 27.39           D
HETATM 4017  H2  HOH C  59      37.473   1.619  31.886  1.00 23.87           D
HETATM 4018  O   HOH C  60      32.296  -0.811  28.067  1.00 17.76           O
HETATM 4019  H1  HOH C  60      32.823  -1.464  27.960  1.00 24.01           D
HETATM 4020  H2  HOH C  60      32.092  -0.526  27.286  1.00 27.11           D
HETATM 4021  O   HOH C  61      31.339  -5.033  27.625  1.00 19.07           O
HETATM 4022  H1  HOH C  61      32.092  -5.054  28.002  1.00 33.18           D
HETATM 4023  H2  HOH C  61      30.924  -4.368  27.951  1.00 29.42           D
HETATM 4024  O   HOH C  62      28.411   0.334   2.985  1.00 36.54           O
HETATM 4025  H1  HOH C  62      29.097   0.223   3.462  1.00 26.32           D
HETATM 4026  H2  HOH C  62      28.637   0.842   2.352  1.00 35.74           D
HETATM 4027  O   HOH C  63      24.158   8.333  36.589  1.00 30.83           O
HETATM 4028  H1  HOH C  63      24.438   7.930  35.902  1.00 29.50           D
HETATM 4029  H2  HOH C  63      24.116   9.161  36.397  1.00 32.48           D
HETATM 4030  O   HOH C  64      19.768   7.064  35.240  1.00 47.21           O
HETATM 4031  O   HOH C  65      16.703   8.573  30.716  1.00 40.17           O
HETATM 4032  O   HOH C  66      28.173  14.765  37.941  1.00 25.56           O
HETATM 4033  H1  HOH C  66      28.312  15.266  37.276  1.00 24.43           D
HETATM 4034  H2  HOH C  66      27.350  14.584  37.952  1.00 35.36           D
HETATM 4035  O   HOH C  67      30.081  10.486  33.857  1.00 20.20           O
HETATM 4036  H1  HOH C  67      29.404  10.840  34.202  1.00 25.70           D
HETATM 4037  H2  HOH C  67      29.989  10.561  33.019  1.00 21.83           D
HETATM 4038  O   HOH C  68      25.563  11.448  38.656  1.00 47.77           O
HETATM 4039  O   HOH C  69      15.705  10.373  22.959  1.00 30.77           O
HETATM 4040  O   HOH C  70      12.923   9.253  -0.240  1.00 47.19           O
HETATM 4041  O   HOH C  71      23.566  -9.390  16.502  1.00 28.74           O
HETATM 4042  O   HOH C  72      26.943  -3.560  21.009  1.00 17.49           O
HETATM 4043  H1  HOH C  72      26.914  -3.844  21.809  1.00 20.84           D
HETATM 4044  H2  HOH C  72      27.658  -3.114  20.936  1.00 25.85           D
HETATM 4045  O   HOH C  73      30.270 -10.106  13.224  1.00 37.22           O
HETATM 4046  H1  HOH C  73      30.673 -10.717  12.800  1.00 36.17           D
HETATM 4047  H2  HOH C  73      30.341  -9.398  12.765  1.00 23.03           D
HETATM 4048  O   HOH C  74      26.486 -12.386  15.591  1.00 30.70           O
HETATM 4049  H1  HOH C  74      27.082 -12.075  16.105  1.00 37.53           D
HETATM 4050  H2  HOH C  74      25.732 -12.258  15.955  1.00 32.24           D
HETATM 4051  O   HOH C  75      32.229  -6.736  11.041  1.00 24.35           O
HETATM 4052  H1  HOH C  75      32.481  -6.682  11.843  1.00 34.00           D
HETATM 4053  H2  HOH C  75      32.754  -6.264  10.578  1.00 28.48           D
HETATM 4054  O   HOH C  76      34.916  -6.889  12.129  1.00 25.60           O
HETATM 4055  H1  HOH C  76      34.274  -7.038  11.605  1.00 36.92           D
HETATM 4056  H2  HOH C  76      35.612  -6.839  11.655  1.00 35.61           D
HETATM 4057  O   HOH C  77      39.787  -7.050  19.093  1.00 42.13           O
HETATM 4058  O   HOH C  79      26.761  -4.989  23.663  1.00 20.09           O
HETATM 4059  H1  HOH C  79      27.345  -4.384  23.710  1.00 24.30           D
HETATM 4060  H2  HOH C  79      27.112  -5.679  23.337  1.00 22.87           D
HETATM 4061  O   HOH C  80      25.333 -14.040  21.058  1.00 26.46           O
HETATM 4062  H1  HOH C  80      25.628 -13.481  21.622  1.00 28.81           D
HETATM 4063  H2  HOH C  80      25.867 -14.693  21.039  1.00 33.40           D
HETATM 4064  O   HOH C  81      24.234 -16.984  22.544  1.00 41.94           O
HETATM 4065  O   HOH C  82      23.032 -17.375  26.370  1.00 37.85           O
HETATM 4066  O   HOH C  83      25.442  -8.883  31.251  1.00 41.58           O
HETATM 4067  O   HOH C  84      13.709  -4.046  32.329  1.00 45.78           O
HETATM 4068  H1  HOH C  84      14.456  -4.272  32.651  1.00 32.71           D
HETATM 4069  H2  HOH C  84      13.517  -3.286  32.638  1.00 37.48           D
HETATM 4070  O   HOH C  85      17.831  -6.921  34.942  1.00 46.75           O
HETATM 4071  O   HOH C  86      12.336  -1.407  32.962  1.00 41.85           O
HETATM 4072  O   HOH C  87      23.740 -15.644  14.786  1.00 29.15           O
HETATM 4073  H1  HOH C  87      23.960 -15.856  15.576  1.00 38.78           D
HETATM 4074  H2  HOH C  87      22.915 -15.466  14.794  1.00 40.53           D
HETATM 4075  O   HOH C  88      23.698 -11.865  15.663  1.00 29.05           O
HETATM 4076  O   HOH C  89      26.872 -20.095  12.416  1.00 36.83           O
HETATM 4077  H1  HOH C  89      27.587 -20.496  12.622  1.00 39.17           D
HETATM 4078  H2  HOH C  89      26.563 -19.763  13.128  1.00 34.97           D
HETATM 4079  O   HOH C  90      27.930 -15.017   8.335  1.00 27.18           O
HETATM 4080  O   HOH C  91      22.621 -22.392  14.966  1.00 47.22           O
HETATM 4081  O   HOH C  92      22.958 -17.553  17.181  1.00 46.18           O
HETATM 4082  O   HOH C  93      16.896 -19.357   6.566  1.00 39.12           O
HETATM 4083  H1  HOH C  93      17.640 -19.536   6.210  1.00 35.43           D
HETATM 4084  H2  HOH C  93      16.757 -18.528   6.495  1.00 33.29           D
HETATM 4085  O   HOH C  94      13.743 -19.538   8.483  1.00 38.37           O
HETATM 4086  O   HOH C  95      14.146 -21.446  11.188  1.00 38.85           O
HETATM 4087  H1  HOH C  95      13.940 -20.904  10.574  1.00 28.79           D
HETATM 4088  H2  HOH C  95      13.499 -21.975  11.299  1.00 35.76           D
HETATM 4089  O   HOH C  96      16.042 -17.966  23.701  1.00 36.93           O
HETATM 4090  O   HOH C  97      22.850 -15.891  19.311  1.00 37.07           O
HETATM 4091  H1  HOH C  97      23.546 -15.527  19.000  1.00 36.62           D
HETATM 4092  H2  HOH C  97      22.846 -16.688  19.039  1.00 34.60           D
HETATM 4093  O   HOH C  98      19.826 -11.914  22.264  1.00 25.56           O
HETATM 4094  H1  HOH C  98      19.388 -12.568  21.949  1.00 29.81           D
HETATM 4095  H2  HOH C  98      19.267 -11.302  22.440  1.00 33.94           D
HETATM 4096  O   HOH C  99      17.179 -14.517  28.885  1.00 37.80           O
HETATM 4097  O   HOH C 100       8.950  -8.806  27.525  1.00 32.66           O
HETATM 4098  H1  HOH C 100       9.040  -9.637  27.413  1.00 35.67           D
HETATM 4099  H2  HOH C 100       8.426  -8.694  28.177  1.00 40.47           D
HETATM 4100  O   HOH C 101      11.723  -4.499  32.485  1.00 40.57           O
HETATM 4101  O   HOH C 102       5.189  -0.597  26.098  1.00 43.56           O
HETATM 4102  O   HOH C 103       8.680   0.891  21.072  1.00 28.63           O
HETATM 4103  O   HOH C 104       5.103   0.278  23.408  1.00 42.73           O
HETATM 4104  O   HOH C 105      10.697   1.160  19.094  1.00 21.03           O
HETATM 4105  H1  HOH C 105      11.009   0.427  19.373  1.00 24.71           D
HETATM 4106  H2  HOH C 105      10.910   1.749  19.664  1.00 29.07           D
HETATM 4107  O   HOH C 106      24.766  -6.662  14.690  1.00 19.16           O
HETATM 4108  H1  HOH C 106      25.098  -5.894  14.639  1.00 25.45           D
HETATM 4109  H2  HOH C 106      24.133  -6.724  14.138  1.00 27.94           D
HETATM 4110  O   HOH C 107      23.389  -8.897  13.914  1.00 22.93           O
HETATM 4111  H1  HOH C 107      22.606  -8.916  14.232  1.00 24.10           D
HETATM 4112  H2  HOH C 107      23.328  -9.209  13.127  1.00 29.24           D
HETATM 4113  O   HOH C 108      30.187  -9.729   8.435  1.00 28.65           O
HETATM 4114  O   HOH C 109      30.624  -7.663  -2.042  1.00 35.50           O
HETATM 4115  O  AHOH C 111      24.866  -5.595  -2.300  0.41 23.22           O
HETATM 4116  O  BHOH C 111      26.233  -6.532  -3.401  0.59 34.18           O
HETATM 4117  O   HOH C 112      18.492  -3.976  -0.919  1.00 31.21           O
HETATM 4118  H1  HOH C 112      18.347  -4.748  -0.610  1.00 33.56           D
HETATM 4119  H2  HOH C 112      18.150  -3.932  -1.694  1.00 27.90           D
HETATM 4120  O   HOH C 113       9.066 -10.348   1.704  1.00 34.29           O
HETATM 4121  H1  HOH C 113       9.886 -10.211   1.565  1.00 29.87           D
HETATM 4122  H2  HOH C 113       8.644  -9.847   1.171  1.00 34.23           D
HETATM 4123  O   HOH C 114      17.514 -16.157   0.640  1.00 33.70           O
HETATM 4124  H1  HOH C 114      18.230 -16.369   1.053  1.00 31.91           D
HETATM 4125  H2  HOH C 114      17.656 -16.282  -0.181  1.00 34.86           D
HETATM 4126  O   HOH C 115       5.346  -8.919   3.600  1.00 40.77           O
HETATM 4127  O   HOH C 116       7.626 -13.464   7.402  1.00 39.16           O
HETATM 4128  H1  HOH C 116       7.907 -13.663   6.633  1.00 39.11           D
HETATM 4129  H2  HOH C 116       6.800 -13.619   7.419  1.00 48.99           D
HETATM 4130  O   HOH C 117      14.765 -13.515   4.659  1.00 25.70           O
HETATM 4131  O   HOH C 118       6.481 -15.021  13.938  1.00 39.53           O
HETATM 4132  O   HOH C 119       0.111 -15.479  21.801  1.00 27.48           O
HETATM 4133  O   HOH C 120       6.456  -0.495  21.201  1.00 33.87           O
HETATM 4134  O   HOH C 121       4.000  -0.815  12.429  1.00 40.74           O
HETATM 4135  O   HOH C 122       7.217   4.436  18.257  1.00 42.19           O
HETATM 4136  H1  HOH C 122       7.614   5.048  17.823  1.00 35.97           D
HETATM 4137  H2  HOH C 122       6.447   4.724  18.423  1.00 31.63           D
HETATM 4138  O   HOH C 123      29.154  -2.844   3.158  1.00 36.76           O
HETATM 4139  H1  HOH C 123      29.975  -2.702   3.045  1.00 37.62           D
HETATM 4140  H2  HOH C 123      28.839  -3.095   2.413  1.00 34.16           D
HETATM 4141  O   HOH C 124      17.844   5.617  -1.687  1.00 35.92           O
HETATM 4142  O   HOH C 125      23.220  -2.378  -3.029  1.00 32.71           O
HETATM 4143  O   HOH C 126      10.708   4.525   0.097  1.00 38.52           O
HETATM 4144  O   HOH C 127      17.117  -1.916  -1.734  1.00 31.90           O
HETATM 4145  O   HOH C 128      11.039  -2.227  -2.347  1.00 35.93           O
HETATM 4146  H1  HOH C 128      11.717  -2.343  -1.859  1.00 32.74           D
HETATM 4147  H2  HOH C 128      10.407  -2.640  -1.966  1.00 31.60           D
HETATM 4148  O   HOH C 129      16.746   2.528  -3.395  1.00 45.73           O
HETATM 4149  H1  HOH C 129      17.567   2.549  -3.201  1.00 35.84           D
HETATM 4150  H2  HOH C 129      16.545   3.287  -3.701  1.00 36.77           D
HETATM 4151  O   HOH C 130       7.674   6.897   7.306  1.00 33.49           O
HETATM 4152  O   HOH C 131       5.611   0.933   3.388  1.00 47.87           O
HETATM 4153  H1  HOH C 131       6.163   0.301   3.312  1.00 38.18           D
HETATM 4154  H2  HOH C 131       4.845   0.583   3.360  1.00 40.38           D
HETATM 4155  O   HOH C 132       8.074  -8.298   0.279  1.00 37.12           O
HETATM 4156  O   HOH C 133       3.427  -0.154   7.683  1.00 48.07           O
HETATM 4157  O   HOH C 134       3.134  -6.370  10.144  1.00 43.85           O
HETATM 4158  O   HOH C 135       3.086  -5.804   6.997  1.00 39.19           O
HETATM 4159  O   HOH C 136       6.100  -0.579  10.354  1.00 26.28           O
HETATM 4160  H1  HOH C 136       6.254  -1.155   9.755  1.00 32.17           D
HETATM 4161  H2  HOH C 136       5.489  -0.071  10.065  1.00 42.73           D
HETATM 4162  O   HOH C 137      33.377   3.929   5.075  1.00 34.85           O
HETATM 4163  H1  HOH C 137      33.974   3.838   5.665  1.00 49.54           D
HETATM 4164  H2  HOH C 137      32.747   4.370   5.415  1.00 39.81           D
HETATM 4165  O   HOH C 138      32.554   0.494   9.105  1.00 23.65           O
HETATM 4166  H1  HOH C 138      32.706   1.018   8.454  1.00 36.18           D
HETATM 4167  H2  HOH C 138      31.892   0.801   9.534  1.00 32.44           D
HETATM 4168  O   HOH C 139      34.650  10.191   8.110  1.00 34.74           O
HETATM 4169  H1  HOH C 139      35.452  10.465   8.137  1.00 32.83           D
HETATM 4170  H2  HOH C 139      34.192  10.772   7.704  1.00 31.06           D
HETATM 4171  O   HOH C 140      20.359  13.843  -3.182  1.00 23.97           O
HETATM 4172  H1  HOH C 140      20.486  14.092  -2.381  1.00 27.51           D
HETATM 4173  H2  HOH C 140      20.719  13.085  -3.298  1.00 27.71           D
HETATM 4174  O   HOH C 141      17.547  10.021  -0.344  1.00 32.96           O
HETATM 4175  O   HOH C 142      16.671  17.230   3.183  1.00 40.71           O
HETATM 4176  O   HOH C 143      11.402   7.010   1.423  1.00 39.96           O
HETATM 4177  O   HOH C 144      31.230  -1.993   8.821  1.00 19.45           O
HETATM 4178  H1  HOH C 144      31.702  -1.453   8.373  1.00 32.06           D
HETATM 4179  H2  HOH C 144      31.427  -2.781   8.576  1.00 24.12           D
HETATM 4180  O   HOH C 145      30.396  -1.225   4.988  1.00 25.99           O
HETATM 4181  H1  HOH C 145      31.204  -1.448   5.114  1.00 31.08           D
HETATM 4182  H2  HOH C 145      29.936  -1.801   5.402  1.00 30.53           D
HETATM 4183  O   HOH C 146      23.975  -0.945   7.198  1.00 14.89           O
HETATM 4184  H1  HOH C 146      24.812  -1.004   7.133  1.00 18.59           D
HETATM 4185  H2  HOH C 146      23.753  -1.195   7.975  1.00 21.91           D
HETATM 4186  O   HOH C 147      13.381 -19.944  18.249  1.00 42.16           O
HETATM 4187  O   HOH C 148      25.895  -1.772   0.036  1.00 50.02           O
HETATM 4188  H1  HOH C 148      25.048  -1.806  -0.040  1.00 33.28           D
HETATM 4189  H2  HOH C 148      26.068  -1.361   0.757  1.00 37.79           D
HETATM 4190  O   HOH C 149      29.219  -5.718  -3.508  1.00 30.13           O
HETATM 4191  O   HOH C 151      14.100 -12.963  -7.562  1.00 28.47           O
HETATM 4192  H1  HOH C 151      14.582 -12.756  -8.228  1.00 29.10           D
HETATM 4193  H2  HOH C 151      13.782 -12.240  -7.257  1.00 30.31           D
HETATM 4194  O   HOH C 152      15.551 -14.659  -5.355  1.00 39.60           O
HETATM 4195  O   HOH C 153      35.580  -2.876  25.846  0.40 17.13           O
HETATM 4196  H1  HOH C 153      35.942  -2.298  26.341  0.40 22.82           D
HETATM 4197  H2  HOH C 153      36.105  -3.535  25.822  0.40 21.75           D
HETATM 4198  O   HOH C 154      26.190  13.218  -0.430  1.00 26.59           O
HETATM 4199  H1  HOH C 154      26.091  12.387  -0.497  1.00 26.55           D
HETATM 4200  H2  HOH C 154      25.491  13.507  -0.043  1.00 24.97           D
HETATM 4201  O   HOH C 155      33.129  -1.431  25.255  1.00 18.10           O
HETATM 4202  H1  HOH C 155      33.665  -1.037  25.766  1.00 28.01           D
HETATM 4203  H2  HOH C 155      32.961  -0.918  24.600  1.00 30.92           D
HETATM 4204  O   HOH C 156      24.780 -24.446   6.725  1.00 39.58           O
HETATM 4205  O   HOH C 157      26.666   1.405  39.420  1.00 26.34           O
HETATM 4206  H1  HOH C 157      26.421   2.063  38.950  1.00 32.87           D
HETATM 4207  H2  HOH C 157      26.091   0.787  39.336  1.00 29.87           D
HETATM 4208  O   HOH C 158      30.027  -3.301  41.013  1.00 44.48           O
HETATM 4209  H1  HOH C 158      30.798  -3.394  41.345  1.00 37.61           D
HETATM 4210  H2  HOH C 158      29.962  -2.503  40.745  1.00 34.52           D
HETATM 4211  O   HOH C 159      21.986  24.545   6.665  1.00 42.56           O
HETATM 4212  O   HOH C 161      12.259  12.473  17.960  1.00 41.45           O
HETATM 4213  O   HOH C 162       2.966  -7.450   4.610  1.00 49.70           O
HETATM 4214  O   HOH C 164      32.765  -9.370   0.645  1.00 48.09           O
HETATM 4215  O   HOH C 165       9.351   2.589  29.194  1.00 38.34           O
HETATM 4216  O   HOH C 166       8.574   8.904   7.051  1.00 40.18           O
HETATM 4217  O   HOH C 167      11.508   0.705  31.765  1.00 43.00           O
HETATM 4218  O   HOH C 168      12.384  -4.538  -4.359  1.00 49.49           O
HETATM 4219  O   HOH C 176      26.995   0.994   5.164  1.00 16.68           O
HETATM 4220  H1  HOH C 176      27.787   1.228   4.989  1.00 27.11           D
HETATM 4221  H2  HOH C 176      26.936   0.822   6.002  1.00 20.52           D
HETATM 4222  O   HOH C 177      16.055   7.661  27.110  1.00 35.23           O
HETATM 4223  H1  HOH C 177      15.961   6.976  27.600  1.00 31.78           D
HETATM 4224  H2  HOH C 177      16.648   8.135  27.472  1.00 33.31           D
HETATM 4225  O   HOH C 178      33.489  -3.221   7.733  1.00 31.49           O
HETATM 4226  O   HOH C 179      28.435 -18.705   8.580  1.00 34.46           O
HETATM 4227  O   HOH C 180      24.011 -26.338   4.554  1.00 50.78           O
HETATM 4228  H1  HOH C 180      24.170 -25.575   4.874  1.00 41.53           D
HETATM 4229  H2  HOH C 180      24.120 -26.894   5.177  1.00 46.65           D
HETATM 4230  O   HOH C 181      31.090  -9.270  10.862  1.00 35.32           O
HETATM 4231  O   HOH C 182       1.659  -5.186  14.222  1.00 45.97           O
HETATM 4232  O   HOH C 183      36.096  -2.123   8.458  1.00 36.86           O
HETATM 4233  O   HOH C 185      21.219  14.564  27.005  1.00 37.19           O
HETATM 4234  O   HOH C 186       4.480  -3.674  32.347  1.00 41.90           O
HETATM 4235  O   HOH C 188      16.735  18.451  20.014  1.00 40.40           O
HETATM 4236  O   HOH C 189      27.813  15.696  33.440  1.00 40.43           O
HETATM 4237  O   HOH C 190      34.133   1.488   6.914  1.00 37.78           O
HETATM 4238  H1  HOH C 190      33.559   0.904   6.712  1.00 46.80           H
HETATM 4239  H2  HOH C 190      33.712   2.207   7.053  1.00 39.39           H
HETATM 4240  O   HOH C 191      32.708  -7.763   6.888  1.00 37.38           O
HETATM 4241  O   HOH C 192      33.293  -5.665   8.491  1.00 44.18           O
HETATM 4242  O   HOH C 195      -1.252 -10.018  21.983  1.00 45.24           O
HETATM 4243  H1  HOH C 195      -1.719 -10.248  22.646  1.00 36.67           D
HETATM 4244  H2  HOH C 195      -1.759  -9.990  21.305  1.00 37.51           D
HETATM 4245  O   HOH C 196      30.270  -7.256  29.335  1.00 41.23           O
HETATM 4246  O   HOH C 197       6.138  -9.010  28.607  1.00 43.39           O
HETATM 4247  O   HOH C 199      -0.078  -4.930  15.827  1.00 45.08           O
HETATM 4248  O   HOH C 200      34.066  -3.658   5.371  1.00 42.75           O
HETATM 4249  O   HOH C 201      20.013  21.552  19.253  1.00 50.81           O
HETATM 4250  O   HOH C 203      18.360  15.988  20.481  1.00 46.02           O
HETATM 4251  O   HOH C 206      30.962  -9.804  28.204  1.00 46.85           O
HETATM 4252  O   HOH C 207      20.314  22.479   9.049  1.00 46.83           O
HETATM 4253  O   HOH C 208      18.297 -18.048  23.165  1.00 45.98           O
HETATM 4254  O   HOH C 213      25.650  -3.226  -2.904  1.00 52.32           O
HETATM 4255  H1  HOH C 213      25.886  -2.626  -3.449  1.00 42.40           D
HETATM 4256  H2  HOH C 213      25.353  -2.839  -2.218  1.00 36.07           D
HETATM 4257  O   HOH C 215       6.448 -12.891  26.406  1.00 45.88           O
HETATM 4258  O   HOH C 219      24.105  14.953  31.997  1.00 44.08           O
HETATM 4259  O   HOH C 220      22.063  24.331   9.360  1.00 48.14           O
HETATM 4260  O   HOH C 221      34.006 -11.200  11.573  1.00 47.54           O
HETATM 4261  O   HOH C 222      30.600 -15.486  27.173  1.00 48.99           O
HETATM 4262  O   HOH C 223      19.493  19.145  20.315  1.00 49.74           O
HETATM 4263  O   HOH C 224      32.958  -0.676   5.540  1.00 51.75           O
HETATM 4264  H1  HOH C 224      33.131  -1.476   5.726  1.00 36.40           D
HETATM 4265  H2  HOH C 224      33.680  -0.315   5.301  1.00 47.41           D
HETATM 4266  O   HOH C 228      19.689 -17.749  25.976  1.00 55.96           O
HETATM 4267  H1  HOH C 228      19.718 -17.636  26.813  1.00 52.99           D
HETATM 4268  H2  HOH C 228      20.280 -18.315  25.774  1.00 43.58           D
HETATM 4269  O   HOH C 232      20.294  23.440  17.354  1.00 46.98           O
HETATM 4270  O   HOH C 233      23.746  12.611   0.451  1.00 32.69           O
HETATM 4271  O   HOH C 234      22.113  13.137  22.883  1.00 25.17           O
HETATM 4272  O   HOH C 235      31.644  -7.405  25.946  1.00 27.29           O
HETATM 4273  H1  HOH C 235      31.196  -7.340  25.224  1.00 26.59           D
HETATM 4274  H2  HOH C 235      31.582  -8.207  26.201  1.00 34.42           D
HETATM 4275  O   HOH C 236      24.342  13.689  24.678  1.00 28.99           O
HETATM 4276  O   HOH C 237      34.399  -6.278  26.958  1.00 29.30           O
HETATM 4277  H1  HOH C 237      34.293  -5.521  26.601  1.00 28.72           D
HETATM 4278  H2  HOH C 237      35.071  -6.249  27.460  1.00 29.74           D
HETATM 4279  O   HOH C 238      28.324  -4.358  35.447  1.00 39.34           O
HETATM 4280  H1  HOH C 238      28.869  -3.834  35.812  1.00 27.86           D
HETATM 4281  H2  HOH C 238      28.595  -4.531  34.660  1.00 28.60           D
HETATM 4282  O   HOH C 239      21.158  17.457  18.620  1.00 34.27           O
HETATM 4283  H1  HOH C 239      21.410  17.491  17.820  1.00 27.54           D
HETATM 4284  H2  HOH C 239      21.718  17.887  19.077  1.00 33.35           D
TER
END
